# Supplementary material for: Crystal structures of the two salts 2-methyl-1H-imidazol-3-ium nitrate–2-methyl-1H-imidazole (1/1) and 2-methyl-1H-imidazol-3-ium nitrate
Source: Acta Crystallogr E Crystallogr Commun. 2016 Mar 11;72(Pt 4):482–5. doi: 10.1107/S2056989016003789 (PMC4910320; doi:10.1107/S2056989016003789)
Supplement: Supplementary file 1 [file e-72-00482-sup1.cif]

##############################################################################
#                                                                            #
# This CIF contains the data in a paper accepted for publication in          #
# Acta Crystallographica Section E. It conforms to the requirements of       #
# Notes for Authors for Acta Crystallographica Section E, and has been       #
# peer reviewed under the auspices of the IUCr Commission on Journals.       #
#                                                                            #
# Full details of the Crystallographic Information File format               #
# are given in the paper "The Crystallographic Information File (CIF):       #
# a New Standard Archive File for Crystallography" by S. R. Hall, F. H.      #
# Allen and I. D. Brown [Acta Cryst. (1991), A47, 655-685].                  #
#                                                                            #
# The current version of the core CIF dictionary is obtainable from          #
# ftp://ftp.iucr.org/pub/cif_core.dic.                                       #
#                                                                            #
# Software is freely available for graphical display of the structure(s)     #
# in this CIF. For information consult the CIF software page                 #
# http://www.iucr.org/resources/cif/software.                                #
#                                                                            #
# This file may be used for bona fide research purposes within the           #
# scientific community so long as proper attribution is given to the journal # 
# article from which it was obtained.                                        #
#                                                                            #
##############################################################################
data_global
_audit_creation_method
;
Olex2 1.2
(compiled 2015.01.26 svn.r3150 for OlexSys, GUI svn.r4998)
;
_journal_data_validation_number     ?
_journal_date_recd_electronic     2016-02-19
_journal_date_accepted     2016-03-06
_journal_name_full     'Acta Crystallographica, Section E'
_journal_year     2016
_journal_volume     72
_journal_issue      4
_journal_page_first     482
_journal_page_last     485
_journal_paper_category     GO
_journal_paper_doi     10.1107/S2056989016003789
_journal_coeditor_code     WM5276
_publ_contact_author_name
;
Mouhamadou Birame Diop
;
_publ_contact_author_address
;
Laboratoire de Chimie Min\'erale et Analytique
D\'epartement de Chimie, Facult\'e des Sciences et Techniques,
Universit\'e Cheikh Anta Diop,
Dakar, Senegal
;
_publ_contact_author_email     'mouhamadoubdiop@gmail.com'
_publ_contact_author_fax     '00221338246318'
_publ_contact_author_phone     '00221338250202'
_publ_section_title
;
Crystal structures of the two salts 2-methyl-1<i>H</i>-imidazol-3-ium
nitrate--2-methyl-1<i>H</i>-imidazole (1/1) and
2-methyl-1<i>H</i>-imidazol-3-ium
nitrate
;
_publ_section_title_footnote     .
loop_
    _publ_author_name
    _publ_author_footnote
    _publ_author_address
    'Diop, Mouhamadou Birame' .
;
Laboratoire de Chimie Min\'erale et Analytique
D\'epartement de Chimie, Facult\'e des Sciences et Techniques,
Universit\'e Cheikh Anta Diop,
Dakar, Senegal
;
    'Diop, Libasse' .
;
Laboratoire de Chimie Min\'erale et Analytique
D\'epartement de Chimie, Facult\'e des Sciences et Techniques,
Universit\'e Cheikh Anta Diop,
Dakar, Senegal
;
    'Maris, Thierry' .
;
D\'epartement de Chimie
Universit\'e de Montr\'eal
2900 Boulevard \'Edouard-Montpetit
Montr\'eal, Qu\'ebec
Canada H3C 3J7
;
_publ_section_synopsis
;
The title salts, C~4~H~7~N~2~^+^\\cdotNO~3~^-^\\cdotC~4~H~6~N~2~, (I), and
C~4~H~7~N~2~^+^\\cdotNO~3~^-^, (II), are composed of hydrogen-bonded chains
along [001] and [100] for (I) and (II), respectively.
;
data_II
_database_code_depnum_ccdc_archive 'CCDC 1458009'
_audit_creation_method
;
Olex2 1.2
(compiled 2015.09.30 svn.r3233 for OlexSys, GUI svn.r5103)
;
_chemical_name_systematic
;
2-Methyl-1<i>H</i>-imidazol-3-ium nitrate
;
_chemical_name_common     ?
_chemical_formula_moiety     'C4 H7 N2+, N O3 -'
_chemical_formula_sum     'C4 H7 N3 O3'
_chemical_formula_iupac     'C4 H7 N2+, N O3 -'
_chemical_formula_weight     145.13
_chemical_melting_point     ?
_shelx_space_group_comment
;
The symmetry employed for this shelxl refinement is uniquely defined
by the following loop, which should always be used as a source of
symmetry information in preference to the above space-group names.
They are only intended as comments.
;
_space_group_crystal_system     orthorhombic
_space_group_name_H-M_alt     'P n m a'
_space_group_name_Hall     '-P 2ac 2n'
loop_
    _space_group_symop_operation_xyz
    'x, y, z'
    '-x+1/2, -y, z+1/2'
    '-x, y+1/2, -z'
    'x+1/2, -y+1/2, -z+1/2'
    '-x, -y, -z'
    'x-1/2, y, -z-1/2'
    'x, -y-1/2, z'
    '-x-1/2, y-1/2, z-1/2'
_cell_length_a     14.1402(11)
_cell_length_b     6.2297(5)
_cell_length_c     7.4571(6)
_cell_angle_alpha     90
_cell_angle_beta     90
_cell_angle_gamma     90
_cell_volume     656.89(9)
_cell_formula_units_Z     4
_cell_measurement_reflns_used     9976
_cell_measurement_theta_min     5.162
_cell_measurement_theta_max     60.667
_cell_measurement_temperature     110
_exptl_crystal_description     block
_exptl_crystal_colour     'clear light Colorless'
_exptl_crystal_size_max     0.09
_exptl_crystal_size_mid     0.04
_exptl_crystal_size_min     0.03
_exptl_crystal_density_diffrn     1.467
_exptl_crystal_density_meas     ?
_exptl_crystal_density_method     'not measured'
_exptl_crystal_F_000     304
_exptl_absorpt_coefficient_mu     0.700
_exptl_absorpt_correction_type     multi-scan
_exptl_absorpt_process_details
;
(SADABS; Krause <i>et al.</i>, 2015)
;
_shelx_estimated_absorpt_T_min     0.940
_shelx_estimated_absorpt_T_max     0.979
_exptl_absorpt_correction_T_min     0.4711
_exptl_absorpt_correction_T_max     0.7519
_exptl_special_details
;
X-ray crystallographic data for I were collected from a single crystal
sample, which was mounted on a loop fiber. Data were collected using
a Bruker Venture diffractometer equipped with a Photon 100 CMOS Detector,
a Helios MX optics and a Kappa goniometer. The crystal-to-detector distance
was 4.0 cm, and the data collection was carried out in 1024 x 1024 pixel mode.
;
_diffrn_ambient_temperature     110
_diffrn_radiation_type     GaK\a
_diffrn_radiation_wavelength     1.34139
_diffrn_radiation_monochromator     'Helios MX Mirror Optics'
_diffrn_measurement_device_type     'Bruker Venture Metaljet'
_diffrn_measurement_device     'k-geometry diffractometer'
_diffrn_measurement_method     '\w and \f scans'
_diffrn_detector_area_resol_mean     10.24
_diffrn_reflns_number     13253
_diffrn_reflns_av_R_equivalents     0.0598
_diffrn_reflns_theta_min     8.064
_diffrn_reflns_theta_max     60.787
_diffrn_reflns_theta_full     53.594
_diffrn_measured_fraction_theta_max     0.990
_diffrn_measured_fraction_theta_full     0.992
_diffrn_reflns_limit_h_min     -16
_diffrn_reflns_limit_h_max     18
_diffrn_reflns_limit_k_min     -8
_diffrn_reflns_limit_k_max     8
_diffrn_reflns_limit_l_min     -9
_diffrn_reflns_limit_l_max     9
_refine_special_details     ?
_reflns_number_total     817
_reflns_number_gt     761
_reflns_threshold_expression     'I > 2\s(I)'
_refine_ls_structure_factor_coef     Fsqd
_refine_ls_matrix_type     full
_refine_ls_R_factor_all     0.0515
_refine_ls_R_factor_gt     0.0491
_refine_ls_wR_factor_gt     0.1426
_refine_ls_wR_factor_ref     0.1459
_refine_ls_goodness_of_fit_ref     1.036
_refine_ls_restrained_S_all     1.036
_refine_ls_number_reflns     817
_refine_ls_number_parameters     68
_refine_ls_number_restraints     0
_refine_ls_hydrogen_treatment     mixed
_refine_ls_weighting_scheme     calc
_refine_ls_weighting_details
              'w=1/[\s^2^(Fo^2^)+(0.0855P)^2^+0.2528P] where P=(Fo^2^+2Fc^2^)/3'
_atom_sites_solution_hydrogens     mixed
_atom_sites_solution_primary     ?
_atom_sites_solution_secondary     ?
_refine_ls_shift/su_max     0.000
_refine_ls_shift/su_mean     0.000
_refine_diff_density_max     0.221
_refine_diff_density_min     -0.275
_refine_ls_extinction_method     none
_refine_ls_extinction_coef     .
loop_
    _atom_type_symbol
    _atom_type_description
    _atom_type_scat_dispersion_real
    _atom_type_scat_dispersion_imag
    _atom_type_scat_source
    'C' 'C' 0.0140 0.0070
                         'International Tables Vol C Tables 4.2.6.8 and 6.1.1.4'
    'H' 'H' 0.0000 0.0000
                         'International Tables Vol C Tables 4.2.6.8 and 6.1.1.4'
    'N' 'N' 0.0250 0.0140
                         'International Tables Vol C Tables 4.2.6.8 and 6.1.1.4'
    'O' 'O' 0.0390 0.0250
                         'International Tables Vol C Tables 4.2.6.8 and 6.1.1.4'
_computing_data_collection
;
APEX2 (Bruker, 2014)
;
_computing_cell_refinement
;
SAINT (Bruker, 2014)
;
_computing_data_reduction
;
SAINT (Bruker, 2014)
;
_computing_structure_solution
;
SHELXT (Sheldrick, 2015a)
;
_computing_structure_refinement
;
SHELXL2014 (Sheldrick, 2015b)
;
_computing_molecular_graphics
;
<i>OLEX2</i> (Dolomanov <i>et al.</i>, 2009) and Mercury (Macrae <i>et
al.</i>,
2008)
;
_computing_publication_material
;
<i>OLEX2</i> (Dolomanov <i>et al.</i>, 2009) and <i>publCIF</i>
(Westrip,
2010)
;
loop_
    _atom_site_type_symbol
    _atom_site_label
    _atom_site_fract_x
    _atom_site_fract_y
    _atom_site_fract_z
    _atom_site_U_iso_or_equiv
    _atom_site_adp_type
    _atom_site_calc_flag
    _atom_site_occupancy
    _atom_site_disorder_assembly
    _atom_site_disorder_group
    N N1 0.75103(14) 0.2500 0.7473(3) 0.0489(5) Uani d 1 . .
    H H1 0.791(3) 0.2500 0.828(5) 0.104(14) Uiso d 1 . .
    N N2 0.62239(12) 0.2500 0.5968(2) 0.0383(5) Uani d 1 . .
    H H2 0.558(2) 0.2500 0.566(4) 0.065(9) Uiso d 1 . .
    C C1 0.6012(2) 0.2500 0.9290(3) 0.0581(7) Uani d 1 . .
    H H1A 0.6415 0.2943 1.0295 0.087 Uiso calc 0.5 A -1
    H H1B 0.5768 0.1053 0.9515 0.087 Uiso calc 0.5 A -1
    H H1C 0.5483 0.3504 0.9170 0.087 Uiso calc 0.5 A -1
    C C2 0.65719(16) 0.2500 0.7623(3) 0.0409(5) Uani d 1 . .
    C C3 0.77534(16) 0.2500 0.5686(3) 0.0493(6) Uani d 1 . .
    H H3 0.8376 0.2500 0.5208 0.059 Uiso calc 1 . .
    C C4 0.69503(16) 0.2500 0.4755(3) 0.0448(6) Uani d 1 . .
    H H4 0.6892 0.2500 0.3486 0.054 Uiso calc 1 . .
    O O1 0.42825(10) 0.2500 0.55858(18) 0.0449(5) Uani d 1 . .
    O O2 0.46812(12) 0.2500 0.2772(2) 0.0498(5) Uani d 1 . .
    O O3 0.32003(10) 0.2500 0.3546(2) 0.0482(5) Uani d 1 . .
    N N3 0.40563(11) 0.2500 0.3932(2) 0.0384(5) Uani d 1 . .
loop_
    _atom_site_aniso_label
    _atom_site_aniso_U_11
    _atom_site_aniso_U_22
    _atom_site_aniso_U_33
    _atom_site_aniso_U_12
    _atom_site_aniso_U_13
    _atom_site_aniso_U_23
    N1 0.0421(10) 0.0503(11) 0.0542(11) 0.000 -0.0184(8) 0.000
    N2 0.0319(8) 0.0507(10) 0.0324(8) 0.000 -0.0023(6) 0.000
    C1 0.0775(18) 0.0625(15) 0.0342(11) 0.000 0.0076(10) 0.000
    C2 0.0430(11) 0.0460(11) 0.0337(10) 0.000 -0.0045(8) 0.000
    C3 0.0357(11) 0.0509(13) 0.0612(14) 0.000 0.0057(9) 0.000
    C4 0.0448(12) 0.0522(12) 0.0374(10) 0.000 0.0064(8) 0.000
    O1 0.0360(8) 0.0681(10) 0.0308(7) 0.000 -0.0011(5) 0.000
    O2 0.0449(9) 0.0686(11) 0.0359(8) 0.000 0.0092(6) 0.000
    O3 0.0348(7) 0.0592(10) 0.0507(9) 0.000 -0.0103(6) 0.000
    N3 0.0344(8) 0.0485(10) 0.0323(8) 0.000 -0.0005(6) 0.000
_geom_special_details
;
 All esds (except the esd in the dihedral angle between two l.s. planes)
 are estimated using the full covariance matrix.  The cell esds are taken
 into account individually in the estimation of esds in distances, angles
 and torsion angles; correlations between esds in cell parameters are only
 used when they are defined by crystal symmetry.  An approximate (isotropic)
 treatment of cell esds is used for estimating esds involving l.s. planes.
;
loop_
    _geom_bond_atom_site_label_1
    _geom_bond_atom_site_label_2
    _geom_bond_site_symmetry_2
    _geom_bond_distance
    _geom_bond_publ_flag
    N1 H1 . 0.82(4) ?
    N1 C2 . 1.332(3) ?
    N1 C3 . 1.376(3) ?
    N2 H2 . 0.94(3) ?
    N2 C2 . 1.329(2) ?
    N2 C4 . 1.369(3) ?
    C1 H1A . 0.9800 ?
    C1 H1B . 0.9800 ?
    C1 H1C . 0.9800 ?
    C1 C2 . 1.474(3) ?
    C3 H3 . 0.9500 ?
    C3 C4 . 1.331(3) ?
    C4 H4 . 0.9500 ?
    O1 N3 . 1.274(2) ?
    O2 N3 . 1.237(2) ?
    O3 N3 . 1.244(2) ?
loop_
    _geom_angle_atom_site_label_1
    _geom_angle_atom_site_label_2
    _geom_angle_atom_site_label_3
    _geom_angle_site_symmetry_1
    _geom_angle_site_symmetry_3
    _geom_angle
    _geom_angle_publ_flag
    C2 N1 H1 . . 128(3) ?
    C2 N1 C3 . . 109.29(19) ?
    C3 N1 H1 . . 122(3) ?
    C2 N2 H2 . . 126.1(18) ?
    C2 N2 C4 . . 109.63(18) ?
    C4 N2 H2 . . 124.3(18) ?
    H1A C1 H1B . . 109.5 ?
    H1A C1 H1C . . 109.5 ?
    H1B C1 H1C . . 109.5 ?
    C2 C1 H1A . . 109.5 ?
    C2 C1 H1B . . 109.5 ?
    C2 C1 H1C . . 109.5 ?
    N1 C2 C1 . . 127.3(2) ?
    N2 C2 N1 . . 106.91(18) ?
    N2 C2 C1 . . 125.8(2) ?
    N1 C3 H3 . . 126.5 ?
    C4 C3 N1 . . 106.98(19) ?
    C4 C3 H3 . . 126.5 ?
    N2 C4 H4 . . 126.4 ?
    C3 C4 N2 . . 107.19(19) ?
    C3 C4 H4 . . 126.4 ?
    O2 N3 O1 . . 119.85(17) ?
    O2 N3 O3 . . 122.22(18) ?
    O3 N3 O1 . . 117.93(16) ?
loop_
    _geom_torsion_atom_site_label_1
    _geom_torsion_atom_site_label_2
    _geom_torsion_atom_site_label_3
    _geom_torsion_atom_site_label_4
    _geom_torsion_site_symmetry_1
    _geom_torsion_site_symmetry_2
    _geom_torsion_site_symmetry_3
    _geom_torsion_site_symmetry_4
    _geom_torsion
    _geom_torsion_publ_flag
    N1 C3 C4 N2 . . . . 0.000000 ?
    C2 N1 C3 C4 . . . . 0.000000 ?
    C2 N2 C4 C3 . . . . 0.000000 ?
    C3 N1 C2 N2 . . . . 0.000000 ?
    C3 N1 C2 C1 . . . . 180.000000 ?
    C4 N2 C2 N1 . . . . 0.000000 ?
    C4 N2 C2 C1 . . . . 180.000000 ?
loop_
    _geom_hbond_atom_site_label_D
    _geom_hbond_atom_site_label_H
    _geom_hbond_atom_site_label_A
    _geom_hbond_site_symmetry_A
    _geom_hbond_distance_DH
    _geom_hbond_distance_HA
    _geom_hbond_distance_DA
    _geom_hbond_angle_DHA
    N1 H1 O1 6_657 0.82(4) 2.12(4) 2.894(2) 157(4)
    N1 H1 O3 6_657 0.82(4) 2.41(4) 3.125(3) 147(4)
    N2 H2 O1 . 0.94(3) 1.83(3) 2.760(2) 167(3)
    N2 H2 O2 . 0.94(3) 2.50(3) 3.231(2) 135(2)
_shelx_hkl_file
;
   0  -1   0    0.30    0.10
   0   1   0    0.00    0.20
   0   1   0    0.30    0.10
   0   1   0    0.40    0.10
   0  -1   0    0.30    0.10
   0  -3   0   -2.50    0.20
   0   3   0   -2.40    0.40
   0  -3   0   -2.40    0.30
   0   3   0   -2.30    0.30
   0  -3   0   -2.70    0.20
   0  -3   0   -3.00    0.30
   0  -3   0   -2.60    0.40
   0   4   0 9999.00  737.23
   0   5   0    0.00    0.70
   0  -5   0   -0.30    0.40
   0  -5   0    1.00    0.70
   0   5   0    0.40    0.50
   0   5   0    0.00    0.70
   0  -5   0   -0.30    0.50
   0   5   0    0.00    0.50
   0   6   0 1713.13  128.79
   0  -6   0 2020.70  142.59
   0  -6   0 1720.93  128.69
   0   6   0 1609.94  128.79
   0   7   0   -0.40    0.90
   0   7   0    0.10    0.70
   0  -8   0  340.77   25.60
   0   8   0  350.26   25.60
   0   0   1    0.50    0.10
   0   1  -1  719.53   49.40
   0   1   1  680.43   49.40
   0   1   1  607.34   49.40
   0   2   1   10.20    2.20
   0  -2  -1    7.10    1.90
   0  -2   1    7.50    1.80
   0  -3  -1   98.89    7.00
   0  -3  -1   94.49    7.00
   0  -3  -1   79.39    6.90
   0  -3   1   84.49    7.00
   0  -3  -1  102.79    6.90
   0  -3  -1   95.29    6.90
   0   3  -1   93.19    7.00
   0   3  -1   91.49    7.00
   0   3   1   97.09    7.00
   0   3  -1   85.99    6.90
   0  -3  -1   87.19    6.90
   0  -3   1   98.69    7.00
   0   3   1  105.49    7.00
   0  -4   1    0.90    0.70
   0   4  -1    1.80    0.80
   0  -5   1   25.30    2.20
   0   5  -1   23.20    2.20
   0   5   1   30.70    2.20
   0   5   1   28.10    2.30
   0   5  -1   26.00    2.20
   0  -5  -1   26.50    2.20
   0  -5  -1   24.60    2.10
   0   5   1   32.30    2.30
   0   5  -1   25.70    2.20
   0  -6  -1    0.20    0.60
   0   6   1    0.00    0.70
   0   6   1   -0.90    0.70
   0  -6  -1   -1.00    0.70
   0   6  -1    1.00    0.70
   0   7  -1   12.30    1.40
   0   7   1   10.30    1.50
   0  -7   1   10.40    1.20
   0  -7  -1   11.90    1.20
   0   7   1    9.20    1.60
   0   8  -1   -0.60    0.60
   0  -8   1   -0.30    0.50
   0   8   1   -0.60    0.80
   0  -8  -1    0.30    0.60
   0   0   2  117.29    9.00
   0   0  -2  118.39    9.00
   0   0   2  122.99    9.00
   0   0   2  125.59    9.10
   0   0   2  126.09    9.00
   0   1  -2    0.30    0.20
   0   1   2    0.90    0.20
   0  -2  -2    7.90    0.70
   0   2  -2    9.10    0.80
   0  -2  -2    8.00    0.70
   0  -3  -2    1.80    0.30
   0   3   2    1.00    0.30
   0   3  -2    2.00    0.50
   0  -3  -2    1.40    0.30
   0  -4   2    5.00    1.30
   0  -4   2    4.50    0.80
   0   5   2    0.40    0.50
   0   5  -2   -0.50    0.50
   0   5  -2   -0.40    0.70
   0  -5   2    0.70    0.50
   0  -5  -2    0.30    0.40
   0  -5  -2    0.30    0.40
   0  -5  -2    1.50    0.70
   0   5   2   -0.20    0.50
   0  -5  -2   -0.20    0.40
   0   5  -2   -0.50    0.50
   0   5  -2    1.50    0.70
   0   6   2    0.40    0.70
   0   6  -2    2.20    0.80
   0  -6   2    1.00    0.60
   0  -6  -2    1.20    0.50
   0   6  -2    3.50    1.00
   0   7  -2    0.20    0.70
   0  -7   2   -0.30    0.60
   0   7  -2   -0.80    0.50
   0   7   2    0.80    0.90
   0  -7  -2    0.00    0.50
   0   7   2   -1.40    0.80
   0   0   3   -0.70    0.20
   0  -1   3  906.51   68.99
   0  -1   3  975.50   68.99
   0   1   3  892.81   68.99
   0   1   3  978.50   68.99
   0  -1  -3  940.61   68.99
   0  -1  -3  841.72   68.99
   0   1  -3 1005.70   68.99
   0   1   3 1007.50   68.99
   0   1   3  882.81   68.99
   0   1  -3  992.80   68.99
   0   1  -3  945.81   68.99
   0   1   3  909.71   68.99
   0   1  -3  848.12   68.99
   0   1   3  943.21   68.99
   0  -2  -3   -0.10    0.20
   0   2   3   -0.70    0.30
   0  -2  -3   -0.30    0.30
   0   2  -3   -0.40    0.40
   0   2  -3   -0.40    0.40
   0   2   3    0.20    0.30
   0  -2   3    1.30    0.60
   0  -2  -3    0.00    0.20
   0   2  -3    0.40    0.40
   0   2  -3   -0.60    0.20
   0   2   3   -0.50    0.40
   0  -2  -3   -0.40    0.30
   0  -3  -3  133.09   10.60
   0  -3  -3  149.59   10.70
   0  -3   3  140.99   10.70
   0   3   3  145.89   10.70
   0   3  -3  143.49   10.70
   0  -3   3  163.58   10.80
   0   3  -3  144.29   10.70
   0  -3  -3  128.49   10.70
   0   3   3  148.39   10.70
   0  -3  -3  146.59   10.60
   0  -3  -3  136.19   10.60
   0   3  -3  127.89   10.70
   0  -3  -3  156.78   10.70
   0  -4   3    0.40    0.40
   0  -4   3    2.20    0.90
   0  -4  -3    0.10    0.80
   0   4   3   -0.10    0.40
   0  -4  -3    0.10    0.40
   0  -4  -3   -0.30    0.30
   0   4  -3   -0.70    1.00
   0   4  -3   -0.10    0.40
   0  -4  -3    0.30    0.40
   0  -4   3    0.60    1.10
   0   4   3    0.10    0.60
   0  -4  -3   -0.10    0.60
   0   4  -3    1.00    0.60
   0   4   3   -0.20    0.50
   0   4  -3   -0.50    0.50
   0  -4  -3    0.10    0.30
   0  -5  -3   14.10    1.10
   0   5   3   12.30    1.40
   0  -5  -3   13.10    1.20
   0  -5  -3   12.60    1.20
   0  -5  -3    9.50    1.50
   0  -5  -3   11.80    1.20
   0  -6  -3   -0.90    0.60
   0   6  -3   -1.20    0.90
   0   6   3   -0.60    1.00
   0   6   3    0.30    0.70
   0  -6  -3    0.30    0.60
   0   6  -3    0.40    0.70
   0   6   3   -0.50    0.70
   0  -6  -3    0.30    0.50
   0  -6   3   -0.20    0.50
   0   7  -3    2.10    0.70
   0  -7   3   -0.20    0.60
   0   7   3    0.80    1.00
   0  -7  -3    0.00    0.70
   0   0   4   53.39    4.10
   0   0   4   54.69    4.10
   0   0  -4   50.99    4.00
   0   0  -4   49.60    4.10
   0   0   4   60.29    4.10
   0   0  -4   51.49    4.00
   0   0   4   54.39    4.10
   0   0   4   57.19    4.10
   0  -1   4   -0.10    0.20
   0  -1  -4   -0.10    0.20
   0  -1   4    0.70    0.50
   0  -1  -4   -0.40    0.40
   0   1   4    0.10    0.30
   0  -1  -4    0.00    0.20
   0   1  -4   -0.30    0.30
   0  -1   4   -0.50    0.30
   0   1  -4    0.20    0.30
   0   1   4    0.00    0.30
   0  -1   4   -0.10    0.30
   0   1   4   -0.10    0.20
   0   1  -4    0.00    0.20
   0   1  -4   -0.10    0.20
   0   1  -4   -0.10    0.40
   0   2  -4   20.00    1.70
   0   2  -4   22.50    1.80
   0  -2  -4   23.80    1.90
   0  -2   4   19.20    1.70
   0  -2   4   19.00    1.70
   0  -2  -4   18.60    1.70
   0  -2  -4   21.60    1.80
   0  -2  -4   19.40    1.70
   0   2  -4   19.90    1.70
   0   2   4   24.00    1.70
   0  -2  -4   21.70    1.70
   0   2   4   22.30    1.70
   0   2   4   22.00    1.70
   0   2   4   22.40    1.80
   0   2  -4   23.40    1.70
   0  -2   4   23.40    1.80
   0   3  -4    1.50    0.80
   0  -3  -4    0.70    0.40
   0   3  -4    1.10    0.80
   0  -3  -4    0.10    0.40
   0   3   4    0.40    0.40
   0   3   4   -0.10    0.50
   0  -3   4    1.10    0.70
   0   3  -4    0.70    0.50
   0  -3  -4    0.30    0.30
   0   3  -4    0.60    0.40
   0  -3  -4    0.70    0.80
   0   3   4    0.70    0.50
   0  -3   4    1.50    0.40
   0  -3   4   -0.50    0.90
   0   4  -4    5.70    0.90
   0  -4  -4    5.20    0.70
   0   4  -4    6.00    0.90
   0  -4   4    5.30    0.80
   0   4   4    5.60    1.00
   0   4  -4    5.10    1.10
   0  -4  -4    5.50    0.90
   0  -4  -4    4.10    0.60
   0   4   4    5.10    0.90
   0  -4   4    3.40    1.10
   0   4   4    4.90    0.90
   0  -4  -4    5.20    0.70
   0   5  -4    0.70    0.70
   0   5  -4   -1.10    0.60
   0  -5  -4    0.10    0.40
   0   5   4    0.20    0.70
   0  -5  -4    0.20    0.50
   0   5   4   -0.70    0.70
   0   5   4    0.00    0.60
   0  -5   4    0.80    0.70
   0  -5  -4    0.30    0.50
   0  -6   4    1.20    0.50
   0   6   4    0.40    0.90
   0   6   4    1.80    0.80
   0   6  -4    1.20    0.60
   0   6   4    1.70    0.70
   0  -6  -4    1.70    0.60
   0   6  -4    1.90    0.70
   0   6  -4    0.50    0.90
   0   7   4    0.10    1.00
   0  -7   4   -0.10    0.60
   0   7  -4    0.10    0.60
   0   7  -4    0.20    0.50
   0  -7   4   -0.80    1.00
   0   0   5    0.30    0.20
   0   0  -5   -0.10    0.40
   0   0  -5    0.30    0.20
   0   0   5    1.00    0.50
   0   0   5    0.10    0.40
   0   0  -5    0.60    0.40
   0   0  -5    0.10    0.30
   0   0   5    0.10    0.50
   0   0  -5    0.30    0.60
   0  -1   5 2224.68  158.78
   0  -1  -5 1858.71  158.78
   0   1   5 2186.98  158.78
   0  -1  -5 2077.39  158.78
   0  -1  -5 2171.88  158.78
   0   1  -5 2090.99  158.78
   0  -1   5 1855.51  158.78
   0   1   5 2322.67  158.78
   0   1  -5 2404.46  158.78
   0   1  -5 1842.22  158.68
   0   1  -5 2193.28  158.78
   0   1   5 2301.27  158.78
   0   1  -5 2081.29  158.78
   0  -1   5 2524.55  158.78
   0  -2  -5    0.50    0.80
   0   2   5    0.40    0.50
   0  -2  -5    0.30    0.50
   0   2  -5   -0.50    0.40
   0  -2  -5    0.20    0.30
   0   2   5    0.40    0.50
   0  -2   5    0.50    0.50
   0   2  -5   -0.10    0.50
   0   2  -5    0.30    0.30
   0  -2   5    0.20    0.40
   0   2  -5   -0.30    0.40
   0  -2  -5    0.30    0.30
   0   2  -5    0.60    0.50
   0  -2   5    0.40    0.30
   0   2  -5   -0.90    0.80
   0   2   5    0.40    0.40
   0  -2   5    1.00    1.10
   0  -3  -5  819.32   58.99
   0  -3   5  790.22   58.99
   0  -3   5  801.22   58.99
   0  -3  -5  788.62   58.99
   0  -3  -5  816.42   59.09
   0   3   5  871.11   59.19
   0   3  -5  710.63   58.99
   0   3  -5  823.42   58.99
   0   3   5  849.81   59.09
   0  -3  -5  725.23   58.99
   0   3   5  794.02   58.99
   0  -4   5    0.50    0.60
   0  -4  -5    0.30    0.40
   0  -4   5    0.00    1.00
   0   4   5    0.00    0.60
   0  -4  -5    0.80    1.00
   0  -4  -5    0.20    0.50
   0   4  -5    0.90    0.70
   0   4   5    0.40    0.60
   0   4   5   -0.30    0.70
   0  -4  -5    0.10    0.50
   0   4  -5   -0.30    0.50
   0   4  -5   -0.10    0.70
   0   5   5  217.98   16.90
   0   5  -5  221.48   16.90
   0   5  -5  257.97   16.90
   0  -5  -5  206.48   16.80
   0  -5  -5  231.18   16.80
   0   5   5  245.28   16.90
   0  -5   5  230.78   16.90
   0   5  -5  203.18   16.90
   0   6  -5    0.80    0.60
   0  -6  -5    0.30    0.60
   0   6   5   -0.40    0.90
   0  -6   5    0.40    0.50
   0   6   5   -0.10    0.60
   0   6  -5   -0.60    0.60
   0   0   6 1719.53  109.99
   0   0   6 1506.05  109.89
   0   0  -6 1445.46  109.79
   0   0  -6 1627.54  109.89
   0   0  -6 1436.76  109.79
   0   0   6 1541.35  109.89
   0   0  -6 1465.05  109.99
   0   0  -6 1256.97  109.79
   0   0   6 1569.94  109.89
   0   0  -6 1319.07  109.89
   0   1   6    0.20    0.50
   0   1  -6    0.50    0.60
   0   1   6    1.10    0.70
   0   1   6    0.10    0.50
   0  -1   6    0.50    0.40
   0  -1   6    0.40    0.50
   0   1  -6    1.00    0.40
   0   1   6    0.30    0.50
   0  -1   6    0.50    0.50
   0  -1  -6    0.10    0.80
   0   1  -6    1.00    0.50
   0   1  -6    0.80    0.80
   0  -1  -6    0.10    0.30
   0  -1  -6    0.00    0.60
   0   1  -6    0.10    0.60
   0   2   6  882.71   67.69
   0   2   6  943.21   67.69
   0   2  -6  883.91   67.69
   0  -2   6  917.11   67.59
   0   2  -6  849.81   67.69
   0   2  -6  971.20   67.59
   0  -2  -6  917.21   67.79
   0  -2  -6  931.61   67.69
   0   2   6  959.60   67.69
   0  -2   6 1051.29   67.69
   0  -2  -6  862.31   67.59
   0  -2   6  974.30   67.69
   0   2  -6  768.32   67.59
   0  -3  -6   -0.40    0.40
   0  -3  -6   -0.10    0.50
   0   3  -6    0.00    0.60
   0  -3   6    0.40    0.80
   0  -3  -6    0.80    0.50
   0   3   6   -0.50    0.50
   0   3   6   -0.10    0.70
   0  -3   6    0.10    0.50
   0   3   6    0.60    0.60
   0  -3  -6   -1.30    1.10
   0   3  -6    0.20    0.50
   0   3  -6   -0.10    0.70
   0  -4   6  351.36   25.10
   0  -4  -6  312.97   24.90
   0   4   6  368.66   25.10
   0  -4  -6  333.87   24.90
   0   4   6  329.97   25.00
   0   4  -6  331.47   25.00
   0  -4   6  350.36   25.00
   0   4  -6  322.37   25.00
   0   4   6  345.07   25.00
   0  -4  -6  322.77   24.90
   0  -5   6    0.60    0.60
   0   5  -6   -0.80    0.60
   0   5  -6    0.50    0.80
   0   5   6   -0.30    1.00
   0   5   6   -0.20    0.60
   0   5  -6    0.20    0.60
   0   5   6   -0.30    0.70
   0  -5  -6    0.60    0.50
   0  -5  -6    0.70    0.90
   0   6  -6   88.79    7.30
   0   6   6  106.79    7.20
   0  -6   6  101.19    7.20
   0   6  -6   85.09    7.30
   0   0  -7   -0.50    0.40
   0   0   7   -0.60    0.50
   0   0  -7   -0.30    1.20
   0   0  -7   -0.50    0.60
   0   0  -7   -0.10    0.60
   0   0   7   -0.70    0.50
   0  -1  -7   23.90    2.30
   0  -1   7   30.70    2.20
   0  -1  -7   24.50    2.20
   0   1  -7   27.40    2.30
   0   1  -7   21.90    2.30
   0  -1  -7   26.20    2.10
   0  -1   7   30.50    2.10
   0   1   7   28.80    2.20
   0   1   7   28.00    2.20
   0   1  -7   26.30    2.10
   0   2   7   -0.60    0.50
   0  -2   7   -0.40    0.60
   0   2  -7   -0.10    0.40
   0   2   7   -1.00    0.90
   0  -2   7   -0.10    0.40
   0   2  -7   -0.10    0.60
   0  -2   7    0.20    0.90
   0  -2  -7   -0.30    0.50
   0   2  -7    0.20    0.80
   0  -2  -7    0.10    0.40
   0  -3  -7   18.40    1.60
   0  -3  -7   15.80    1.50
   0   3  -7   13.20    1.60
   0  -3   7   15.30    1.90
   0   3  -7   12.90    1.90
   0   3   7   17.00    1.90
   0   3  -7   14.40    1.70
   0   3   7   18.30    2.40
   0  -3  -7   16.30    1.50
   0   3   7   20.00    1.60
   0   3   7   16.40    1.60
   0   4  -7    0.50    0.80
   0  -4  -7    0.90    0.70
   0  -4  -7   -0.40    0.50
   0   4   7   -0.50    0.60
   0   4   7    0.00    1.20
   0  -4   7    0.60    0.60
   0   4   7    0.00    1.00
   0  -4   7   -0.80    1.20
   0   4   7   -0.10    0.60
   0   4  -7   -0.40    0.70
   0   4  -7    0.30    0.70
   0   5  -7    7.10    1.10
   0   5   7    6.10    1.20
   0  -5  -7    8.70    1.00
   0   5   7    4.60    1.30
   0   5  -7    6.60    0.90
   0   0  -8    5.60    1.00
   0   0   8    6.20    1.00
   0   0   8    7.60    1.10
   0   0   8    6.90    0.80
   0   0  -8    5.40    0.90
   0  -1   8   -0.20    0.60
   0  -1   8    0.30    0.40
   0   1   8   -0.40    0.60
   0   1  -8   -0.60    0.50
   0   1   8   -0.40    0.50
   0  -1   8    0.00    0.70
   0  -1  -8   -1.00    0.50
   0   1  -8   -0.40    0.50
   0  -1  -8   -0.30    0.60
   0   2  -8    4.40    0.80
   0  -2  -8    5.60    1.10
   0   2   8    6.90    1.00
   0  -2   8    6.60    1.20
   0  -2  -8    5.40    1.00
   0   2   8    5.50    0.90
   0  -2   8    7.80    0.90
   0   3  -8   -1.00    0.90
   0   3   8    0.00    0.50
   0  -3  -8    1.60    0.60
   0  -3   8   -0.20    0.90
   0   3  -8    0.00    0.70
   0  -3  -8    0.00    0.50
   0  -3   8   -0.60    0.60
   0   3   8    0.00    0.50
   0   4  -8    4.80    1.00
   0   4   8    4.70    0.90
   0  -4   8    4.00    0.70
   0   0   9   -0.30    0.60
   0   0   9    0.40    0.50
   0   0  -9   -0.30    0.50
   0   0  -9    0.00    0.60
   0   0   9    0.60    0.80
   0   1   9   49.70    3.50
   0   1  -9   45.90    3.50
   0   1   9   45.50    3.60
   0   1  -9   39.20    3.40
   0   1   9   43.30    3.50
   0  -2  -9   -0.60    0.60
   0   2   9   -0.30    0.50
   0  -2  -9    0.10    0.60
   0   2   9    0.20    0.50
   0   2   9   -0.60    1.10
   0  -2   9    0.70    0.50
   0   2  -9   -0.30    0.70
   0  -3   9   20.20    1.80
  -1   0   0    0.20    0.10
   1   0   0    0.30    0.10
  -1   1   0   -0.60    0.20
  -1   1   0   -0.60    0.10
   1  -1   0   -0.70    0.10
   1   1   0   -0.80    0.10
  -1  -1   0   -0.60    0.10
  -1   3   0    0.40    0.30
   1   3   0    0.20    0.40
   1  -3   0    0.40    0.40
  -1   3   0    1.10    0.40
  -1  -3   0    0.30    0.40
   1  -4   0  205.68   15.30
   1   5   0   -0.10    0.50
   1  -5   0   -0.30    1.00
   1   5   0    0.60    0.70
   1  -5   0   -0.50    0.40
  -1  -5   0    0.60    0.50
   1  -5   0    0.20    0.40
  -1   5   0    0.30    0.50
   1   5   0    0.70    0.50
  -1  -5   0    0.50    0.70
   1   5   0    0.20    0.60
   1   5   0    0.30    0.60
  -1   5   0    0.00    0.70
  -1  -5   0    0.60    0.50
   1   6   0   13.70    1.50
  -1  -6   0    9.00    1.30
  -1   7   0   -0.30    0.70
   1  -7   0    0.70    0.60
  -1   7   0    0.70    0.80
   1   7   0   -0.20    0.70
  -1  -8   0    0.30    0.50
   1   8   0    1.00    0.60
  -1   1   1    0.40    0.20
  -1  -1  -1    0.70    0.20
  -1  -1  -1    0.40    0.20
   1  -1   1    0.90    0.20
   1   1  -1    0.40    0.10
  -1   1   1    0.60    0.10
   1   1  -1    0.60    0.20
   1   1   1    0.60    0.10
  -1   1  -1    0.50    0.20
   1   1   1    0.60    0.20
  -1  -1   1    0.40    0.10
   1  -1  -1    0.90    0.20
   1  -2   1 3201.38  211.18
   1  -2   1 2719.73  211.18
   1   2  -1 2587.54  211.18
   1   2  -1 2963.90  211.18
   1   2  -1 2848.42  211.18
  -1  -3  -1    0.60    0.30
   1   3  -1    0.90    0.30
  -1  -3  -1    1.00    0.40
   1   3  -1    1.00    0.40
  -1  -3  -1    1.10    0.50
   1  -3   1    1.00    0.30
   1   3  -1    0.80    0.40
   1  -3   1    0.60    0.30
   1  -3   1    0.50    0.30
   1   3  -1    1.60    0.50
   1  -3  -1    1.10    0.30
  -1  -3   1    1.70    0.50
   1   3   1    1.50    0.50
  -1   3  -1    0.90    0.40
   1   3   1    1.40    0.50
   1  -3  -1    0.90    0.20
   1  -3  -1    1.50    0.30
   1   3   1    1.00    0.30
  -1  -3   1    0.80    0.40
  -1   3  -1    1.40    0.50
  -1  -3   1    0.90    0.30
  -1  -4  -1  539.05   40.40
   1  -4   1  515.35   40.50
  -1   4   1  564.24   40.50
   1  -4   1  471.25   40.50
  -1  -4  -1  625.94   40.40
  -1  -4  -1  521.35   40.50
   1   4  -1  619.44   40.40
  -1   4   1  530.15   40.40
   1   4  -1  564.44   40.50
  -1  -4  -1  496.25   40.50
  -1   4   1  479.25   40.40
   1  -4   1  510.35   40.40
   1   4  -1  557.14   40.40
   1   4  -1  620.94   40.50
   1  -4   1  616.04   40.50
  -1  -4  -1  536.15   40.40
   1   4   1  567.14   40.50
  -1   4  -1  517.65   40.40
  -1  -4   1  498.75   40.50
   1  -4  -1  542.05   40.50
   1   4   1  514.45   40.50
   1  -4  -1  498.75   40.50
   1  -4  -1  620.64   40.40
  -1   4  -1  530.15   40.50
   1  -4  -1  572.34   40.40
   1   4   1  537.35   40.40
  -1  -4   1  535.95   40.40
  -1   4  -1  528.95   40.40
  -1   4  -1  610.04   40.50
   1   4   1  577.54   40.50
   1   5  -1    0.70    0.60
   1   5  -1    1.60    0.50
  -1   5   1    2.80    0.80
  -1  -5  -1    1.10    0.50
   1   5  -1    0.90    0.60
   1   5  -1    2.50    0.80
  -1  -5  -1    1.30    0.70
  -1   5   1    1.20    0.50
  -1  -5  -1    1.10    0.50
   1  -5  -1    1.80    0.40
   1  -5  -1    1.80    0.40
   1   5   1    0.80    0.60
   1  -5  -1    1.70    0.70
   1   5   1    0.90    0.50
   1   5   1    1.10    0.70
  -1   5  -1    3.00    0.80
  -1   5  -1    0.90    0.50
   1   6  -1   64.59    5.50
  -1   6   1   83.19    5.70
  -1   6   1   73.19    5.60
   1   6  -1   71.59    5.60
   1  -6   1   73.09    5.60
   1   6  -1   63.09    5.60
  -1   6  -1   62.09    5.60
   1   6   1   78.19    5.60
   1   6   1   76.39    5.70
  -1  -6   1   77.89    5.50
   1  -6  -1   85.59    5.50
  -1  -6   1   66.69    5.60
   1  -6  -1   74.89    5.50
   1  -6  -1   64.89    5.60
  -1   6  -1   79.89    5.70
   1   7  -1    1.50    0.80
  -1   7   1    1.50    0.80
   1   7  -1   -0.20    0.50
   1  -7   1    0.80    0.60
   1   7  -1   -0.40    0.80
   1  -7   1    1.40    0.50
  -1   7   1   -0.50    0.80
  -1  -7  -1    1.10    0.50
  -1  -7  -1    0.50    0.70
  -1   7  -1    1.50    0.80
   1  -7  -1    1.30    0.50
  -1   7  -1   -0.60    0.80
   1   7   1    0.70    0.90
   1   7   1   -0.60    0.80
  -1   8   1   12.40    1.40
   1  -8   1   15.00    1.20
   1   8  -1   10.00    1.30
   1  -8  -1   13.10    1.20
  -1  -8   1   10.50    1.20
   1   0   2 2138.89  159.68
   1   0   2 2090.59  159.68
  -1   0   2 2254.07  159.68
  -1  -1  -2  805.22   55.99
   1  -1   2  681.43   55.89
  -1  -1  -2  731.83   55.89
  -1   1   2  744.43   55.89
  -1  -1  -2  753.72   55.89
   1   1  -2  766.42   55.89
   1   1  -2  757.92   55.89
  -1   1   2  832.62   55.89
  -1  -1  -2  685.23   55.89
   1   1   2  766.92   55.89
  -1   1  -2  752.12   55.89
  -1   1  -2  753.12   55.89
   1   1   2  854.41   55.89
  -1  -1   2  764.02   55.89
   1   1   2  720.43   55.89
  -1   2   2 1372.36   95.99
   1   2  -2 1226.08   95.99
  -1   2   2 1151.98   95.99
   1  -2   2 1309.37   95.99
   1   2  -2 1295.27   95.99
  -1  -2  -2 1313.87   95.99
   1  -2   2 1210.88   95.99
  -1  -2  -2 1368.66   95.99
  -1  -2  -2 1239.98   95.99
  -1   2   2 1449.26   95.99
  -1  -2  -2 1316.57   95.99
   1  -2  -2 1449.55   95.99
   1  -2  -2 1371.06   95.99
   1  -2  -2 1288.57   95.99
   1   2   2 1204.48   95.99
   1  -2  -2 1119.49   95.99
   1  -2  -2 1253.47   95.99
   1  -2  -2 1411.16   95.99
  -1  -2   2 1196.68   95.99
  -1   2  -2 1221.98   95.99
   1   2   2 1306.77   95.99
  -1   2  -2 1428.26   95.99
   1   2   2 1420.36   95.99
  -1  -3  -2  149.59   11.00
  -1  -3  -2  138.39   11.00
   1  -3   2  151.78   11.30
   1  -3   2  162.08   11.10
  -1  -3  -2  152.58   11.00
   1  -3   2  153.88   11.00
   1   3  -2  146.99   11.10
   1  -3   2  153.28   11.00
   1   3  -2  140.39   11.00
  -1   3   2  144.09   11.00
   1   3  -2  138.79   11.00
   1   3  -2  146.39   11.00
  -1   3  -2  129.19   11.00
   1  -3  -2  148.99   11.10
  -1   3  -2  137.49   11.00
   1   3   2  162.88   11.00
   1  -3  -2  154.78   11.00
   1  -3  -2  126.79   11.00
   1  -3  -2  141.39   11.00
   1  -3  -2  150.28   11.00
  -1  -3   2  138.49   11.00
   1   3   2  168.48   11.00
   1  -3  -2  149.29   11.00
   1   3   2  142.69   11.00
  -1   3  -2  145.79   11.00
   1  -3  -2  161.68   11.10
   1  -3  -2  165.18   11.00
   1  -4   2  253.97   19.30
   1   4  -2  250.57   19.30
   1  -4   2  259.97   19.30
  -1  -4  -2  246.08   19.40
  -1  -4  -2  273.07   19.30
   1   4  -2  249.78   19.30
  -1   4   2  225.18   19.30
  -1   4   2  288.37   19.40
  -1  -4  -2  271.07   19.30
  -1  -4  -2  229.78   19.30
   1   4  -2  285.17   19.30
   1   4  -2  260.87   19.40
  -1   4  -2  292.77   19.40
  -1  -4   2  265.87   19.30
   1  -4  -2  267.87   19.30
   1  -4  -2  255.47   19.30
  -1  -4   2  228.98   19.40
   1  -4  -2  286.17   19.30
   1   4   2  272.47   19.30
  -1   4  -2  273.17   19.30
   1  -4  -2  258.87   19.30
  -1   4  -2  239.18   19.30
   1  -4  -2  255.17   19.40
   1   4   2  293.57   19.40
   1  -4  -2  240.18   19.40
  -1   4  -2  256.37   19.40
   1   5  -2   28.50    2.70
  -1  -5  -2   30.60    2.60
   1  -5   2   31.60    2.60
   1   5  -2   31.50    2.70
  -1   5   2   36.00    2.70
   1   5  -2   30.10    2.70
  -1  -5  -2   31.40    2.60
  -1   5   2   35.80    2.70
   1  -5  -2   33.70    2.60
   1  -5  -2   36.70    2.60
   1   5   2   36.20    2.70
  -1   5  -2   36.60    2.80
   1  -5  -2   31.40    2.60
   1  -5  -2   33.30    2.70
   1   5   2   37.90    2.70
  -1  -5   2   30.60    2.60
  -1  -6  -2   50.19    4.00
   1   6  -2   56.59    4.20
   1   6  -2   49.80    4.20
  -1   6   2   51.99    4.10
  -1   6   2   56.09    4.20
  -1  -6  -2   48.80    4.00
   1  -6   2   47.50    4.00
  -1   6  -2   60.29    4.20
   1  -6  -2   51.69    4.00
   1   6   2   48.30    4.10
  -1  -6   2   45.60    4.00
   1  -6  -2   55.99    4.00
   1   6   2   54.09    4.20
   1   6   2   55.69    4.10
  -1  -7  -2    7.50    1.00
  -1   7   2    7.60    1.50
   1   7  -2    6.50    1.20
  -1   7   2    6.90    1.60
   1  -7   2    7.30    1.00
  -1   7   2    8.10    1.40
   1  -7   2    7.00    1.00
   1  -7  -2    8.60    0.90
  -1   7  -2    7.30    1.10
   1   7   2    5.20    1.10
   1   7   2    6.50    1.10
   1   0   3  532.75   42.30
   1   0   3  600.04   42.30
  -1   0   3  614.04   42.30
  -1   0   3  579.84   42.30
   1   0   3  634.04   42.30
   1   0  -3  502.65   42.30
   1   0   3  603.44   42.30
   1   0  -3  573.84   42.30
  -1   0   3  588.84   42.30
  -1   0   3  548.85   42.30
  -1   0  -3  526.55   42.30
   1   1  -3 1137.69   89.39
  -1   1   3 1226.08   89.39
  -1  -1  -3 1156.88   89.39
  -1  -1  -3 1078.09   89.39
   1  -1   3 1232.78   89.39
   1   1  -3 1361.26   89.39
   1   1  -3 1324.17   89.39
  -1   1   3 1246.38   89.39
  -1   1   3 1144.99   89.49
  -1   1   3 1159.88   89.39
  -1   1   3 1192.98   89.39
  -1  -1  -3 1199.28   89.39
   1   1  -3 1245.48   89.39
   1   1   3 1275.57   89.39
  -1   1  -3 1258.17   89.39
  -1  -1   3 1258.87   89.39
   1   1   3 1082.79   89.39
   1  -1  -3 1131.09   89.39
  -1  -1   3 1335.47   89.49
   1   1   3 1068.09   89.39
   1   1   3 1168.78   89.39
   1   1   3 1247.48   89.39
  -1   1  -3 1262.77   89.39
   1  -1  -3 1291.07   89.39
  -1   2   3  225.88   17.30
   1   2  -3  238.88   17.30
   1  -2   3  213.38   17.30
   1   2  -3  225.88   17.20
   1   2  -3  228.28   17.30
  -1  -2  -3  233.88   17.30
   1  -2   3  208.58   17.20
  -1  -2  -3  206.78   17.30
   1   2  -3  232.08   17.30
   1  -2   3  250.77   17.30
  -1  -2  -3  232.68   17.20
   1  -2   3  257.57   17.30
  -1  -2  -3  250.87   17.30
   1   2  -3  227.68   17.30
  -1   2  -3  247.78   17.30
   1  -2  -3  227.38   17.30
   1  -2  -3  230.98   17.30
   1   2   3  246.98   17.30
   1  -2  -3  210.78   17.30
  -1   2  -3  266.57   17.20
   1   2   3  219.08   17.30
   1  -2  -3  231.58   17.20
   1  -2  -3  259.57   17.30
   1   2   3  216.78   17.30
   1   2   3  250.37   17.30
   1   2   3  259.27   17.20
  -1  -2   3  217.88   17.20
   1  -2  -3  207.98   17.20
  -1   2  -3  234.98   17.30
   1  -3   3  469.35   30.40
  -1  -3  -3  390.66   30.40
   1  -3   3  411.06   30.40
   1   3  -3  423.46   30.40
  -1  -3  -3  369.76   30.40
   1   3  -3  409.86   30.40
  -1   3   3  449.26   30.40
   1   3  -3  383.76   30.40
  -1   3   3  431.66   30.40
   1  -3   3  371.66   30.40
  -1  -3  -3  416.46   30.40
  -1  -3  -3  434.06   30.40
   1  -3   3  423.36   30.50
  -1  -3  -3  372.66   30.40
   1   3  -3  429.36   30.40
   1  -3  -3  430.86   30.40
   1  -3  -3  393.66   30.40
  -1   3  -3  386.46   30.40
   1   3   3  364.06   30.40
  -1   3  -3  446.66   30.40
   1   3   3  412.76   30.40
  -1  -3   3  412.16   30.40
   1  -3  -3  447.76   30.50
   1   3   3  402.66   30.40
   1  -3  -3  435.96   30.40
  -1  -3   3  371.86   30.40
   1  -3  -3  411.16   30.50
  -1  -4  -3   39.50    3.10
  -1   4   3   40.20    3.10
   1   4  -3   45.10    3.20
  -1  -4  -3   40.20    3.00
  -1  -4  -3   42.60    3.00
  -1  -4  -3   36.60    3.20
  -1  -4  -3   34.30    3.20
  -1   4   3   45.30    3.10
   1  -4   3   35.40    3.30
   1  -4   3   41.60    3.10
  -1   4   3   34.80    3.10
   1   4  -3   33.20    3.10
   1   4  -3   41.70    3.10
  -1  -4  -3   36.20    3.00
   1  -4  -3   40.20    3.00
   1  -4  -3   41.00    3.00
   1  -4  -3   43.90    3.00
  -1   4  -3   40.30    3.30
  -1  -4   3   40.00    3.10
   1   4   3   38.80    3.10
  -1   4  -3   42.40    3.20
   1   4   3   34.90    3.10
   1   4   3   41.90    3.10
   1  -4  -3   37.50    3.30
  -1   4  -3   43.70    3.10
   1  -4  -3   39.90    3.10
   1  -4  -3   37.30    3.20
   1   5  -3  104.19    7.10
  -1   5   3  105.09    7.10
  -1  -5  -3   88.79    7.00
  -1  -5  -3   82.79    7.00
  -1  -5  -3   87.29    7.00
   1  -5   3   90.49    7.00
  -1   5   3   94.09    7.10
   1  -5  -3   91.89    7.00
   1  -5  -3   92.89    6.90
   1  -5  -3   84.99    7.00
   1   5   3   96.19    7.00
  -1   5  -3   98.79    7.10
   1  -5  -3   87.09    7.00
  -1  -5   3   94.59    7.00
   1   5   3   97.69    7.10
   1   5   3   95.19    7.10
   1   6  -3    7.30    1.10
  -1  -6  -3    5.80    0.90
  -1   6   3    7.40    1.10
   1  -6   3    8.00    0.90
  -1  -6  -3    7.30    1.00
  -1   6   3    6.10    1.20
   1   6  -3    5.00    1.00
   1   6  -3    7.30    1.10
  -1   6  -3    8.70    1.20
   1  -6  -3    6.50    0.90
   1   6   3    7.70    1.10
   1  -6  -3    7.40    0.90
  -1  -6   3    7.20    1.00
  -1   6  -3    6.30    1.30
   1  -6  -3    4.80    0.90
   1   6   3    6.70    1.20
   1   7  -3   20.80    1.80
   1  -7   3   17.80    1.90
  -1   7   3   17.80    2.10
   1   7  -3   18.90    1.70
   1  -7   3   17.70    1.70
  -1   7   3   17.10    1.80
  -1  -7   3   18.50    1.90
   1  -7  -3   19.20    1.70
   1   7   3   17.70    2.70
  -1   7  -3   19.90    1.80
  -1   7  -3   20.10    1.70
   1   0  -4   25.30    2.00
   1   0  -4   23.20    2.00
   1   0   4   23.90    2.10
   1   0   4   28.10    2.10
  -1   0   4   26.90    2.10
  -1   0   4   25.80    2.00
   1   0   4   29.40    2.10
  -1   0  -4   23.40    2.00
   1   0   4   28.90    2.10
  -1   0  -4   24.20    2.00
  -1   0   4   24.90    2.10
   1   0  -4   28.80    2.10
  -1   0  -4   28.80    2.10
   1   0   4   30.00    2.10
   1   0  -4   26.80    2.20
  -1   1   4  625.74   43.20
  -1   1   4  572.14   43.20
   1  -1   4  584.64   43.20
   1   1  -4  553.44   43.20
   1   1  -4  632.74   43.20
   1   1  -4  521.25   43.20
   1   1  -4  632.24   43.20
  -1  -1  -4  575.04   43.20
  -1  -1  -4  525.75   43.20
   1   1  -4  649.83   43.20
  -1   1   4  522.45   43.20
  -1  -1  -4  631.04   43.30
   1  -1   4  610.44   43.20
   1   1  -4  575.04   43.20
   1  -1   4  629.64   43.20
   1  -1  -4  573.84   43.20
   1   1   4  587.74   43.20
   1  -1  -4  540.75   43.20
  -1   1  -4  620.54   43.20
  -1   1  -4  569.34   43.20
   1   1   4  562.84   43.20
  -1   1  -4  560.44   43.20
  -1  -1   4  633.44   43.20
  -1  -1   4  576.04   43.20
  -1   1  -4  566.54   43.20
   1   1   4  525.75   43.20
  -1  -1   4  624.44   43.20
   1   1   4  663.23   43.20
   1  -1  -4  585.04   43.30
   1   1   4  567.74   43.20
  -1   1  -4  540.35   43.20
   1   2  -4   10.80    1.10
  -1   2   4   10.10    1.00
  -1   2   4    8.20    1.00
   1   2  -4   10.20    1.00
  -1  -2  -4    8.30    1.20
   1  -2   4    8.10    0.90
   1  -2   4   11.00    1.10
  -1  -2  -4    9.80    0.90
   1   2  -4   10.10    0.90
   1  -2   4    7.80    1.00
  -1  -2  -4    8.60    1.00
  -1  -2  -4    9.50    1.10
   1   2  -4   11.20    1.00
  -1   2   4   10.20    1.00
  -1   2   4   10.50    0.90
   1  -2  -4    8.30    1.10
   1  -2  -4    8.10    0.90
   1  -2  -4    9.90    0.90
  -1   2  -4   11.30    1.10
   1   2   4   11.70    1.00
  -1   2  -4   10.00    0.90
   1  -2  -4   10.40    1.10
   1  -2  -4   11.60    1.00
   1   2   4   11.00    1.00
  -1   2  -4    9.50    1.00
   1   2   4   11.20    1.00
   1   2   4   10.90    0.90
  -1  -2   4   12.20    1.20
   1   2   4   10.00    1.00
  -1   2  -4    9.50    1.00
  -1  -2   4    9.20    1.00
  -1  -3  -4  202.58   15.00
   1   3  -4  202.38   14.90
   1   3  -4  194.78   14.90
   1  -3   4  185.68   14.90
  -1   3   4  198.08   14.90
  -1  -3  -4  220.88   15.00
  -1   3   4  222.48   14.90
  -1  -3  -4  196.58   14.90
   1   3  -4  182.38   15.00
  -1   3   4  216.38   14.90
  -1  -3  -4  192.28   14.90
  -1  -3  -4  179.68   14.90
   1  -3  -4  193.38   14.80
   1  -3  -4  205.38   14.90
   1  -3  -4  216.58   15.00
   1   3   4  215.78   14.90
  -1  -3   4  188.98   14.90
   1   3   4  194.58   14.90
  -1   3  -4  183.18   14.90
  -1   3  -4  227.58   14.90
   1  -3  -4  207.78   14.90
   1  -3  -4  193.78   14.90
   1  -3  -4  200.68   15.00
  -1  -3   4  184.98   14.90
   1   3   4  205.08   14.90
  -1  -4  -4    0.50    0.80
  -1   4   4    0.50    0.50
   1   4  -4    1.70    0.70
  -1   4   4    1.60    0.60
  -1  -4  -4    1.70    0.40
   1   4  -4    0.90    0.60
   1   4  -4    2.40    0.60
  -1  -4  -4    1.20    0.60
  -1   4   4    0.90    0.60
   1  -4   4    1.00    0.90
   1  -4   4    1.70    0.50
  -1  -4  -4    1.10    0.40
   1   4   4    1.40    0.60
  -1  -4   4    2.40    0.60
   1  -4  -4    0.50    0.50
   1  -4  -4    0.20    0.80
   1   4   4    1.70    0.60
  -1   4  -4    1.20    0.70
   1   4   4    1.10    0.60
   1  -4  -4    1.30    0.50
   1  -4  -4    1.20    0.50
  -1   4  -4    2.20    0.60
  -1   5   4   29.40    2.60
   1   5  -4   31.20    2.50
  -1  -5  -4   28.00    2.40
   1   5  -4   32.20    2.60
  -1   5   4   34.30    2.70
  -1   5   4   32.60    2.50
  -1  -5  -4   31.30    2.40
   1   5  -4   32.40    2.60
   1   5   4   29.70    2.50
  -1   5  -4   29.90    2.50
   1  -5  -4   31.70    2.50
   1  -5  -4   27.20    2.40
   1  -5  -4   27.70    2.50
   1   5   4   29.30    2.60
   1   5   4   33.50    2.70
   1  -5  -4   28.80    2.40
  -1   5  -4   36.60    3.00
  -1   5  -4   28.90    2.50
  -1  -5   4   29.00    2.60
  -1   6   4    0.10    0.80
   1  -6   4    0.10    0.50
  -1   6   4    0.40    0.90
  -1  -6  -4    1.10    0.60
   1   6  -4    0.40    0.80
   1   6  -4    0.30    0.70
  -1   6   4   -0.30    0.70
   1   6  -4   -0.30    0.60
  -1  -6  -4    0.00    0.60
   1   6   4   -0.70    0.80
  -1  -6   4    0.80    0.60
   1  -6  -4    0.50    0.50
   1   6   4    0.90    0.70
  -1   6  -4    0.10    0.60
   1   6   4    0.10    0.90
   1  -6  -4    0.50    0.60
  -1   6  -4   -0.60    0.60
   1  -7   4    2.50    0.60
   1   7  -4    2.70    0.60
  -1   7   4    2.20    0.80
   1   7  -4    3.10    0.70
   1  -7   4    2.10    0.60
  -1   7  -4    3.20    0.70
  -1  -7   4    2.10    0.70
  -1   7  -4    2.70    0.60
   1   0   5   40.20    2.80
  -1   0   5   36.10    2.80
  -1   0  -5   34.60    2.80
  -1   0  -5   34.40    2.80
   1   0  -5   37.20    2.80
   1   0  -5   37.70    2.80
  -1   0   5   41.50    2.90
   1   0  -5   33.30    2.90
  -1   0   5   33.50    2.90
   1   0  -5   31.90    2.90
  -1   0  -5   33.70    3.00
   1   0   5   37.30    2.80
   1   0  -5   43.10    3.00
  -1   1   5    4.20    0.80
   1  -1   5    6.20    1.00
   1  -1   5    5.40    0.80
  -1   1   5    7.40    0.70
   1   1  -5    6.50    0.90
   1  -1   5    7.60    0.80
  -1  -1  -5    6.60    1.10
  -1   1   5    4.70    0.80
  -1  -1  -5    5.60    0.70
  -1  -1  -5    6.10    0.70
   1   1  -5    7.50    0.70
   1   1  -5    5.40    0.70
   1   1   5    5.70    0.70
  -1  -1   5    7.70    0.80
  -1   1  -5    6.30    0.70
   1  -1  -5    6.20    0.60
  -1   1  -5    7.60    0.90
  -1   1  -5    4.30    0.80
   1  -1  -5    5.80    0.70
   1   1   5    5.30    0.80
   1   1   5    6.00    0.90
   1  -2   5   29.30    2.30
   1   2  -5   27.80    2.30
   1   2  -5   26.90    2.30
   1   2  -5   24.60    2.40
  -1  -2  -5   30.40    2.40
  -1   2   5   28.30    2.30
  -1  -2  -5   28.40    2.20
   1   2  -5   29.00    2.20
  -1   2   5   31.20    2.30
   1  -2   5   29.00    2.30
   1   2  -5   28.70    2.20
   1  -2   5   25.50    2.20
  -1  -2  -5   25.20    2.20
  -1   2   5   29.30    2.30
   1   2  -5   26.90    2.40
   1  -2   5   30.10    2.30
   1  -2  -5   27.00    2.20
   1  -2  -5   29.60    2.20
   1   2   5   30.80    2.30
   1   2   5   31.30    2.30
  -1  -2   5   29.40    2.30
  -1   2  -5   28.80    2.30
   1   2   5   23.50    2.50
  -1   2  -5   23.60    2.40
  -1   2  -5   32.80    2.20
   1  -2  -5   27.30    2.20
  -1  -2   5   29.70    2.40
   1   2   5   29.30    2.30
  -1  -2   5   25.70    2.20
   1  -2  -5   28.90    2.40
  -1   2  -5   26.00    2.20
   1  -2  -5   24.00    2.30
  -1  -2   5   29.70    2.30
   1  -2  -5   30.90    2.50
   1  -3   5    3.60    0.90
  -1  -3  -5    4.80    2.30
  -1  -3  -5    4.40    0.70
   1   3  -5    5.00    0.90
  -1  -3  -5    5.90    0.80
   1  -3   5    6.70    0.80
  -1  -3   5    5.80    0.80
  -1  -3   5    3.30    1.00
   1   3   5    4.60    1.00
   1  -3  -5    5.90    0.80
   1   4  -5   10.90    1.20
   1  -4   5   15.20    1.70
   1   4  -5   12.30    1.30
  -1   4   5   12.80    1.50
   1   4  -5   12.00    1.40
   1  -4   5   12.30    1.30
  -1  -4  -5   11.70    1.20
  -1  -4  -5    9.80    1.80
  -1  -4  -5   12.90    1.20
  -1   4   5   12.40    1.30
  -1  -4  -5   11.80    1.20
  -1   4   5   13.80    1.40
   1  -4  -5   11.50    1.30
   1  -4  -5   12.00    1.70
  -1   4  -5   11.40    1.20
   1  -4  -5   13.90    1.30
  -1  -4   5   11.40    1.30
  -1   4  -5   11.10    1.50
   1  -4  -5   12.00    1.20
   1  -4  -5   11.80    1.10
  -1   4  -5   12.20    1.30
   1   4   5   13.30    1.30
   1   4   5   11.60    1.40
   1   5  -5    1.20    0.80
  -1  -5  -5    0.80    0.60
   1   5  -5    0.80    0.60
  -1   5   5    0.80    0.70
   1  -5  -5    1.00    0.80
   1  -5  -5    0.90    0.50
  -1  -5   5    2.40    0.60
   1   5   5    0.80    0.70
   1   6  -5    6.90    1.00
   1   6  -5    4.90    1.00
  -1  -6  -5    6.50    0.90
  -1   6   5    4.10    1.10
   1  -6   5    4.70    0.90
   1   6  -5    4.10    1.00
  -1   6   5    5.90    1.00
   1   6   5    4.10    0.80
   1   6   5    4.10    1.10
  -1   6  -5    4.20    0.90
  -1   6  -5    4.70    0.80
  -1  -6   5    5.40    1.00
   1  -6  -5    4.70    0.90
   1   0  -6  414.26   27.90
   1   0   6  416.56   27.80
   1   0   6  387.66   27.80
  -1   0  -6  322.07   27.80
  -1   0   6  393.76   27.80
   1   0  -6  333.27   27.80
   1   0  -6  362.06   27.80
  -1   0  -6  357.36   27.90
   1   0  -6  388.86   27.90
  -1   0   6  378.16   27.80
   1   0  -6  324.07   27.80
  -1   0   6  405.46   27.80
  -1   0  -6  405.86   27.90
   1   0   6  407.66   27.80
  -1   0  -6  356.36   27.80
   1   0  -6  358.46   27.80
   1   1  -6    3.30    0.80
   1   1  -6    2.60    0.60
   1   1  -6    2.30    0.50
   1  -1   6    2.90    0.50
  -1  -1  -6    1.90    0.40
   1   1  -6    1.80    0.50
  -1   1   6    2.10    0.60
   1   1  -6    2.70    0.40
  -1   1   6    0.80    0.70
  -1   1   6    1.00    0.50
   1  -1   6    2.90    0.60
   1  -1   6    2.50    0.50
  -1  -1  -6    1.40    0.80
   1   1  -6    1.40    0.90
  -1   1   6    2.60    0.50
  -1   1  -6    1.90    0.40
   1   1   6    1.90    0.50
   1  -1  -6    0.90    0.40
  -1  -1   6    2.30    0.50
   1   1   6    1.80    0.60
   1  -1  -6    1.70    0.60
  -1   1  -6    1.40    0.60
   1   1   6    2.20    0.70
   1   1   6    1.60    0.50
  -1  -1   6    3.20    0.60
  -1  -1   6    2.40    0.50
   1  -1  -6    2.20    0.50
  -1   1  -6    1.80    0.50
   1  -2   6  250.87   18.30
   1   2  -6  241.78   18.30
  -1  -2  -6  241.28   18.20
   1   2  -6  253.57   18.30
  -1   2   6  236.38   18.30
  -1  -2  -6  234.28   18.40
  -1   2   6  239.28   18.30
   1   2  -6  235.28   18.30
   1   2  -6  219.88   18.20
   1   2  -6  265.27   18.20
  -1   2   6  250.87   18.30
   1  -2   6  255.37   18.20
   1   2  -6  221.48   18.40
  -1  -2  -6  229.98   18.20
   1  -2  -6  251.67   18.20
   1   2   6  278.77   18.30
   1  -2  -6  221.28   18.20
  -1  -2   6  255.87   18.20
  -1  -2   6  270.07   18.30
   1  -2  -6  263.87   18.40
   1   2   6  247.18   18.30
   1  -2  -6  241.28   18.20
  -1   2  -6  222.98   18.20
  -1   2  -6  248.48   18.20
   1   2   6  272.57   18.30
   1  -3   6    1.00    0.50
   1   3  -6    0.90    0.60
  -1   3   6    0.50    0.50
  -1  -3  -6    0.50    0.50
   1  -3   6    0.70    0.80
  -1  -3  -6    0.90    0.50
  -1   3   6    1.00    0.70
  -1  -3  -6    0.00    1.00
   1   3  -6    0.40    0.80
  -1  -3  -6    1.40    0.50
   1   3  -6    1.10    0.50
  -1   3  -6    1.00    0.60
   1   3   6    0.90    0.60
   1   3   6    1.50    0.70
   1  -3  -6    0.10    0.50
  -1   3  -6    1.20    0.50
  -1  -3   6    1.10    0.50
  -1  -3   6    1.30    0.90
   1  -3  -6   -0.10    1.20
   1   3   6    1.00    0.60
   1  -3  -6   -0.10    0.40
  -1   3  -6    0.90    0.70
   1  -3  -6    1.80    0.60
  -1  -4  -6   88.39    7.00
   1   4  -6   88.59    7.00
  -1   4   6   97.39    7.00
  -1   4   6   92.09    7.10
   1   4  -6   88.79    7.00
  -1  -4  -6   82.69    6.90
   1  -4   6  103.79    7.20
   1  -4   6   95.59    7.00
  -1   4  -6   98.39    7.10
   1  -4  -6   83.89    6.90
  -1  -4   6   93.59    7.00
   1   4   6   96.99    7.20
   1   4   6   81.79    7.00
   1  -4  -6   89.79    7.00
   1  -4  -6  105.49    7.00
   1   4   6   93.09    7.00
  -1   5   6    0.50    1.00
   1   5  -6    1.00    0.70
   1  -5   6    0.60    0.60
  -1  -5  -6    0.20    0.50
   1   5  -6   -0.30    0.60
  -1   5   6   -1.00    0.70
   1   5  -6    0.70    0.80
  -1   5   6    0.10    0.60
  -1  -5  -6    0.80    0.60
   1   5   6   -0.70    0.80
  -1  -5   6    0.80    0.60
  -1   5  -6    0.50    0.60
  -1   5  -6   -0.40    0.60
   1   5   6    0.40    1.00
   1   5   6    0.40    0.60
   1  -5  -6    0.70    0.50
   1   6  -6   22.20    2.50
  -1   6   6   26.90    2.20
   1   6  -6   23.90    2.20
  -1  -6   6   26.80    2.10
  -1   6  -6   24.00    2.20
   1   6   6   26.50    2.20
   1   0   7   32.50    2.40
   1   0  -7   31.80    2.40
  -1   0  -7   28.90    2.30
   1   0   7   31.70    2.40
   1   0  -7   24.30    3.00
  -1   0   7   31.30    2.40
  -1   0   7   33.80    2.40
   1   0  -7   27.60    2.30
  -1   0  -7   32.20    2.50
  -1   0  -7   24.00    3.00
  -1   0  -7   24.30    2.40
   1   0  -7   23.90    2.40
   1   1  -7   -1.60    1.50
  -1   1   7    0.90    0.60
  -1  -1  -7    2.00    0.80
  -1   1   7    0.50    0.50
  -1  -1  -7   -0.40    2.00
   1   1  -7    1.60    0.50
  -1  -1  -7    1.20    0.50
   1  -1   7    0.60    0.40
   1  -1   7    0.80    0.50
   1   1  -7    1.60    0.60
   1  -1   7    0.20    0.60
  -1   1  -7    1.40    0.50
   1   1   7    0.50    0.90
   1  -1  -7    2.50    1.30
   1   1   7   -0.20    0.50
   1  -1  -7    1.00    0.40
  -1   1  -7    2.20    0.80
  -1  -1   7    0.60    0.40
  -1  -1   7    0.90    0.70
   1  -1  -7   -0.10    0.60
  -1   1  -7    1.60    0.60
   1   1   7   -0.10    0.60
  -1   1  -7    3.00    1.40
   1  -1  -7    0.00    0.60
  -1  -1   7    0.70    0.50
   1  -1  -7   -0.40    0.50
   1   2  -7   15.30    1.60
  -1   2   7   18.10    1.60
  -1  -2  -7   15.90    1.50
  -1  -2  -7   13.60    1.60
   1   2  -7   15.10    1.90
   1   2  -7   17.40    1.50
   1  -2   7   20.00    1.80
  -1   2   7   16.60    1.90
  -1  -2  -7   16.70    1.50
   1   2  -7   13.60    1.80
  -1  -2   7   19.50    1.70
   1   2   7   15.80    1.80
  -1  -2   7   19.50    1.50
   1  -2  -7   19.90    1.50
   1   2   7   16.40    1.60
   1   2   7   17.10    1.90
  -1   2  -7   18.60    1.50
  -1   2  -7   15.60    1.70
   1  -2  -7   13.40    1.60
   1  -2  -7   16.50    1.60
  -1   3   7   -0.80    1.20
  -1  -3  -7    0.00    0.60
  -1   3   7    0.60    1.00
   1   3  -7    0.00    0.80
   1  -3   7    0.60    0.60
   1   3  -7    0.20    0.60
  -1   3   7    0.30    0.60
  -1   3   7    0.50    0.60
   1   3  -7   -1.00    0.60
   1  -3   7   -0.10    0.90
  -1  -3  -7   -0.70    0.60
  -1  -3  -7    0.60    0.60
   1  -3  -7    0.60    0.50
  -1   3  -7   -0.20    0.70
   1   3   7    0.70    1.00
   1   3   7   -0.80    0.50
   1  -3  -7   -0.30    0.60
  -1  -3   7   -1.60    0.90
  -1   3  -7    0.00    0.70
   1   3   7    0.00    0.60
   1  -3  -7    0.30    0.70
  -1  -3   7   -0.10    0.50
  -1   4   7    3.80    1.40
  -1  -4  -7    3.10    0.70
  -1   4   7    4.40    0.90
  -1  -4  -7    4.20    0.70
   1   4  -7    2.10    0.70
  -1   4   7    3.80    0.70
   1  -4   7    2.90    1.10
   1  -4   7    5.00    0.90
  -1  -4   7    5.30    1.00
   1  -4  -7    3.20    0.60
  -1   4  -7    3.10    0.90
   1   4   7    2.80    0.70
   1   4   7    3.00    1.10
  -1   4  -7    3.10    0.80
   1  -4  -7    2.80    0.60
   1   4   7    4.00    1.20
   1   4   7    4.50    0.90
   1   5  -7    1.30    0.90
  -1   5   7   -0.10    0.60
  -1   5   7   -1.60    1.30
   1   5  -7    1.00    0.80
  -1   5   7    0.70    0.80
  -1   5  -7    0.80    0.60
   1  -5  -7    0.00    0.80
  -1  -5   7    0.70    0.60
   1   5   7   -0.40    0.60
   1   5   7    0.50    1.20
   1   0  -8   23.70    2.20
  -1   0   8   27.50    2.10
   1   0  -8   22.60    2.10
  -1   0  -8   25.30    2.20
  -1   0   8   29.00    2.20
  -1   0   8   29.70    2.30
  -1   0  -8   23.80    2.10
   1   0   8   29.50    2.20
   1   0   8   25.30    2.10
   1   0   8   26.10    2.20
   1  -1   8   40.20    2.90
  -1  -1  -8   31.60    2.80
   1   1  -8   32.40    2.80
  -1  -1  -8   31.30    2.90
   1  -1   8   39.50    2.80
   1   1  -8   39.10    2.90
  -1   1   8   34.10    2.80
  -1   1   8   36.60    2.90
   1   1   8   33.40    2.80
  -1  -1   8   40.50    2.90
  -1  -1   8   41.10    3.00
   1   1   8   36.60    2.90
   1   1   8   31.70    2.80
   1  -1  -8   29.10    2.80
  -1   1  -8   35.10    2.90
  -1  -1   8   39.80    2.80
  -1   1  -8   32.30    2.80
   1   2  -8   14.90    1.50
  -1  -2  -8   11.70    1.50
  -1   2   8   16.70    1.40
  -1   2   8   18.20    1.50
  -1  -2  -8   14.90    1.60
  -1  -2  -8   14.60    1.50
   1  -2  -8   16.00    1.40
  -1  -2   8   18.80    1.70
   1  -2  -8   12.90    1.60
   1   2   8   14.80    1.50
   1  -2  -8   11.70    1.50
   1   2   8   16.10    1.50
   1  -2  -8   16.00    1.50
  -1   2  -8   16.40    1.40
  -1   3   8   13.70    1.30
   1  -3   8   14.30    1.40
  -1  -3  -8   10.50    1.30
   1  -3   8   10.50    1.70
  -1  -3  -8   13.30    1.30
   1   3  -8   14.20    1.50
  -1   3   8   14.00    1.30
   1  -3  -8   12.60    1.30
   1  -3  -8   11.60    1.40
   1  -3  -8   10.90    1.20
  -1  -3   8   14.90    1.80
  -1   3  -8   11.80    1.60
   1  -3  -8   14.10    1.40
  -1  -3   8   14.60    1.30
   1   3   8   13.30    1.40
   1   3   8   14.90    1.50
   1   3   8   13.40    2.20
  -1   4   8    7.90    1.10
  -1  -4  -8    7.60    1.20
   1  -4   8    6.70    1.00
   1   4  -8    6.30    1.30
   1   4   8    6.70    1.10
   1  -4  -8    7.80    1.10
  -1  -4   8    7.20    1.00
   1   4   8    7.50    1.20
   1   0   9   33.70    2.60
   1   0  -9   25.50    2.50
   1   0   9   33.80    2.40
  -1   0   9   30.80    2.50
  -1   0   9   31.40    2.40
   1   0   9   30.50    2.50
  -1   0  -9   23.90    2.50
  -1   0   9   29.80    3.30
  -1   1   9    1.30    0.70
   1   1  -9    0.40    0.60
  -1  -1  -9    0.30    0.50
   1  -1   9    0.30    0.50
  -1   1   9    0.80    0.40
  -1  -1  -9    0.00    0.60
   1  -1   9   -0.30    0.70
  -1   1   9   -0.60    0.50
   1  -1   9    0.10    1.00
  -1   1  -9    0.10    0.60
   1   1   9    0.50    0.60
   1  -1  -9    0.00    0.60
   1   1   9   -0.30    0.50
  -1  -1   9    0.90    0.50
   1   1   9   -0.10    0.50
  -1   1  -9    0.30    0.50
  -1  -1   9    0.20    0.70
   1  -1  -9    0.10    0.60
  -1   2   9   16.40    1.40
   1   2  -9   16.40    2.30
  -1  -2  -9   11.50    1.50
  -1  -2  -9   12.40    1.40
  -1   2   9   17.20    1.50
  -1   2   9   16.90    1.30
   1  -2   9   14.90    2.20
  -1  -2   9   19.00    1.70
   1   2   9   14.50    1.40
   1  -2  -9   12.10    1.50
   1  -2  -9   11.90    1.40
  -1   2  -9   12.90    1.60
   1   2   9   16.10    1.40
   1  -3   9   -0.40    0.50
  -1  -3   9    0.10    0.50
   2   1   0   37.60    3.20
  -2   1   0   46.80    3.30
   2   1   0   43.00    3.30
   2   1   0   44.20    3.30
   2  -1   0   38.90    3.20
   2  -1   0   49.80    3.30
   2  -2   0  787.72   53.39
   2   2   0  767.42   53.29
  -2  -2   0  660.13   53.29
  -2  -2   0  665.53   53.29
   2   2   0  660.63   53.29
  -2   2   0  703.63   53.29
   2   2   0  732.53   53.39
   2   2   0  826.12   53.29
   2  -2   0  701.63   53.39
   2  -3   0   76.39    5.40
  -2   3   0   64.09    5.40
   2   3   0   79.49    5.40
   2  -3   0   68.59    5.40
  -2  -3   0   76.79    5.40
   2   3   0   73.69    5.40
   2  -3   0   71.09    5.30
  -2   3   0   76.19    5.30
  -2  -3   0   62.09    5.30
   2  -3   0   64.49    5.30
  -2   3   0   81.99    5.40
  -2  -3   0   67.49    5.30
   2   3   0   65.59    5.40
  -2   4   0  136.99   11.50
   2  -4   0  151.18   11.50
   2   4   0  162.68   11.50
   2  -4   0  151.88   11.50
  -2   4   0  140.89   11.50
  -2  -4   0  151.88   11.50
   2  -4   0  144.29   11.50
  -2  -4   0  155.28   11.50
  -2   4   0  178.48   11.50
   2  -4   0  142.89   11.40
   2   4   0  175.08   11.50
  -2  -4   0  139.99   11.40
   2   4   0  173.88   11.50
   2   5   0    4.80    0.90
  -2  -5   0    4.50    1.20
   2   5   0    5.10    0.90
   2  -5   0    3.60    0.60
   2  -5   0    3.90    0.70
  -2   5   0    3.70    0.80
  -2   5   0    3.30    0.80
  -2  -5   0    3.50    0.70
   2  -5   0    2.90    0.80
   2   5   0    4.40    0.80
   2   5   0    2.90    0.60
   2   6   0   44.70    3.40
  -2   6   0   36.90    3.30
   2   6   0   35.20    3.40
   2   6   0   41.70    3.30
   2  -6   0   46.60    3.30
   2  -7   0    0.30    0.50
   2   7   0    0.30    0.60
  -2   7   0   -0.70    0.80
   2  -7   0   -0.50    0.50
   2   7   0    0.20    0.80
   2  -7   0   -0.40    0.50
  -2   7   0   -0.50    0.80
   2   8   0    9.40    1.30
  -2  -8   0   11.00    1.30
   2  -8   0   13.10    1.20
  -2  -1  -1 2854.71  228.18
   2  -1   1 2865.11  228.18
  -2   1   1 3537.75  228.18
  -2   1  -1 2652.33  228.18
   2  -1  -1 3448.16  228.18
   2   1   1 3184.18  228.18
   2   2  -1 3583.54  264.27
   2  -3   1  749.13   56.39
   2  -3   1  810.32   56.39
   2   3  -1  804.32   56.29
  -2  -3  -1  760.92   56.29
   2   3  -1  824.22   56.39
   2   3  -1  802.52   56.29
  -2  -3  -1  723.23   56.29
  -2   3   1  756.52   56.29
   2  -3   1  856.21   56.39
   2  -3   1  729.63   56.29
   2   3  -1  777.72   56.29
   2  -3   1  770.12   56.29
   2   3  -1  692.13   56.29
  -2   3   1  768.52   56.29
   2  -3   1  749.03   56.29
   2   3  -1  671.03   56.29
   2  -3  -1  818.52   56.39
   2  -3  -1  738.03   56.29
   2  -3  -1  721.03   56.29
  -2  -3   1  720.53   56.29
  -2   3  -1  781.12   56.29
   2  -3  -1  814.42   56.29
   2   3   1  716.93   56.29
  -2   3  -1  734.43   56.29
   2   3   1  750.42   56.39
   2  -3  -1  750.32   56.39
  -2   3  -1  777.02   56.29
  -2  -3   1  818.72   56.39
   2  -3  -1  742.73   56.29
   2  -4   1  662.13   49.60
  -2   4   1  609.24   49.60
  -2   4   1  656.43   49.60
  -2  -4  -1  593.94   49.60
   2   4  -1  682.53   49.60
   2  -4   1  625.04   49.70
   2  -4   1  726.43   49.60
   2   4  -1  726.73   49.60
   2  -4   1  612.34   49.60
   2  -4   1  673.83   49.50
  -2   4   1  729.73   49.60
  -2  -4  -1  641.24   49.60
   2   4  -1  645.04   49.80
  -2  -4  -1  635.24   49.60
  -2  -4  -1  669.63   49.50
   2   4  -1  721.03   49.70
   2   4  -1  754.12   49.60
  -2  -4   1  597.24   49.70
   2   4   1  643.44   49.60
  -2  -4   1  677.53   49.60
   2   4   1  706.13   49.60
   2  -4  -1  647.24   49.60
   2  -4  -1  688.23   49.60
  -2   4  -1  780.02   49.60
  -2   4  -1  641.84   49.60
   2  -4  -1  602.74   49.60
   2  -4  -1  740.23   49.60
   2   4   1  658.83   49.60
   2  -4  -1  580.14   49.60
   2   4   1  758.42   49.60
  -2   4  -1  691.73   49.60
   2  -4  -1  710.33   49.60
  -2  -5  -1  117.69    9.80
   2   5  -1  113.79   10.00
  -2   5   1  127.59    9.80
   2   5  -1  127.29    9.80
  -2   5   1  149.88    9.80
   2   5  -1  144.89    9.90
   2   5  -1  141.49    9.80
   2  -5   1  125.59    9.80
  -2   5  -1  127.99    9.80
   2  -5  -1  123.79    9.80
   2  -5  -1  121.59    9.70
   2   5   1  136.49    9.80
   2  -5  -1  118.39    9.90
   2   5   1  138.89    9.90
   2   5   1  126.59    9.80
   2   5   1  139.39    9.80
  -2  -5   1  126.59    9.80
   2  -5  -1  149.79    9.70
  -2   6   1  153.08   10.40
  -2   6   1  129.89   10.40
   2  -6   1  137.39   10.30
   2   6  -1  153.78   10.40
   2  -6   1  149.09   10.30
   2   6  -1  127.09   10.30
   2   6  -1  121.79   10.40
  -2   6   1  152.08   10.40
   2   6  -1  146.29   10.50
  -2   6  -1  152.08   10.50
  -2  -6   1  132.79   10.40
   2  -6  -1  132.59   10.30
   2   6   1  135.49   10.40
   2  -6  -1  142.19   10.40
   2   6   1  129.29   10.40
  -2   6  -1  120.79   10.40
   2   7  -1   28.40    2.20
  -2   7   1   21.60    2.30
   2  -7   1   24.70    2.10
  -2  -7  -1   24.90    2.10
  -2   7   1   22.90    2.30
  -2  -7  -1   23.30    2.00
   2  -7   1   26.00    2.00
   2  -7  -1   27.70    2.10
   2  -7  -1   27.80    2.00
  -2   7  -1   26.20    2.30
   2   7   1   23.20    2.30
   2   7   1   23.90    2.20
  -2   0  -2   61.49    4.50
  -2   0   2   64.59    4.60
   2   0   2   63.59    4.60
  -2   0  -2   52.89    4.50
   2   0   2   54.69    4.50
   2   0   2   53.99    4.50
   2   0   2   62.29    4.50
   2   0   2   60.79    4.50
   2  -1   2   71.29    5.30
   2   1  -2   76.49    5.30
  -2   1   2   63.79    5.30
  -2  -1  -2   62.39    5.30
   2  -1   2   60.89    5.30
  -2  -1  -2   65.99    5.30
   2  -1   2   79.39    5.30
  -2  -1  -2   66.39    5.30
   2  -1   2   79.69    5.30
   2  -1   2   71.99    5.30
   2   1  -2   75.69    5.30
  -2   1   2   67.79    5.30
   2  -1  -2   67.19    5.30
  -2  -1   2   69.99    5.30
   2   1   2   61.19    5.30
   2   1   2   80.59    5.30
  -2   1  -2   69.29    5.30
   2   1   2   70.69    5.30
   2   1   2   69.09    5.30
   2   1   2   73.99    5.30
  -2   1  -2   60.99    5.30
   2   2  -2   22.20    1.70
  -2  -2  -2   19.20    1.60
   2   2  -2   19.10    1.60
  -2   2   2   17.60    1.60
  -2  -2  -2   21.40    1.60
   2  -2   2   19.80    1.60
   2  -2   2   20.80    1.70
  -2   2   2   18.70    1.70
   2  -2   2   21.60    1.60
   2  -2   2   23.50    1.60
   2   2  -2   22.30    1.60
   2   2  -2   21.10    1.70
  -2  -2  -2   19.70    1.70
  -2   2  -2   20.40    1.60
   2  -2  -2   22.60    1.60
  -2  -2   2   20.30    1.60
   2   2   2   20.90    1.70
   2  -2  -2   19.90    1.70
   2   2   2   22.70    1.60
  -2   2  -2   20.00    1.60
   2  -2  -2   17.40    1.60
   2  -2  -2   18.80    1.60
   2   2   2   22.40    1.70
   2  -2  -2   21.00    1.70
   2  -2  -2   19.60    1.60
   2   3  -2    1.70    0.40
   2   3  -2    2.00    0.50
   2  -3   2    1.30    0.40
   2  -3   2    1.90    0.70
   2   3  -2    1.20    0.40
   2   3  -2    1.50    0.50
   2   3  -2    1.80    0.60
  -2  -3  -2    1.90    0.40
  -2  -3  -2    2.10    0.60
   2  -3   2    1.70    0.60
   2  -3  -2    2.40    0.50
   2   3   2    1.30    0.40
   2  -3  -2    1.80    0.50
   2   3   2    1.40    0.40
   2   3   2    1.70    0.40
   2  -3  -2    1.60    0.40
  -2   3  -2    1.70    0.50
   2   3   2    2.50    0.40
   2  -3  -2    2.00    0.40
   2  -3  -2    0.90    0.30
   2  -3  -2    2.80    0.40
  -2  -3   2    1.30    0.40
  -2  -4  -2    2.60    0.60
   2   4  -2    4.20    0.70
   2   4  -2    3.00    0.50
   2   4  -2    4.70    0.90
  -2  -4  -2    3.10    0.40
   2   4  -2    1.80    0.60
  -2   4   2    3.40    0.80
   2  -4   2    4.60    1.20
  -2  -4  -2    3.00    0.70
   2   4  -2    4.30    0.90
  -2   4  -2    5.40    1.00
  -2  -4   2    2.80    0.50
   2  -4  -2    2.90    0.70
  -2  -4   2    2.90    0.90
   2  -4  -2    4.50    0.60
   2  -4  -2    2.50    0.70
  -2   4  -2    4.60    1.00
   2  -4  -2    2.90    0.50
   2  -4  -2    4.20    0.70
   2   4   2    2.20    0.60
   2   4   2    3.70    0.70
   2   5  -2    0.20    0.60
  -2  -5  -2    0.80    0.40
  -2   5   2    0.50    0.50
   2   5  -2    0.00    0.70
  -2  -5  -2   -0.20    0.40
   2  -5   2    0.10    0.40
   2   5  -2   -0.30    0.60
  -2  -5  -2    0.50    0.80
   2   5  -2    0.30    0.50
   2  -5   2    1.60    1.00
   2  -5  -2    0.50    0.70
   2  -5  -2    0.30    0.40
   2   5   2    0.20    0.60
   2  -5  -2    0.40    0.70
   2   5   2    0.60    0.70
   2   5   2    0.10    0.60
  -2  -5   2    0.10    0.50
  -2   5  -2    0.00    0.50
   2  -5  -2    0.30    0.40
   2  -5  -2    0.40    0.40
  -2   5  -2    0.20    0.90
  -2   6   2   -0.20    0.70
  -2  -6  -2    1.10    0.50
   2   6  -2    1.00    0.80
   2   6  -2    0.10    0.60
  -2  -6  -2    1.60    0.50
   2   6  -2    0.10    1.10
  -2   6   2    1.10    0.70
   2  -6   2    1.30    0.50
   2  -6  -2    1.40    0.40
  -2  -6   2    0.70    0.70
   2  -6  -2    1.20    0.50
   2   6   2    1.00    0.70
  -2   6  -2    0.00    0.70
   2  -6  -2    2.40    0.70
  -2   6  -2    0.20    0.70
   2   6   2    0.80    0.70
  -2   7   2   -0.40    0.80
   2  -7   2   -0.30    0.50
   2  -7   2   -0.10    0.50
  -2   7   2   -0.50    0.90
   2   7  -2    0.10    0.70
  -2   7   2   -0.20    0.70
   2   7  -2   -0.30    0.60
  -2  -7  -2   -0.50    0.50
  -2   7  -2   -0.10    0.70
   2   7   2   -0.80    0.80
   2  -7  -2   -0.10    0.50
   2   7   2    0.00    1.00
   2   0   3   82.69    5.80
   2   0  -3   73.49    5.80
   2   0   3   79.79    5.80
   2   0   3   75.49    5.80
  -2   0   3   72.59    5.80
  -2   0   3   86.19    5.80
  -2   0   3   75.29    5.80
  -2   0  -3   71.19    5.80
  -2   0   3   88.89    5.90
   2   0   3   72.89    5.80
   2   0  -3   81.59    5.80
   2   1  -3 3459.65  262.07
  -2  -1  -3 3120.49  261.97
   2  -1   3 3740.23  261.97
  -2   1   3 3550.84  261.97
   2  -1   3 3337.77  261.97
   2   1  -3 4065.89  261.97
  -2  -1   3 3896.31  262.07
   2   1   3 3249.97  261.97
   2  -2   3   28.70    2.20
   2  -2   3   26.90    2.20
   2  -2   3   28.70    2.10
   2   2  -3   28.40    2.10
   2   2  -3   24.40    2.10
  -2  -2  -3   27.30    2.10
   2  -2   3   24.80    2.10
   2   2  -3   24.60    2.20
   2   2  -3   28.40    2.10
  -2  -2  -3   31.60    2.20
   2   2  -3   26.30    2.20
  -2   2   3   26.70    2.10
   2  -2   3   24.20    2.10
   2   2  -3   25.40    2.10
   2   2   3   31.40    2.10
   2   2   3   30.60    2.20
   2   2   3   28.70    2.20
  -2   2  -3   29.80    2.10
   2  -2  -3   24.90    2.20
   2  -2  -3   30.40    2.10
  -2   2  -3   27.90    2.20
   2   2   3   23.60    2.20
   2  -2  -3   27.80    2.10
   2  -2  -3   27.80    2.10
  -2   2  -3   26.40    2.10
   2   3  -3  868.31   63.89
   2  -3   3  939.31   63.89
  -2  -3  -3  735.93   63.89
   2   3  -3  760.12   63.89
   2   3  -3  796.42   63.89
   2   3  -3  887.41   63.89
  -2  -3  -3  833.22   63.89
   2  -3   3  922.11   63.89
  -2   3   3  837.92   63.89
   2  -3   3  837.32   63.99
   2   3  -3  908.71   63.89
  -2  -3  -3  913.61   63.89
   2   3  -3  963.80   63.89
   2  -3   3  805.32   63.89
   2   3   3  906.51   63.89
  -2   3  -3  795.82   63.89
  -2  -3   3  778.02   63.89
   2  -3  -3  944.31   63.99
   2  -3  -3  963.20   63.99
   2  -3  -3  818.42   63.89
   2   3   3  958.50   63.89
   2   3   3  833.02   63.89
   2  -3  -3  787.02   63.89
   2   3   3  895.51   63.89
  -2   3  -3  942.91   63.89
  -2  -4  -3    7.40    1.00
   2   4  -3    7.70    1.00
  -2   4   3    9.10    1.00
   2   4  -3    9.10    1.10
  -2  -4  -3    8.00    0.80
  -2  -4  -3   10.10    0.90
  -2  -4  -3    6.40    1.20
   2   4  -3    6.50    1.10
   2  -4   3    7.30    1.60
   2   4  -3    9.50    1.00
   2  -4   3   11.30    1.30
  -2  -4  -3    9.80    1.30
   2   4  -3    8.20    1.00
   2  -4   3    7.90    1.00
   2   4   3    9.90    1.10
   2  -4  -3    7.70    1.50
   2   4   3    6.80    1.10
   2   4   3   10.40    1.10
  -2   4  -3    9.10    1.30
   2  -4  -3    9.30    1.40
  -2   4  -3    6.70    1.00
   2   4   3    7.20    1.10
   2  -4  -3   10.10    0.80
  -2  -4   3    8.10    1.00
   2  -4  -3    7.50    0.90
  -2   4  -3    9.90    1.80
  -2   4  -3   10.80    1.10
   2  -4  -3    9.00    0.80
   2  -4  -3    7.10    0.90
  -2   5   3  155.08   11.80
   2   5  -3  160.28   11.80
  -2  -5  -3  140.29   11.70
   2   5  -3  157.98   11.80
  -2  -5  -3  149.79   11.70
  -2   5   3  169.68   11.80
   2  -5   3  153.98   11.70
   2   5  -3  158.78   11.80
   2   5  -3  168.18   11.70
  -2  -5  -3  147.49   11.70
   2  -5   3  160.98   11.80
   2   5   3  151.08   11.70
   2  -5  -3  149.39   11.70
   2  -5  -3  163.88   11.70
  -2   5  -3  176.38   11.80
   2  -5  -3  143.49   11.70
  -2  -5   3  149.09   11.70
   2   5   3  167.88   11.80
   2   5   3  163.38   11.80
   2   6  -3    3.20    0.90
  -2  -6  -3    4.10    0.70
   2  -6   3    4.30    0.80
   2   6  -3    3.60    0.80
  -2   6   3    4.40    1.00
  -2   6   3    3.80    0.90
   2   6  -3    4.50    0.70
  -2   6  -3    4.10    0.90
   2   6   3    4.40    0.90
   2  -6  -3    4.30    0.80
   2   6   3    2.30    0.80
   2  -6  -3    4.50    0.80
  -2  -6   3    2.30    0.70
   2  -6  -3    3.10    0.50
   2   6   3    3.20    1.00
  -2   7   3   25.60    2.30
   2  -7   3   24.80    2.20
  -2   7   3   24.60    2.90
   2  -7   3   27.20    2.20
   2   7  -3   27.10    2.30
   2   7  -3   28.40    2.20
  -2   7  -3   29.30    2.30
  -2   7  -3   27.70    2.30
   2  -7  -3   27.30    2.20
  -2   0  -4   45.30    3.50
   2   0  -4   47.70    3.50
   2   0   4   46.20    3.50
   2   0   4   49.80    3.50
  -2   0   4   49.99    3.50
   2   0   4   45.50    3.50
  -2   0   4   43.80    3.50
  -2   0  -4   44.00    3.50
   2   0   4   43.00    3.60
   2   0  -4   43.10    3.50
   2   0   4   50.89    3.50
   2   0   4   44.30    3.50
   2   0   4   49.70    3.50
   2   0  -4   48.60    3.50
  -2   0   4   48.50    3.50
   2  -1   4  318.07   22.20
  -2  -1  -4  289.17   22.10
   2  -1   4  264.47   22.20
  -2  -1  -4  274.07   22.10
  -2   1   4  299.77   22.20
   2   1  -4  287.17   22.10
  -2   1   4  290.67   22.20
   2   1  -4  301.47   22.20
   2   1  -4  318.97   22.10
   2  -1   4  300.57   22.20
   2   1  -4  280.77   22.20
   2  -1   4  284.87   22.30
   2  -1   4  298.47   22.20
   2   1  -4  328.27   22.20
   2  -1   4  289.27   22.10
   2   1  -4  341.77   22.10
  -2   1   4  317.47   22.10
   2   1  -4  320.57   22.10
  -2  -1  -4  333.37   22.20
   2   1   4  330.77   22.20
   2  -1  -4  337.57   22.20
  -2  -1   4  272.77   22.10
   2   1   4  318.77   22.20
   2   1   4  269.97   22.20
  -2   1  -4  310.27   22.10
  -2   1  -4  257.07   22.20
   2   1   4  292.97   22.10
  -2  -1   4  314.77   22.10
  -2   1  -4  280.17   22.20
   2   1   4  302.37   22.20
   2  -1  -4  277.67   22.10
   2  -1  -4  264.27   22.10
   2  -1  -4  280.97   22.20
  -2   1  -4  292.27   22.20
   2   1   4  340.27   22.20
   2  -1  -4  303.97   22.20
   2   2  -4   29.10    2.40
   2   2  -4   27.30    2.30
  -2  -2  -4   29.70    2.40
   2  -2   4   28.90    2.30
  -2   2   4   29.00    2.30
  -2   2   4   31.30    2.30
   2  -2   4   30.30    2.40
   2   2  -4   29.30    2.30
   2  -2   4   33.60    2.50
   2  -2   4   27.10    2.40
  -2  -2  -4   29.50    2.30
   2  -2   4   30.20    2.30
   2   2  -4   30.40    2.30
   2   2  -4   30.20    2.30
  -2   2   4   27.90    2.30
   2   2  -4   29.90    2.30
  -2  -2  -4   32.00    2.50
   2   2  -4   29.20    2.40
   2  -2  -4   31.70    2.30
  -2   2  -4   26.00    2.30
   2   2   4   31.40    2.40
   2   2   4   29.90    2.40
   2  -2  -4   31.90    2.50
  -2   2  -4   29.80    2.40
  -2   2  -4   29.20    2.40
   2  -2  -4   30.90    2.40
   2   2   4   30.40    2.30
  -2   2  -4   31.90    2.30
   2  -2  -4   29.30    2.30
   2   2   4   32.50    2.30
   2   2   4   26.90    2.30
  -2  -2   4   29.10    2.30
   2  -2  -4   29.50    2.30
   2  -2  -4   26.10    2.40
  -2  -2   4   25.20    2.30
   2  -2  -4   33.10    2.30
  -2  -3  -4  115.49    8.90
  -2  -3  -4  128.59    9.10
   2   3  -4  102.19    9.00
   2   3  -4  124.79    9.00
   2  -3   4  103.39    9.00
   2   3  -4  106.29    9.10
   2   3  -4  126.39    9.00
   2  -3   4  138.09    9.10
   2  -3   4  127.59    9.00
  -2   3   4  113.09    9.00
   2   3  -4  126.89    9.00
  -2   3   4  123.39    9.00
   2   3  -4  112.99    9.00
  -2  -3  -4  117.69    9.10
  -2  -3  -4  104.19    8.90
   2  -3   4  121.89    9.00
   2  -3  -4  128.89    9.00
   2  -3  -4  113.79    9.00
  -2   3  -4  106.79    9.00
   2   3   4  132.49    9.00
  -2  -3   4  109.49    9.00
   2   3   4  120.89    9.00
  -2  -3   4  108.79    9.00
   2   3   4  119.89    9.00
   2   3   4  132.89    9.00
   2  -3  -4  123.49    9.10
   2  -3  -4  121.49    8.90
  -2   3  -4  127.09    9.00
   2  -3  -4  133.59    9.10
   2  -3  -4  134.59    9.00
  -2   4   4   15.80    1.50
  -2   4   4   14.80    1.40
  -2  -4  -4   14.10    1.30
   2  -4   4   13.80    1.40
   2   4  -4   15.00    1.50
  -2  -4  -4   15.50    1.30
  -2  -4  -4   13.60    1.70
   2   4  -4   15.00    1.40
   2   4  -4   14.90    1.40
   2  -4   4   15.00    1.70
   2   4  -4   16.30    1.40
   2  -4  -4   13.60    1.40
   2   4   4   16.60    1.60
   2  -4  -4   13.40    1.30
   2   4   4   14.80    1.40
  -2  -4   4   14.50    1.40
  -2   4  -4   14.70    1.50
   2  -4  -4   14.90    1.20
  -2   4  -4   13.10    1.60
   2   4   4   15.80    1.50
   2  -4  -4   14.80    1.40
   2   5  -4   39.90    3.20
   2   5  -4   40.40    3.30
  -2   5   4   39.70    3.30
   2  -5   4   39.80    3.20
  -2   5   4   42.10    3.20
  -2  -5  -4   35.70    3.10
  -2  -5  -4   39.00    3.10
   2   5  -4   37.80    3.20
   2  -5   4   38.80    3.50
  -2   5   4   43.00    3.30
   2  -5  -4   37.50    3.10
   2   5   4   40.90    3.30
   2  -5  -4   37.10    3.10
   2   5   4   42.70    3.30
  -2   5  -4   42.70    3.20
   2  -5  -4   38.20    3.10
   2   5   4   40.20    3.20
  -2  -6  -4    8.30    1.10
  -2   6   4    5.90    1.10
   2   6  -4    8.60    1.10
   2   6  -4    7.30    1.10
   2  -6   4    8.80    1.00
  -2   6   4    8.50    1.40
  -2  -6  -4    7.90    1.00
   2   6  -4    7.10    1.40
  -2   6   4    7.80    1.10
   2  -6  -4    7.10    1.00
  -2  -6   4    6.90    1.10
   2   6   4    8.60    1.50
  -2   6  -4    8.00    1.10
   2  -6  -4    7.60    0.90
  -2   6  -4    8.80    1.10
   2  -6  -4    9.00    1.00
   2   6   4    7.50    1.50
   2   6   4    5.20    1.20
  -2   7   4   11.60    1.40
   2   7  -4   14.20    1.20
   2  -7   4   11.20    1.20
   2  -7   4   11.10    1.20
   2   7  -4    9.10    1.30
  -2   7  -4   12.50    1.30
  -2   7  -4   12.60    1.20
  -2   0   5   59.69    4.80
   2   0   5   64.19    4.80
   2   0  -5   59.39    4.80
   2   0  -5   60.19    4.70
   2   0   5   67.49    4.80
   2   0   5   64.69    4.80
   2   0  -5   69.79    4.90
   2   0  -5   64.69    4.80
  -2   0  -5   59.89    4.80
  -2   0   5   64.69    4.80
   2   0  -5   62.69    4.80
   2   1  -5  255.17   20.10
   2  -1   5  257.47   20.10
  -2   1   5  283.87   20.10
   2  -1   5  283.17   20.10
   2   1  -5  309.87   20.10
   2  -1   5  270.27   20.10
  -2  -1  -5  239.08   20.10
   2   1  -5  246.98   20.10
   2   1  -5  241.98   20.10
  -2  -1  -5  282.27   20.20
  -2  -1  -5  253.87   20.10
  -2   1   5  270.17   20.10
   2   1  -5  300.87   20.20
   2   1  -5  259.27   20.10
   2   1  -5  304.37   20.10
   2  -1   5  296.97   20.10
  -2   1   5  262.87   20.10
   2   1  -5  280.77   20.10
   2   1   5  277.27   20.10
   2  -1  -5  267.57   20.10
   2   1   5  284.87   20.10
   2  -1  -5  236.78   20.10
   2   1   5  272.57   20.10
   2   1   5  298.17   20.10
  -2   1  -5  237.38   20.10
   2  -1  -5  264.97   20.10
   2  -1  -5  284.27   20.20
   2  -1  -5  243.98   20.10
  -2  -1   5  267.17   20.10
   2   1   5  311.87   20.20
  -2   1  -5  281.27   20.10
  -2  -1   5  282.17   20.10
   2  -1  -5  246.88   20.10
  -2   2   5   41.50    3.20
   2   2  -5   38.60    3.20
   2   2  -5   41.10    3.20
   2   2  -5   43.50    3.10
   2   2  -5   40.50    3.40
   2   2  -5   36.80    3.30
  -2  -2  -5   40.70    3.20
   2  -2   5   47.10    3.20
   2  -2   5   35.20    3.20
  -2   2   5   43.20    3.20
  -2  -2  -5   36.70    3.10
   2  -2   5   41.90    3.20
   2  -2  -5   44.70    3.20
  -2   2  -5   44.50    3.30
  -2  -2   5   39.60    3.20
  -2  -2   5   37.80    3.20
   2  -2  -5   38.60    3.10
   2  -2  -5   44.20    3.20
   2  -2  -5   39.70    3.30
  -2   2  -5   41.70    3.20
   2   2   5   34.80    3.20
   2  -2  -5   43.70    3.20
   2   2   5   46.10    3.20
   2  -2  -5   45.90    3.20
  -2   2  -5   44.00    3.10
   2   2   5   46.10    3.30
   2   2   5   42.00    3.20
   2  -2  -5   36.10    3.40
   2   2   5   39.60    3.20
  -2  -3  -5  119.29    8.90
  -2  -3  -5  114.59    9.10
  -2   3   5  121.89    9.00
   2   3  -5  129.39    9.00
   2  -3   5  110.99    8.90
   2  -3   5  113.59    9.00
  -2  -3  -5  105.19    8.90
  -2   3   5  125.19    8.90
   2   3  -5  109.29    8.90
   2   3  -5  112.49    8.90
   2   3   5  110.39    8.90
   2   3   5  120.59    8.90
   2   3   5  126.19    9.00
   2  -3  -5  119.09    8.90
  -2  -3   5  107.59    9.00
   2  -3  -5  116.59    8.90
  -2   3  -5  125.19    8.90
   2  -3  -5  130.29    8.90
  -2   3  -5  129.89    8.90
   2   3   5  129.79    9.00
   2  -3  -5  122.49    8.90
  -2  -3   5  124.99    8.90
   2  -3  -5  117.09    9.10
  -2  -4  -5    9.00    1.00
   2  -4   5   11.20    1.10
  -2  -4  -5    9.90    1.00
   2   4  -5    9.90    1.20
  -2   4   5   10.90    1.20
   2  -4   5    6.90    1.20
   2   4  -5    8.30    1.10
   2   4  -5   10.00    1.30
  -2   4   5   10.20    1.30
  -2   4  -5    7.10    1.10
  -2  -4   5   11.20    1.20
   2   4   5   10.70    1.40
   2   4   5   10.20    1.20
  -2   4  -5    9.70    1.20
   2  -4  -5    8.20    1.60
   2  -4  -5   11.50    1.20
  -2   4  -5    8.90    1.50
   2  -4  -5    8.50    0.90
   2  -4  -5    9.30    1.00
   2   4   5   10.10    1.40
   2   4   5    6.40    1.30
   2   5  -5   33.30    2.80
   2   5  -5   33.80    2.80
   2  -5   5   37.50    2.80
  -2   5   5   38.60    3.00
   2   5  -5   38.40    2.90
  -2  -5  -5   31.60    2.70
  -2   5   5   27.70    3.10
  -2  -5  -5   33.80    2.70
   2  -5   5   29.30    3.10
  -2   5   5   38.70    2.80
  -2   5  -5   35.90    2.80
   2   5   5   37.00    3.10
   2   5   5   32.30    3.00
  -2  -5   5   36.40    2.80
   2   5   5   35.00    2.80
   2  -5  -5   33.00    2.70
  -2   5  -5   31.60    2.80
   2  -5  -5   33.40    2.80
   2  -5  -5   33.80    2.70
   2   6  -5    0.90    0.70
  -2  -6  -5    1.10    0.70
   2  -6   5    1.50    0.50
   2   6  -5    1.40    0.60
  -2   6   5    0.40    0.60
   2   6  -5    0.30    0.80
  -2   6   5    0.30    0.90
  -2  -6  -5    0.70    0.60
  -2  -6   5    1.20    0.70
  -2   6  -5    0.40    0.60
   2   6   5    0.90    1.00
  -2   6  -5    1.60    0.60
   2   6   5    0.70    0.70
   2  -6  -5    0.70    0.60
   2   0  -6   72.19    5.60
   2   0  -6   59.69    5.30
  -2   0  -6   69.59    5.30
   2   0  -6   66.39    5.30
   2   0   6   70.89    5.40
  -2   0  -6   64.59    5.50
   2   0  -6   78.69    5.40
  -2   0   6   70.19    5.30
  -2   0   6   76.79    5.30
   2   0   6   76.79    5.40
   2   0  -6   67.89    5.30
   2   0   6   74.09    5.40
  -2   0   6   70.89    5.40
   2   0  -6   67.69    5.30
  -2   0  -6   73.99    5.40
   2  -1   6   49.90    3.80
  -2  -1  -6   47.30    4.10
   2   1  -6   46.80    3.80
   2   1  -6   46.80    3.90
   2   1  -6   57.09    3.90
  -2   1   6   49.40    3.80
   2  -1   6   55.79    3.90
   2  -1   6   53.99    3.90
   2   1  -6   48.10    3.80
  -2   1   6   50.69    3.90
  -2   1   6   53.89    4.00
  -2  -1  -6   45.00    3.80
  -2  -1  -6   47.80    3.80
   2   1   6   50.09    3.90
   2   1   6   52.49    3.90
   2  -1  -6   43.90    3.90
  -2  -1   6   57.99    3.90
  -2  -1   6   56.99    3.80
   2  -1  -6   49.40    3.80
  -2   1  -6   44.50    3.80
   2  -1  -6   48.20    4.10
  -2  -1   6   49.30    3.90
   2  -1  -6   47.10    3.80
  -2   1  -6   53.99    3.80
  -2   1  -6   46.00    3.90
   2   1   6   49.90    3.80
   2  -1  -6   47.20    3.80
  -2  -2  -6   29.50    2.60
   2  -2   6   35.80    2.70
   2  -2   6   34.70    2.70
   2   2  -6   34.50    2.70
  -2  -2  -6   30.40    2.90
   2   2  -6   30.80    2.60
  -2   2   6   32.30    2.60
   2  -2   6   35.30    2.60
  -2  -2  -6   30.60    2.70
  -2   2   6   31.90    2.80
   2   2  -6   32.20    2.60
   2   2   6   36.30    2.80
   2   2   6   34.40    2.70
   2  -2  -6   31.70    2.60
   2  -2  -6   34.00    2.60
   2   2   6   35.00    2.80
  -2  -2   6   35.50    2.60
  -2   2  -6   34.60    2.60
  -2  -2   6   37.70    2.70
  -2   2  -6   30.30    2.60
   2  -2  -6   27.40    2.60
   2   2   6   32.40    2.70
   2  -2  -6   30.50    2.60
   2  -2  -6   32.80    3.00
  -2  -3  -6   20.40    2.00
   2   3  -6   22.50    1.90
   2  -3   6   23.60    2.00
  -2  -3  -6   25.20    1.90
  -2  -3  -6   19.10    2.40
  -2   3   6   25.50    2.20
  -2   3   6   26.70    2.00
   2  -3   6   23.00    2.20
   2   3  -6   22.50    2.10
   2   3  -6   21.80    2.10
   2  -3  -6   25.60    2.00
   2  -3  -6   23.00    2.00
  -2   3  -6   19.60    2.00
   2  -3  -6   22.60    1.90
  -2  -3   6   20.90    2.20
   2   3   6   25.90    2.20
  -2   3  -6   23.80    2.00
  -2  -3   6   26.20    2.00
   2  -3  -6   24.60    2.00
   2   3   6   24.40    2.00
   2  -3  -6   21.60    2.50
   2   3   6   21.80    2.00
   2   4  -6    6.20    1.10
   2   4  -6    7.40    1.10
   2   4  -6    4.70    0.80
  -2   4   6    4.90    1.00
  -2  -4  -6    4.70    0.90
  -2   4   6    5.60    0.90
  -2   4  -6    4.00    0.80
   2   4   6    7.90    1.50
  -2   4  -6    5.00    1.00
   2  -4  -6    5.60    0.90
   2   4   6    3.90    0.90
   2  -4  -6    6.10    0.70
  -2   4  -6    5.00    1.10
   2   5  -6    9.70    1.20
   2  -5   6    8.30    2.10
   2  -5   6   11.70    1.20
  -2  -5  -6    9.60    1.10
  -2   5   6   10.00    1.20
   2   5  -6    9.20    1.30
  -2  -5  -6    7.70    1.00
   2   5  -6    9.60    1.30
  -2   5   6    9.00    1.70
  -2   5  -6    8.90    1.20
   2  -5  -6    9.20    1.00
   2   5   6    9.70    1.20
  -2   5  -6    9.20    1.20
  -2  -5   6    9.90    1.20
   2  -5  -6    8.30    1.00
   2   5   6    9.80    1.70
   2   6  -6    1.30    0.90
   2   6  -6    0.50    0.70
   2   6  -6    0.80    0.80
   2  -6   6    0.90    0.50
  -2   6   6    0.70    0.60
   2   6   6    1.00    1.20
   2   6   6   -0.50    0.70
  -2   6  -6   -0.50    0.60
  -2  -6   6    0.60    0.60
   2   0   7  543.15   40.80
   2   0   7  625.84   40.70
  -2   0  -7  465.45   40.60
   2   0  -7  482.15   40.60
  -2   0  -7  581.74   40.70
   2   0   7  605.64   40.70
   2   0  -7  480.95   40.80
   2   0  -7  556.04   40.60
   2   0  -7  569.54   40.70
   2   0  -7  520.95   40.60
  -2   0  -7  539.05   40.60
  -2   0   7  600.24   40.60
  -2   0   7  613.44   40.60
   2   0   7  551.94   40.60
   2   0  -7  504.35   40.60
   2  -1   7  237.48   16.10
  -2   1   7  212.88   16.10
   2   1  -7  207.78   16.10
   2   1  -7  232.08   16.10
  -2   1   7  228.28   16.10
   2   1  -7  207.38   16.20
  -2  -1  -7  199.78   16.10
   2   1   7  242.08   16.20
   2  -1  -7  211.38   16.10
  -2  -1   7  246.48   16.10
   2   1   7  218.28   16.10
   2  -1  -7  197.08   16.10
  -2   1  -7  202.68   16.10
   2   1   7  233.88   16.10
   2  -1  -7  206.18   16.20
  -2   1  -7  215.88   16.10
  -2   1  -7  202.28   16.10
   2  -1  -7  194.28   16.10
  -2  -2  -7  360.56   27.00
   2  -2   7  379.06   27.00
   2  -2   7  409.26   27.00
   2   2  -7  336.27   26.90
   2   2  -7  383.06   27.00
  -2   2   7  351.86   27.00
   2   2  -7  373.66   27.00
  -2   2   7  362.96   27.00
  -2   2  -7  378.96   26.90
   2   2   7  343.47   27.00
   2   2   7  372.06   27.00
   2   2   7  353.66   27.00
  -2   2  -7  339.77   27.00
   2  -2  -7  342.37   26.90
   2  -2  -7  363.76   26.90
   2  -2  -7  320.17   26.90
  -2  -2   7  414.86   27.00
  -2  -3  -7   83.19    7.40
   2   3  -7  104.19    7.40
   2  -3   7   97.59    7.50
   2  -3   7  113.49    7.40
  -2   3   7  109.39    7.40
   2   3  -7  101.49    7.50
  -2  -3  -7  101.89    7.40
   2   3  -7   84.59    7.30
  -2   3   7  101.39    7.40
   2   3   7  103.59    7.40
   2  -3  -7  100.69    7.40
   2  -3  -7   95.59    7.40
   2   3   7   94.29    7.50
  -2   3  -7   97.89    7.40
   2   3   7   84.29    7.40
   2  -3  -7  102.19    7.30
  -2  -3   7   89.29    7.50
   2  -4   7  152.88   10.80
   2  -4   7  144.29   10.90
  -2   4   7  157.58   10.80
   2   4  -7  139.29   10.80
  -2  -4  -7  121.29   10.70
  -2   4   7  146.09   10.80
   2   4  -7  153.48   10.80
  -2  -4  -7  144.99   10.70
  -2   4  -7  143.19   10.80
   2  -4  -7  139.59   10.70
   2   4   7  133.29   10.90
  -2  -4   7  151.58   10.80
   2   4   7  144.29   10.80
   2  -4  -7  142.39   10.70
  -2  -5  -7   33.50    2.80
   2   5  -7   37.40    2.80
   2   5  -7   27.70    2.80
  -2  -5   7   39.10    2.80
   2   5   7   36.50    3.20
  -2   5  -7   30.50    2.70
   2   0  -8   59.69    5.20
   2   0   8   66.59    5.10
   2   0  -8   65.89    5.20
  -2   0   8   76.09    5.20
  -2   0   8   74.39    5.20
   2   0   8   70.09    5.20
  -2   0  -8   65.89    5.20
   2   0   8   74.29    5.20
  -2   0  -8   59.09    5.20
  -2   1   8    1.00    0.60
   2  -1   8    1.90    0.70
   2  -1   8    1.90    0.50
   2   1  -8    0.80    0.50
  -2   1   8    0.50    0.50
  -2  -1  -8    0.60    0.70
  -2  -1  -8    0.60    0.70
   2   1  -8    0.70    0.60
  -2  -1  -8    0.60    0.50
   2  -1   8   -0.20    0.60
   2   1   8    0.00    0.60
   2   1   8    0.70    0.50
  -2  -1   8    0.70    0.60
  -2   1  -8    1.10    0.50
  -2  -1   8    1.60    0.40
   2  -1  -8    0.70    0.60
  -2   1  -8    0.70    0.70
   2  -1  -8    0.30    0.60
   2  -1  -8    1.70    0.70
  -2   1  -8    0.30    0.60
   2   1   8    0.90    0.60
  -2   2   8   37.70    2.80
  -2  -2  -8   34.40    2.90
   2   2  -8   38.70    2.80
  -2   2   8   38.50    2.80
  -2  -2  -8   35.20    2.80
   2   2   8   32.70    3.30
   2  -2  -8   34.10    2.90
  -2   2  -8   37.10    2.70
   2   2   8   30.40    2.70
   2  -2  -8   36.40    2.70
  -2   2  -8   30.40    2.80
   2   2   8   39.20    2.90
   2  -2  -8   29.70    2.80
   2  -2  -8   32.30    2.80
   2   2   8   34.50    2.80
  -2   3   8    1.30    0.60
   2  -3   8    0.60    0.60
  -2  -3  -8    1.00    0.60
  -2   3   8    0.50    0.50
   2  -3   8   -0.20    0.80
  -2  -3  -8   -0.20    0.50
   2   3  -8    0.40    0.60
   2  -3  -8    0.00    0.50
   2  -3  -8    1.30    0.60
   2   3   8   -0.10    0.60
  -2  -3   8    0.20    0.50
   2  -3  -8    0.50    0.70
  -2   3  -8    0.90    0.80
   2   3   8    1.30    1.30
  -2  -3   8   -2.90    1.80
   2  -3  -8    1.40    1.30
   2   3   8    0.80    0.60
   2   4  -8   11.20    1.40
  -2  -4  -8   13.20    1.30
   2  -4   8   12.40    1.30
  -2   4   8   14.10    1.80
   2  -4   8   12.40    1.80
  -2   4  -8    8.90    1.30
   2   4   8   11.90    1.50
   2  -4  -8   14.60    1.50
   2  -4  -8   10.50    1.20
   2   4   8   10.00    1.40
  -2  -4   8   11.60    1.30
  -2   0  -9    7.50    1.20
   2   0  -9    8.60    1.10
  -2   0   9    8.80    0.90
   2   0   9    9.20    1.20
   2   0  -9    6.40    1.00
   2   0   9   10.10    1.20
  -2   0  -9    6.50    1.00
  -2   0   9    9.90    1.10
  -2   1   9    0.40    0.90
   2  -1   9    1.70    1.20
  -2   1   9   -0.10    0.50
  -2   1   9   -0.10    0.40
   2   1  -9    0.60    0.60
  -2  -1  -9   -0.30    0.50
  -2   1  -9   -0.60    0.50
   2  -1  -9   -0.10    0.60
   2   1   9    0.30    0.60
   2   1   9    0.00    0.60
   2   1   9    0.60    0.60
  -2  -1   9    0.20    0.50
   2  -1  -9   -0.60    0.60
  -2   1  -9    0.70    0.70
  -2  -1   9   -0.10    0.60
  -2  -2  -9    3.50    0.90
   2  -2   9    6.10    1.40
  -2   2   9    4.80    1.00
  -2   2   9    5.80    0.90
  -2  -2  -9    5.10    0.90
   2  -2   9    5.90    1.00
  -2  -2   9    6.90    1.10
   2   2   9    4.80    0.90
   2   2   9    4.10    1.20
   2  -2  -9    4.10    0.80
   3   1   0   -0.50    0.10
  -3   1   0   -0.50    0.20
   3  -1   0   -0.70    0.20
   3   1   0    0.00    0.20
   3  -1   0   -0.50    0.10
   3   1   0   -0.50    0.10
   3  -1   0   -0.30    0.20
   3   1   0   -0.50    0.10
  -3   1   0   -0.50    0.20
   3   1   0   -0.60    0.10
   3  -1   0   -0.40    0.30
   3  -1   0   -0.50    0.20
  -3  -1   0   -0.40    0.10
   3   2   0    0.10    0.20
  -3  -2   0    0.00    0.20
  -3   2   0    0.30    0.40
   3   2   0    0.10    0.20
  -3  -2   0   -0.20    0.20
   3  -2   0   -0.20    0.40
   3  -2   0    0.10    0.30
   3  -3   0   -0.30    0.30
   3   3   0    0.00    0.40
   3  -3   0   -0.10    0.20
  -3   3   0   -0.60    0.40
   3   3   0    0.20    0.40
   3  -3   0   -0.30    0.20
   3   3   0    0.10    0.30
  -3  -3   0    0.00    0.30
   3  -3   0   -0.20    0.40
   3  -3   0    0.90    0.50
   3   3   0   -0.10    0.40
   3  -3   0   -0.60    0.50
  -3   4   0    0.20    0.50
   3   4   0    1.70    0.80
  -3  -4   0    0.10    0.40
   3  -4   0   -0.70    0.60
   3   4   0    0.20    0.40
   3  -4   0   -0.30    0.40
   3   4   0    0.90    0.50
   3   4   0    0.10    0.50
  -3  -4   0   -1.20    0.80
   3   5   0    0.00    0.50
  -3   5   0   -0.80    0.50
   3  -5   0    0.00    0.40
   3   5   0    1.10    0.60
   3   5   0    0.50    0.60
   3   5   0   -1.00    0.70
   3  -5   0   -0.90    0.40
   3   6   0    0.80    0.70
   3  -6   0   -0.90    0.40
   3   6   0    0.50    0.60
   3   6   0   -0.60    0.80
   3   7   0    0.80    0.80
  -3   7   0   -0.10    0.80
   3   7   0    0.80    0.70
   3  -7   0    0.20    0.50
   3  -7   0    0.30    0.50
  -3   7   0   -1.20    0.80
   3   0   1  913.71   61.39
   3   0   1  734.03   61.39
   3   0   1  844.52   61.39
   3  -2   1  380.56   28.60
   3  -2   1  380.46   28.60
   3   2  -1  401.96   28.60
  -3  -2  -1  340.07   28.60
   3   2  -1  414.66   28.60
   3   2  -1  372.66   28.60
   3  -2   1  439.56   28.60
  -3   2   1  437.76   28.60
   3   2  -1  371.76   28.60
  -3  -2  -1  353.86   28.60
  -3   2   1  333.37   28.60
   3   2   1  381.16   28.60
   3   2   1  384.86   28.60
  -3  -2   1  378.56   28.60
   3   2   1  411.36   28.60
  -3  -2   1  413.46   28.60
   3  -2  -1  390.56   28.60
   3  -2  -1  408.86   28.60
   3  -2  -1  386.76   28.60
  -3   2  -1  415.06   28.60
   3  -2  -1  332.37   28.60
   3   3  -1 1405.96   97.19
   3  -3   1 1372.76   97.29
  -3  -3  -1 1267.07   97.19
   3   3  -1 1261.87   97.19
   3  -3   1 1307.97   97.19
  -3   3   1 1273.77   97.19
  -3  -3  -1 1356.46   97.19
   3  -3   1 1273.87   97.29
   3   3  -1 1370.76   97.19
   3  -3   1 1365.16   97.19
   3  -3   1 1380.76   97.19
   3   3  -1 1426.26   97.19
   3   3  -1 1429.86   97.19
   3   3  -1 1289.87   97.19
   3  -3  -1 1265.37   97.29
   3  -3  -1 1283.57   97.19
  -3   3  -1 1370.06   97.19
   3   3   1 1263.67   97.19
   3   3   1 1124.49   97.19
   3   3   1 1308.87   97.19
  -3   3  -1 1323.27   97.19
   3  -3  -1 1327.87   97.29
   3   3   1 1385.46   97.19
  -3   3  -1 1364.16   97.19
   3  -3  -1 1289.57   97.19
   3   3   1 1296.97   97.19
   3  -3  -1 1230.68   97.19
   3  -3  -1 1338.57   97.19
  -3  -3   1 1254.17   97.19
  -3   4   1   72.99    5.80
  -3  -4  -1   75.29    5.80
  -3  -4  -1   68.09    5.70
   3   4  -1   85.99    5.80
   3   4  -1   82.49    5.90
   3  -4   1   70.89    5.90
   3   4  -1   81.59    5.80
  -3   4   1   66.29    5.80
  -3   4   1   84.89    5.80
   3  -4   1   80.69    5.80
   3   4  -1   75.79    5.80
   3   4  -1   81.69    5.80
  -3  -4  -1   66.89    5.80
   3  -4   1   75.49    5.70
  -3   4  -1   69.79    5.80
   3   4   1   86.39    5.80
   3  -4  -1   76.19    5.90
  -3  -4   1   74.29    5.90
   3   4   1   79.09    5.80
   3  -4  -1   78.69    5.80
   3   4   1   71.59    5.80
   3  -4  -1   80.59    5.70
   3  -4  -1   84.09    5.70
  -3   4  -1   77.79    5.80
   3   4   1   76.09    5.80
  -3   4  -1   86.79    5.90
  -3  -4   1   67.59    6.00
   3  -4  -1   73.49    5.80
  -3   5   1  230.48   18.20
   3   5  -1  266.67   18.30
   3   5  -1  235.48   18.20
   3  -5   1  243.98   18.20
  -3   5   1  277.37   18.30
   3   5  -1  252.77   18.20
   3   5  -1  253.47   18.30
  -3   5  -1  238.98   18.20
  -3   5  -1  256.57   18.20
   3   5   1  247.18   18.30
   3  -5  -1  228.98   18.20
  -3  -5   1  224.28   18.20
   3   5   1  244.68   18.20
   3   5   1  257.67   18.30
   3  -5  -1  260.17   18.20
   3  -5  -1  235.08   18.20
   3  -5  -1  217.28   18.30
   3   6  -1   19.60    2.00
   3  -6   1   19.00    1.70
   3   6  -1   16.40    1.90
  -3   6   1   17.80    1.90
   3   6  -1   20.70    1.80
  -3   6   1   22.10    2.00
   3   6  -1   20.20    1.90
  -3   6  -1   20.60    1.90
   3  -6  -1   21.40    1.60
   3   6   1   15.90    2.00
   3  -6  -1   19.30    1.70
   3   6   1   18.70    1.80
   3  -6  -1   16.00    1.60
   3  -7   1   47.60    3.40
   3   7  -1   46.70    3.50
   3  -7   1   47.30    3.40
  -3  -7  -1   44.30    3.50
  -3  -7  -1   45.50    3.50
  -3   7   1   43.30    3.60
  -3   7   1   39.10    3.60
   3  -7  -1   46.90    3.40
   3   7   1   39.00    3.60
   3   7   1   40.30    3.60
  -3   0   2   48.20    3.60
   3   0   2   49.20    3.50
   3   0   2   44.50    3.60
  -3   0   2   52.29    3.60
   3   0   2   42.50    3.50
   3  -1   2 1087.09   74.49
   3  -1   2 1110.19   74.49
   3   1  -2 1108.79   74.49
  -3   1   2 1062.19   74.49
   3   1  -2 1075.79   74.49
  -3  -1  -2  966.20   74.49
  -3   1   2 1088.79   74.49
  -3  -1  -2  971.10   74.49
   3   1  -2  877.11   74.49
   3  -1   2 1087.99   74.49
   3   1   2  981.10   74.49
  -3  -1   2 1005.50   74.49
   3   1   2  911.61   74.39
   3   1   2 1073.09   74.49
  -3   1  -2  957.20   74.49
  -3   1  -2  878.11   74.39
   3   1   2  851.21   74.49
   3   1   2 1004.50   74.49
  -3  -1   2 1075.39   74.49
   3  -1  -2 1015.70   74.49
  -3  -2  -2    2.10    0.50
   3  -2   2    3.00    0.50
   3  -2   2    2.10    0.50
   3  -2   2    2.00    0.30
  -3   2   2    1.70    0.30
   3   2  -2    1.50    0.50
   3  -2   2    3.10    0.60
   3   2  -2    2.60    0.50
  -3   2   2    1.70    0.40
   3   2  -2    2.30    0.40
   3   2  -2    2.00    0.40
   3   2  -2    1.80    0.40
   3   2  -2    1.90    0.40
   3   2  -2    1.90    0.50
   3  -2   2    1.90    0.40
   3  -2  -2    2.80    0.40
  -3   2  -2    2.50    0.40
   3  -2  -2    2.40    0.50
   3   2   2    1.70    0.40
  -3  -2   2    2.30    0.40
   3   2   2    3.00    0.40
   3  -2  -2    1.80    0.30
   3  -2  -2    2.10    0.30
   3   2   2    2.10    0.40
  -3   3   2  313.27   22.80
  -3  -3  -2  305.07   22.80
  -3  -3  -2  296.77   22.80
   3   3  -2  314.77   22.80
   3   3  -2  285.67   22.80
   3   3  -2  311.57   22.80
   3   3  -2  332.57   22.80
   3  -3   2  351.66   22.80
   3   3  -2  311.17   22.80
   3   3  -2  319.77   22.80
   3  -3   2  298.27   22.80
   3   3  -2  334.17   22.80
   3  -3   2  275.17   22.70
   3  -3   2  327.47   22.80
  -3   3  -2  311.57   22.80
   3   3   2  306.27   22.80
   3  -3  -2  312.87   22.70
   3  -3  -2  320.47   22.80
   3  -3  -2  316.17   22.80
   3   3   2  329.37   22.70
   3  -3  -2  293.47   22.80
   3   3   2  289.77   22.80
   3  -3  -2  285.67   22.70
   3  -3  -2  333.57   22.70
   3   3   2  329.57   22.80
   3   3   2  265.97   22.80
   3  -3  -2  265.27   22.80
  -3  -3   2  273.57   22.70
  -3   3  -2  309.87   22.80
   3  -4   2    0.50    0.90
  -3  -4  -2    0.30    0.60
   3   4  -2    0.60    0.60
   3  -4   2    0.30    0.40
   3   4  -2    0.20    0.50
  -3  -4  -2    0.40    0.60
   3   4  -2   -0.10    0.40
   3  -4   2    0.50    0.80
  -3   4   2    0.30    0.50
   3   4  -2    0.60    0.60
   3   4  -2    0.10    0.90
  -3  -4   2    0.50    0.90
  -3  -4   2    0.50    0.50
  -3   4  -2    0.70    0.70
   3  -4  -2    0.20    0.50
   3   4   2    0.40    0.50
   3  -4  -2    0.40    0.40
   3  -4  -2    0.40    0.30
   3   4   2    0.10    0.50
   3  -4  -2    1.10    0.70
   3   4   2   -0.10    0.70
   3  -4  -2    0.30    0.40
  -3   4  -2    0.30    0.40
   3   4   2    0.10    0.70
   3  -4  -2    0.10    0.30
   3  -4  -2    0.10    0.50
   3   4   2    0.40    0.70
  -3   4  -2    0.50    0.60
   3   5  -2   62.89    4.50
   3  -5   2   58.89    4.60
  -3  -5  -2   52.49    4.40
   3   5  -2   60.09    4.60
   3  -5   2   55.59    4.50
   3   5  -2   66.19    4.50
   3   5  -2   61.39    4.50
   3   5  -2   51.39    4.50
   3   5   2   64.69    4.60
   3  -5  -2   60.09    4.50
   3   5   2   64.49    4.60
  -3   5  -2   65.99    4.50
  -3  -5   2   52.59    4.50
   3  -5  -2   58.19    4.40
  -3   5  -2   50.89    4.50
   3  -5  -2   48.20    4.60
   3  -5  -2   61.39    4.40
  -3   6   2    0.10    0.90
   3   6  -2   -0.30    0.80
   3   6  -2    0.40    0.70
   3  -6   2    0.40    0.40
   3   6  -2    0.00    0.60
   3   6  -2    0.10    0.90
  -3  -6  -2    0.20    0.60
   3   6  -2    0.60    0.90
  -3  -6  -2    0.60    0.40
  -3   6   2    0.60    0.70
   3  -6  -2    0.90    0.60
  -3   6  -2   -1.10    0.60
   3  -6  -2    0.10    0.40
   3   6   2    0.20    0.80
   3   6   2    0.20    0.80
  -3   6  -2   -0.50    0.70
   3  -6  -2    0.10    0.50
   3  -7   2    9.70    1.10
   3  -7   2   10.20    1.00
   3   7  -2    9.00    1.30
  -3   7   2    9.80    1.60
   3   7  -2   10.70    1.20
  -3  -7  -2    8.40    1.00
  -3   7   2    8.70    1.60
   3  -7  -2    9.90    1.00
   3  -7  -2   12.00    1.10
  -3   7  -2   10.30    1.30
   3   7   2    6.80    1.50
   3   0   3  133.89    9.40
   3   0   3  109.99    9.40
   3   0   3  128.89    9.40
   3   0  -3  123.49    9.40
  -3   0  -3  120.29    9.40
  -3   0   3  145.49    9.40
   3   0   3  112.49    9.40
  -3   0   3  128.99    9.40
   3   0  -3  116.99    9.40
   3   0  -3  137.59    9.40
  -3   1   3  332.07   24.80
   3  -1   3  335.27   24.70
  -3   1   3  354.26   24.80
   3  -1   3  312.47   24.80
  -3  -1  -3  319.57   24.70
   3  -1   3  361.86   24.80
   3   1  -3  346.07   24.70
   3  -1   3  337.37   24.70
   3   1  -3  368.76   24.80
   3   1  -3  349.67   24.80
   3  -1   3  318.37   24.70
   3   1  -3  324.27   24.80
   3   1  -3  299.77   24.70
  -3   1   3  331.37   24.70
   3   1  -3  373.56   24.70
   3  -1   3  383.06   24.70
  -3   1   3  329.57   24.70
   3  -1   3  339.27   24.80
   3  -1  -3  303.37   24.70
   3   1   3  320.47   24.80
   3   1   3  324.77   24.80
  -3  -1   3  353.56   24.80
  -3   1  -3  325.17   24.70
   3  -1  -3  338.17   24.80
   3   1   3  286.07   24.70
   3   1   3  313.57   24.70
   3   1   3  287.57   24.80
   3  -1  -3  337.47   24.70
   3   1   3  361.96   24.70
   3  -1  -3  360.26   24.80
   3   1   3  353.36   24.70
   3   1   3  329.57   24.70
  -3  -1   3  333.07   24.80
  -3   1  -3  328.47   24.70
  -3   2   3   54.19    4.30
   3  -2   3   55.69    4.30
  -3  -2  -3   51.89    4.30
   3  -2   3   61.99    4.30
  -3  -2  -3   57.59    4.30
   3  -2   3   58.89    4.30
  -3  -2  -3   53.59    4.20
   3  -2   3   56.59    4.30
   3   2  -3   65.19    4.30
   3   2  -3   54.79    4.30
   3   2  -3   53.19    4.30
   3  -2   3   50.69    4.30
   3   2  -3   53.39    4.30
   3   2  -3   55.89    4.30
   3   2   3   53.39    4.30
   3  -2  -3   56.29    4.20
   3  -2  -3   55.69    4.30
   3  -2  -3   50.39    4.20
   3  -2  -3   59.99    4.20
   3   2   3   57.09    4.30
   3   2   3   56.99    4.30
   3   2   3   60.99    4.30
   3   2   3   59.39    4.30
   3  -2  -3   53.29    4.30
  -3   2  -3   58.89    4.30
   3  -2  -3   53.39    4.50
  -3  -2   3   53.29    4.20
   3  -2  -3   64.19    4.30
  -3   2  -3   61.69    4.30
  -3   2  -3   58.19    4.20
   3   3  -3   73.09    5.30
   3   3  -3   65.79    5.40
   3  -3   3   78.59    5.40
   3  -3   3   82.39    5.40
   3   3  -3   68.89    5.30
  -3   3   3   69.19    5.30
  -3  -3  -3   71.19    5.40
   3  -3   3   71.89    5.30
  -3  -3  -3   69.39    5.30
   3  -3   3   66.99    5.30
   3   3  -3   66.09    5.30
   3   3  -3   67.89    5.30
   3  -3   3   65.79    5.40
   3   3  -3   70.49    5.30
   3   3  -3   70.49    5.30
  -3  -3  -3   68.39    5.30
   3  -3   3   69.29    5.40
   3  -3  -3   71.79    5.30
   3  -3  -3   77.79    5.40
   3  -3  -3   74.89    5.30
   3   3   3   63.59    5.30
   3  -3  -3   65.09    5.30
   3   3   3   67.09    5.30
  -3   3  -3   67.49    5.30
   3   3   3   76.79    5.30
   3  -3  -3   69.89    5.40
   3   3   3   78.79    5.40
  -3  -3   3   62.49    5.30
   3  -3  -3   69.19    5.30
  -3  -4  -3    6.00    0.70
   3   4  -3    5.50    0.90
  -3  -4  -3    4.80    1.30
   3  -4   3    7.00    1.10
  -3  -4  -3    4.10    1.10
   3   4  -3    6.70    0.90
   3  -4   3    5.30    1.60
   3  -4   3    6.00    1.10
   3   4  -3    7.50    0.80
   3  -4   3    8.00    0.90
   3   4  -3    7.40    1.00
  -3   4  -3    7.80    1.00
   3   4   3    5.00    1.20
   3   4   3    7.90    1.10
   3   4   3    6.30    1.00
   3   4   3    4.60    0.90
  -3   4  -3    4.70    1.10
   3   4   3    6.30    1.00
   3   4   3    4.50    0.80
   3  -4  -3    4.50    1.00
  -3  -4   3    7.40    0.90
   3  -4  -3    7.30    0.80
   3  -4  -3    6.10    0.70
   3  -4  -3    6.90    0.80
   3  -4  -3    5.60    1.00
   3   5  -3   14.50    1.40
  -3  -5  -3   12.90    1.30
   3   5  -3   14.80    1.50
  -3  -5  -3   12.90    1.20
   3   5  -3   12.70    1.40
  -3   5   3   16.10    1.50
   3   5  -3   10.80    1.50
   3  -5   3   16.20    1.30
   3  -5  -3   14.70    1.40
   3  -5  -3   15.40    1.30
   3   5   3   15.40    1.60
   3  -5  -3   13.10    1.70
   3   5   3   14.80    1.50
   3   5   3   13.20    1.50
   3  -5  -3   14.60    1.20
  -3  -5   3   11.60    1.40
  -3   5  -3   11.60    1.40
   3   6  -3    0.10    0.70
  -3   6   3    0.20    0.70
   3   6  -3    0.50    0.60
   3  -6   3   -0.10    0.50
   3   6  -3   -0.30    0.80
  -3  -6  -3   -0.10    0.40
  -3   6   3    0.30    0.80
   3  -6  -3    0.20    0.40
   3   6   3    0.10    0.70
  -3  -6   3   -0.30    0.70
  -3   6  -3    0.50    0.70
   3   6   3    0.00    0.80
   3  -6  -3    0.80    0.50
   3  -6  -3    0.10    0.50
   3  -7   3    3.00    0.60
   3  -7   3    3.40    0.70
   3   7  -3    3.10    0.60
  -3   7   3    3.70    0.80
   3   7  -3    2.20    0.90
   3   7  -3    2.80    0.80
  -3  -7  -3    2.60    0.60
  -3   7  -3    4.60    1.00
   3  -7  -3    3.90    0.80
  -3   7  -3    2.70    0.60
   3   0  -4  661.33   46.20
   3   0   4  605.14   46.20
  -3   0   4  673.83   46.20
   3   0   4  566.14   46.20
   3   0  -4  576.34   46.20
  -3   0  -4  626.54   46.20
   3   0   4  674.93   46.20
   3   0  -4  714.73   46.20
   3   0   4  580.84   46.10
   3   0   4  607.74   46.20
   3   0  -4  607.04   46.20
   3   0   4  672.63   46.20
   3   0   4  670.13   46.20
   3   0  -4  633.34   46.10
  -3   0   4  568.84   46.20
   3   0   4  565.54   46.20
   3  -1   4   74.39    5.10
   3   1  -4   72.79    5.10
   3  -1   4   61.59    5.10
  -3   1   4   67.59    5.10
   3   1  -4   66.39    5.10
  -3  -1  -4   60.79    5.10
   3  -1   4   69.49    5.10
  -3  -1  -4   67.59    5.10
  -3   1   4   71.19    5.10
   3   1  -4   73.89    5.10
   3   1  -4   70.09    5.10
   3   1  -4   63.59    5.20
   3   1  -4   71.89    5.10
   3   1  -4   70.39    5.20
   3  -1   4   62.99    5.10
   3  -1   4   64.09    5.20
  -3   1   4   64.89    5.10
   3  -1   4   70.89    5.20
   3   1   4   78.29    5.10
   3  -1  -4   74.99    5.20
   3   1   4   63.79    5.20
  -3   1  -4   68.09    5.10
   3  -1  -4   80.49    5.20
   3   1   4   63.79    5.20
  -3   1  -4   71.59    5.10
   3  -1  -4   69.69    5.10
   3  -1  -4   61.69    5.10
   3   1   4   67.89    5.20
   3   1   4   59.19    5.10
   3   1   4   58.49    5.10
  -3   1  -4   65.49    5.10
   3   1   4   74.09    5.20
   3   1   4   69.79    5.20
   3   1   4   68.59    5.10
  -3  -1   4   71.89    5.10
   3  -1  -4   73.59    5.20
   3  -2   4  319.67   21.20
   3   2  -4  260.47   21.20
   3  -2   4  263.37   21.10
   3   2  -4  246.38   21.10
   3   2  -4  281.97   21.10
   3  -2   4  272.27   21.10
  -3   2   4  271.87   21.10
  -3  -2  -4  281.87   21.10
  -3  -2  -4  247.88   21.10
   3  -2   4  328.77   21.20
  -3  -2  -4  272.57   21.10
   3   2  -4  285.87   21.10
   3   2  -4  289.47   21.10
   3   2  -4  302.27   21.20
  -3  -2  -4  282.17   21.20
   3  -2   4  286.97   21.10
   3   2   4  297.17   21.10
   3  -2  -4  308.87   21.20
   3  -2  -4  312.97   21.10
   3  -2  -4  322.47   21.10
   3  -2  -4  278.17   21.10
  -3   2  -4  313.97   21.10
  -3  -2   4  276.27   21.10
  -3   2  -4  269.67   21.10
   3  -2  -4  304.27   21.10
  -3  -2   4  249.97   21.10
   3   2   4  268.17   21.10
   3   2   4  274.17   21.10
   3  -2  -4  248.68   21.10
   3  -2  -4  285.67   21.20
   3   2   4  312.77   21.20
   3  -2  -4  281.97   21.20
   3   2   4  305.17   21.10
  -3   2  -4  301.87   21.20
   3   3  -4   29.80    2.30
   3   3  -4   26.30    2.30
   3  -3   4   25.70    2.60
   3  -3   4   33.20    2.50
   3   3  -4   26.90    2.30
   3   3  -4   24.70    2.50
   3  -3   4   29.20    2.40
   3   3  -4   25.70    2.30
  -3  -3  -4   26.90    2.20
  -3  -3  -4   27.10    2.40
  -3  -3  -4   29.50    2.50
   3   3  -4   30.40    2.30
   3  -3   4   30.00    2.40
   3  -3   4   30.90    2.40
   3  -3   4   26.70    2.30
   3  -3  -4   29.20    2.30
   3  -3  -4   31.20    2.50
  -3  -3   4   24.40    2.20
   3   3   4   33.30    2.30
   3  -3  -4   29.80    2.30
   3   3   4   26.90    2.30
   3  -3  -4   27.60    2.30
  -3   3  -4   32.30    2.30
   3   3   4   28.40    2.40
   3  -3  -4   27.50    2.20
   3   3   4   28.30    2.30
   3  -3  -4   29.80    2.50
   3   3   4   28.20    2.40
  -3   3  -4   27.30    2.50
  -3   3  -4   29.10    2.20
   3  -4   4   57.09    4.40
   3  -4   4   47.10    4.60
   3   4  -4   57.59    4.40
  -3   4   4   58.69    4.40
   3   4  -4   55.79    4.40
  -3  -4  -4   48.10    4.50
   3   4  -4   60.49    4.40
   3   4  -4   64.09    4.40
  -3  -4  -4   56.19    4.30
  -3   4   4   59.69    4.40
   3  -4   4   55.39    4.50
  -3  -4   4   55.49    4.40
   3   4   4   56.19    4.40
  -3   4  -4   64.99    4.40
   3  -4  -4   57.49    4.30
   3  -4  -4   49.10    4.50
   3   4   4   56.29    4.40
   3  -4  -4   56.59    4.40
   3   4   4   61.49    4.50
   3  -4  -4   57.79    4.30
   3  -5   4    6.00    0.90
   3   5  -4    7.00    1.10
  -3   5   4    4.90    0.90
  -3  -5  -4    6.30    0.90
  -3   5   4    6.80    1.10
  -3  -5  -4    6.40    0.80
   3  -5   4   10.40    1.60
   3   5  -4    7.50    1.20
   3   5  -4    6.60    1.00
   3   5   4    7.40    1.30
   3  -5  -4    6.50    0.90
   3   5   4    4.30    0.90
   3   5   4    7.30    1.20
   3  -5  -4    6.20    0.70
   3  -5  -4    6.10    0.80
  -3   5  -4    7.30    1.10
  -3  -5   4    6.20    1.20
  -3   6   4   11.40    1.20
   3   6  -4   11.30    1.40
   3   6  -4   10.70    1.20
  -3   6   4   10.00    1.50
   3   6  -4    9.50    1.30
   3  -6   4   10.60    1.10
  -3  -6  -4    9.20    1.10
  -3   6   4    7.90    1.60
   3  -6  -4   10.50    1.10
  -3   6  -4   11.00    1.20
   3   6   4   10.20    1.70
  -3   6  -4   10.70    1.30
   3   6   4    9.30    1.60
   3  -6  -4    9.10    1.00
  -3  -6   4    8.60    1.30
   3  -6  -4   10.60    1.10
   3   7  -4   -1.80    1.30
  -3   7   4    0.30    0.70
   3  -7   4    0.90    0.50
   3   7  -4    0.60    0.90
   3  -7   4    0.70    0.50
   3   7  -4    0.70    0.50
  -3   7  -4    1.20    1.10
   3  -7  -4    1.20    0.70
  -3   7  -4    1.10    0.70
  -3   0   5  237.98   19.30
  -3   0  -5  263.17   19.30
   3   0   5  269.17   19.30
   3   0  -5  260.57   19.30
   3   0  -5  232.88   19.30
   3   0  -5  262.67   19.30
   3   0   5  285.37   19.30
   3   0   5  268.87   19.30
  -3   0   5  264.17   19.30
  -3   1   5    5.50    0.70
  -3  -1  -5    4.80    1.00
   3  -1   5    5.20    0.70
  -3  -1  -5    4.40    0.60
   3   1  -5    4.90    0.60
   3   1  -5    4.60    0.90
   3  -1   5    5.30    0.80
   3  -1   5    5.80    0.90
   3   1  -5    6.70    0.80
   3   1  -5    6.60    1.10
   3  -1   5    3.60    0.60
   3   1  -5    5.40    0.60
  -3  -1  -5    4.70    0.60
  -3   1   5    5.40    0.90
   3  -1   5    4.60    0.70
   3   1  -5    3.50    0.70
  -3   1   5    4.90    0.70
  -3   1  -5    3.60    0.70
  -3  -1   5    5.20    0.70
  -3   1  -5    4.10    0.70
   3   1   5    5.40    0.70
   3   1   5    6.40    0.80
   3   1   5    5.90    0.90
   3   1   5    4.30    0.70
   3  -1  -5    5.10    0.60
   3  -1  -5    4.20    0.70
  -3   1  -5    5.40    0.60
   3  -1  -5    4.50    0.60
  -3  -1   5    4.60    0.80
   3  -1  -5    3.60    0.70
   3  -1  -5    4.30    0.70
  -3  -1   5    5.40    0.90
  -3   2   5  133.49   10.30
   3  -2   5  146.69   10.30
   3  -2   5  141.39   10.30
  -3   2   5  136.39   10.30
   3   2  -5  131.19   10.20
   3   2  -5  130.29   10.30
   3  -2   5  122.79   10.30
   3   2  -5  139.29   10.30
  -3  -2  -5  150.78   10.50
  -3  -2  -5  123.69   10.20
   3   2  -5  129.49   10.30
   3  -2   5  133.29   10.30
  -3  -2  -5  135.99   10.30
   3   2  -5  132.09   10.30
   3  -2   5  149.59   10.40
   3  -2  -5  143.59   10.30
  -3   2  -5  136.89   10.30
   3   2   5  155.18   10.30
   3   2   5  134.79   10.30
  -3   2  -5  132.39   10.40
  -3  -2   5  137.69   10.20
  -3  -2   5  133.99   10.30
   3  -2  -5  137.99   10.20
   3   2   5  137.19   10.30
   3  -2  -5  120.99   10.30
   3   2   5  141.19   10.30
   3  -2  -5  155.08   10.30
   3   2   5  138.29   10.30
   3   2   5  149.39   10.40
  -3   2  -5  148.49   10.20
   3  -2  -5  134.69   10.60
  -3   3   5    2.70    0.60
   3  -3   5    2.70    0.80
  -3  -3  -5    3.00    0.50
   3   3  -5    3.50    0.90
   3  -3   5    1.70    0.60
  -3   3   5    2.20    0.60
   3   3  -5    3.50    0.60
   3  -3   5    3.00    0.90
   3   3  -5    3.00    0.80
   3   3  -5    3.20    0.60
  -3  -3  -5    1.90    0.90
   3  -3  -5    4.60    0.70
  -3   3  -5    2.90    0.60
  -3   3  -5    2.60    0.60
  -3   3  -5    2.70    0.50
  -3   3  -5    1.20    0.80
   3   3   5    2.40    0.70
   3   3   5    1.70    0.90
   3   3   5    2.90    0.70
   3   3   5    2.40    0.70
   3  -3  -5    2.90    0.50
   3   3   5    2.00    0.70
   3  -3  -5    3.00    1.00
  -3  -3   5    2.60    0.50
   3  -3  -5    2.00    0.50
   3   3   5    2.30    0.80
   3  -3  -5    3.20    0.50
  -3   4   5   38.10    2.90
   3   4  -5   37.70    2.90
   3   4  -5   33.00    2.80
  -3  -4  -5   35.60    2.70
   3   4  -5   33.20    2.90
   3  -4   5   37.30    3.00
   3  -4   5   32.30    2.80
  -3   4   5   37.10    2.80
  -3  -4  -5   32.00    2.70
  -3   4  -5   36.40    2.80
   3   4   5   33.70    2.80
   3  -4  -5   32.60    3.10
   3  -4  -5   36.40    2.70
   3  -4  -5   34.50    2.70
  -3   4  -5   28.80    2.80
   3   4   5   37.10    2.90
  -3  -4   5   31.70    2.80
   3   4   5   39.60    3.00
   3  -4  -5   31.50    3.40
  -3   5   5    0.90    0.80
   3  -5   5    1.10    0.90
  -3   5   5    0.90    0.70
   3   5  -5    1.40    0.70
   3  -5   5    2.10    0.60
   3   5  -5    1.60    0.60
  -3  -5  -5    1.20    0.50
  -3  -5  -5    1.40    0.50
   3   5  -5    1.70    0.70
   3  -5  -5    1.60    0.50
   3   5   5    1.30    0.70
  -3   5  -5    2.40    0.70
   3   5   5    0.70    1.00
   3  -5  -5    1.20    0.60
  -3   5  -5    1.50    0.60
  -3  -5   5    1.60    0.70
   3  -5  -5    1.20    0.40
   3   5   5    1.40    0.90
   3  -6   5    8.70    1.00
  -3   6   5    8.80    1.10
   3   6  -5    7.60    1.20
   3   6  -5   10.00    1.10
  -3  -6  -5   10.70    1.60
  -3   6   5    9.10    1.70
   3   6  -5    9.50    1.30
  -3  -6  -5    8.20    1.00
  -3   6  -5    7.10    1.10
   3  -6  -5    7.40    1.00
   3   6   5    5.60    1.20
   3  -6  -5    8.10    1.10
  -3   6  -5    8.30    1.10
   3   6   5   10.30    1.80
  -3   0  -6  204.48   17.50
  -3   0  -6  230.78   17.50
   3   0  -6  249.58   17.50
  -3   0   6  247.18   17.50
  -3   0   6  245.38   17.50
  -3   0  -6  215.78   17.60
   3   0   6  251.87   17.50
   3   0  -6  210.68   17.40
   3   0   6  270.07   17.50
   3   0  -6  223.28   17.40
   3   0  -6  223.48   17.50
   3   0  -6  243.08   17.70
   3   0  -6  226.08   17.50
   3   0  -6  254.57   17.50
   3   0   6  237.68   17.50
   3   1  -6    0.20    0.40
   3   1  -6    0.20    0.40
   3   1  -6    0.40    0.40
   3  -1   6    0.10    0.40
  -3   1   6    0.10    0.50
   3   1  -6    0.10    0.40
   3   1  -6    0.20    1.00
   3   1  -6    0.30    0.30
   3  -1   6    0.50    0.60
  -3  -1  -6    0.50    0.40
  -3  -1  -6   -0.20    0.80
   3  -1   6    0.30    0.80
   3  -1   6   -0.30    0.50
   3  -1  -6   -0.20    0.80
  -3  -1   6    0.20    0.50
  -3   1  -6   -0.40    0.40
  -3   1  -6    0.20    0.60
   3  -1  -6   -0.30    0.30
   3  -1  -6    0.30    0.30
   3  -1  -6   -0.40    0.50
  -3  -1   6    1.10    0.70
   3   1   6    0.00    0.50
   3  -1  -6   -0.20    0.50
  -3   1  -6    0.10    0.50
   3   1   6    0.10    0.50
  -3  -1   6   -0.30    0.40
   3  -1  -6    0.30    0.40
   3  -1  -6   -0.30    0.50
   3   1   6   -0.20    0.70
   3  -2   6  155.28   10.60
  -3   2   6  148.79   10.60
   3   2  -6  159.78   10.70
   3   2  -6  134.79   10.60
  -3   2   6  141.29   10.70
   3   2  -6  129.19   10.60
   3  -2   6  134.59   10.60
  -3  -2  -6  136.29   10.60
   3   2   6  147.09   10.70
   3  -2  -6  140.69   10.60
  -3  -2   6  136.29   10.60
  -3  -2   6  163.68   10.60
  -3   2  -6  144.79   10.60
   3  -2  -6  142.19   10.60
   3  -2  -6  124.79   10.80
  -3   2  -6  143.89   10.70
   3  -2  -6  132.39   10.60
   3  -2  -6  138.49   10.60
   3   2   6  143.69   10.60
  -3   3   6    1.10    0.60
  -3   3   6    1.00    0.80
   3   3  -6    1.40    0.50
   3   3  -6    2.10    0.90
   3   3  -6    1.80    0.60
   3  -3   6    1.10    0.80
  -3  -3  -6    1.50    0.50
   3  -3   6    1.70    0.80
   3  -3   6    1.20    0.90
   3   3  -6    1.60    0.60
   3  -3  -6    1.00    0.70
   3  -3  -6    0.80    0.40
   3  -3  -6    0.40    0.50
  -3  -3   6   -0.20    1.60
   3   3   6    0.80    0.60
  -3   3  -6    1.80    0.70
   3   3   6    0.70    0.80
   3   3   6   -0.80    0.70
   3   3   6    0.60    0.80
  -3  -3   6    1.70    0.60
  -3   3  -6    0.20    0.80
  -3  -4  -6   47.00    3.70
  -3   4   6   55.59    3.80
   3   4  -6   48.10    3.90
   3  -4   6   46.20    4.00
   3  -4   6   53.09    3.80
   3   4  -6   45.30    3.80
  -3  -4  -6   42.00    3.70
   3   4  -6   50.99    3.80
   3   4   6   44.40    4.60
   3   4   6   43.60    4.00
   3   4   6   51.09    3.80
   3  -4  -6   53.19    3.80
  -3   4  -6   46.20    3.80
   3  -4  -6   44.60    3.70
  -3  -4   6   51.69    3.80
   3  -4  -6   49.60    3.70
   3   5  -6    1.30    0.80
   3  -5   6    1.40    0.60
   3   5  -6    2.50    0.70
   3   5  -6    1.20    0.60
   3  -5   6    1.60    1.00
  -3  -5  -6    1.30    0.60
  -3   5   6    1.60    0.60
  -3  -5  -6    1.20    0.60
  -3   5   6    1.00    1.10
   3  -5  -6    1.40    0.50
  -3   5  -6    2.60    0.70
  -3   5  -6    1.90    0.60
   3   5   6    0.80    0.70
  -3  -5   6    2.50    0.70
   3  -5  -6    1.00    0.50
   3   5   6    1.30    1.00
   3   5   6    2.00    1.10
   3   6  -6   16.00    1.30
   3   6  -6   13.50    1.50
  -3   6   6   10.80    1.50
   3   6  -6   11.10    1.50
  -3   6  -6   12.90    1.60
   3   6   6   14.10    2.60
   3   6   6   13.10    1.50
  -3  -6   6   10.90    1.50
  -3   6  -6   12.90    1.50
  -3   0  -7  305.37   26.40
   3   0  -7  346.37   26.40
  -3   0  -7  336.87   26.40
  -3   0   7  366.96   26.40
  -3   0   7  385.26   26.40
   3   0   7  399.06   26.50
   3   0   7  341.17   26.40
   3   0   7  382.76   26.40
   3   0  -7  332.07   26.40
   3   0   7  398.26   26.40
   3   0  -7  353.36   26.40
  -3   0  -7  326.47   26.40
   3   1  -7  225.78   17.10
   3  -1   7  256.17   17.20
  -3   1   7  229.78   17.10
   3  -1   7  242.88   17.20
   3   1  -7  221.78   17.10
  -3  -1  -7  197.68   17.10
   3   1  -7  217.68   17.00
   3   1  -7  268.77   17.20
  -3  -1  -7  231.48   17.10
  -3   1   7  245.48   17.10
   3   1   7  261.17   17.20
   3  -1  -7  200.98   17.10
   3   1   7  235.48   17.10
   3  -1  -7  219.88   17.10
   3  -1  -7  207.68   17.10
   3   1   7  229.18   17.10
   3  -1  -7  216.98   17.20
  -3   1  -7  241.48   17.10
  -3   1  -7  214.08   17.10
   3   1   7  254.67   17.20
   3  -1  -7  216.88   17.10
   3   2  -7  222.28   16.80
  -3   2   7  225.88   16.80
   3  -2   7  259.37   16.80
   3   2  -7  216.08   16.70
   3  -2   7  260.17   16.70
  -3  -2  -7  220.38   16.70
  -3   2   7  234.68   16.70
   3  -2   7  217.78   16.90
   3   2  -7  245.78   16.80
   3   2   7  213.58   16.80
   3  -2  -7  202.68   16.70
   3  -2  -7  212.48   16.70
  -3   2  -7  228.68   16.70
   3   2   7  225.68   16.80
   3  -2  -7  213.88   16.70
   3  -2  -7  216.28   16.90
   3  -2  -7  204.48   16.70
  -3   3   7  101.79    7.50
   3  -3   7  101.89    7.50
   3  -3   7   98.19    7.70
  -3  -3  -7   99.59    7.50
   3   3  -7   84.89    7.50
   3  -3   7  105.09    7.60
   3   3  -7  105.09    7.60
  -3   3   7  104.99    7.60
   3  -3  -7   99.99    7.50
  -3  -3   7  111.39    7.50
   3  -3  -7   93.19    7.60
   3   3   7   93.39    7.70
  -3   3  -7   96.99    7.50
   3  -3  -7  101.99    7.50
   3   3   7  101.89    7.60
   3   4  -7   81.99    6.10
  -3   4   7   86.29    6.00
  -3  -4  -7   77.39    6.00
   3   4  -7   66.39    6.00
   3  -4   7   82.59    6.20
  -3   4   7   76.79    6.00
   3  -4   7   86.19    6.00
  -3   4  -7   80.19    6.00
   3  -4  -7   75.59    5.90
   3   4   7   69.19    6.20
   3   4   7   81.79    6.10
   3  -4  -7   82.79    6.00
  -3  -4   7   82.99    6.00
  -3  -5  -7   29.40    2.30
   3  -5   7   32.90    2.30
   3   5  -7   28.90    2.50
  -3   5  -7   24.60    2.40
   3  -5  -7   25.40    2.30
   3   5   7   30.90    2.40
   3   5   7   25.60    2.80
  -3  -5   7   29.60    2.40
   3   0  -8   55.19    4.60
  -3   0  -8   51.49    4.60
  -3   0  -8   55.19    4.60
   3   0   8   66.09    4.60
  -3   0   8   65.69    4.60
   3   0   8   69.69    4.70
   3   0   8   64.39    4.70
   3   0  -8   52.99    4.60
   3  -1   8  104.59    7.00
  -3  -1  -8   83.49    7.00
  -3   1   8   93.29    6.90
  -3   1   8  104.09    6.90
   3   1  -8  108.19    7.00
   3   1  -8   90.19    7.00
  -3  -1  -8   85.69    6.90
  -3   1  -8   78.39    6.90
   3   1   8   89.49    6.90
   3  -1  -8   79.89    6.90
   3  -1  -8   80.59    6.90
   3   1   8   99.19    7.00
   3   1   8   94.69    7.00
   3  -1  -8   88.89    6.80
  -3   1  -8   90.99    6.90
  -3   2   8   33.30    2.70
   3   2  -8   37.80    2.70
  -3  -2  -8   32.50    2.70
   3  -2   8   34.60    2.90
  -3   2   8   38.20    2.70
   3  -2   8   39.60    2.70
  -3  -2  -8   31.20    2.80
   3  -2  -8   29.10    2.80
   3   2   8   29.60    2.70
   3   2   8   35.50    2.70
   3  -2  -8   32.90    2.60
  -3   2  -8   34.10    2.60
   3  -2  -8   33.10    2.80
   3  -2  -8   31.20    2.70
  -3   2  -8   30.10    2.70
   3   2   8   27.50    3.10
   3   3  -8   41.80    3.00
  -3  -3  -8   37.70    3.00
   3  -3   8   35.70    3.20
  -3   3   8   41.10    3.00
   3  -3   8   43.90    3.00
   3  -3  -8   37.80    3.00
   3  -3  -8   37.00    2.90
  -3   3  -8   35.80    3.00
   3   3   8   32.00    3.00
   3   3   8   34.20    3.40
   3   3   8   40.30    3.00
   3  -3  -8   32.30    3.10
  -3  -4  -8   12.20    1.30
  -3   4   8   15.70    1.30
   3  -4   8   14.10    1.70
   3  -4   8   14.90    1.30
  -3   4   8   10.70    1.30
   3   4  -8   14.10    1.40
   3  -4  -8   12.10    1.20
   3   4   8   13.20    1.40
  -3  -4   8   13.60    1.40
   3  -4  -8   10.80    1.40
   3   0   9    2.20    1.10
   3   0   9    2.10    0.70
  -3   0   9    2.60    0.50
   3   0   9    2.30    0.70
   3   0   9    2.50    0.70
  -3   0  -9    1.90    0.60
   3   0  -9    2.00    0.60
  -3   0   9    2.00    0.60
  -3   0  -9    1.30    0.70
  -3   1   9    8.80    1.30
  -3  -1  -9    5.70    0.90
   3  -1   9    7.10    1.10
   3  -1   9    6.70    1.20
  -3   1   9    5.90    0.90
   3   1  -9    6.00    1.00
   3  -1   9    5.80    1.20
  -3  -1   9    6.00    1.00
  -3   1  -9    5.60    0.90
   3   1   9    5.70    1.10
   3   1   9    7.40    1.10
   3   2  -9    1.10    0.70
   3  -2   9    0.50    1.10
  -3  -2  -9    0.60    0.60
  -3   2   9    0.60    0.70
   3  -2   9    1.50    0.60
   3  -2   9   -0.50    1.10
  -3   2   9    1.20    0.70
  -3  -2  -9    0.70    0.70
   3   2   9    0.80    0.60
   3  -2  -9    1.00    1.00
  -3  -2   9    0.20    1.10
   3   2   9    0.70    0.60
  -3   2  -9   -1.40    1.00
  -4   0   0  628.34   43.00
   4   0   0  635.14   43.00
  -4   0   0  593.54   43.00
   4   0   0  566.84   43.00
  -4   0   0  562.14   43.00
   4   0   0  548.35   43.00
   4   0   0  525.95   43.00
  -4   0   0  595.84   43.00
   4   1   0 1645.84  116.19
   4   1   0 1617.94  116.19
   4   1   0 1461.95  116.19
   4   2   0  291.87   21.10
  -4  -2   0  305.97   21.10
   4  -2   0  301.97   21.20
   4  -2   0  277.47   21.20
  -4  -2   0  262.77   21.20
   4  -2   0  305.37   21.20
   4   2   0  296.37   21.20
   4  -2   0  255.67   21.20
   4   2   0  274.57   21.10
   4  -2   0  259.77   21.10
  -4   2   0  314.27   21.10
   4  -3   0  590.24   43.60
   4  -3   0  627.44   43.60
   4   3   0  554.34   43.60
  -4   3   0  546.45   43.60
   4  -3   0  602.64   43.70
  -4   3   0  526.35   43.60
  -4  -3   0  632.24   43.70
   4  -3   0  576.94   43.60
  -4   3   0  615.54   43.60
   4   3   0  595.34   43.60
   4   3   0  503.15   43.60
   4   3   0  626.94   43.60
   4  -3   0  556.34   43.60
   4   3   0  635.94   43.60
   4  -3   0  643.14   43.70
   4   3   0  608.44   43.60
   4  -3   0  599.04   43.70
   4  -4   0   53.59    4.20
   4   4   0   54.19    4.40
   4  -4   0   53.49    4.20
   4   4   0   57.59    4.20
  -4   4   0   48.90    4.20
  -4  -4   0   49.40    4.10
   4   4   0   54.99    4.20
  -4   4   0   59.39    4.20
   4  -4   0   56.79    4.10
  -4  -4   0   47.50    4.20
  -4   4   0   54.29    4.20
   4  -4   0   57.89    4.10
   4   4   0   53.19    4.30
   4  -4   0   52.59    4.20
   4   4   0   59.79    4.20
   4  -4   0   53.49    4.10
  -4   5   0  103.49    7.70
   4  -5   0   99.59    7.60
   4   5   0  105.89    7.60
  -4   5   0  104.69    7.70
   4  -5   0   91.29    7.70
   4  -5   0   91.69    7.60
   4   5   0  106.19    7.70
   4   5   0  106.49    7.70
   4   5   0  110.29    7.70
   4  -5   0  106.49    7.60
   4   5   0   91.39    7.70
  -4   6   0   11.60    1.50
   4   6   0   13.30    1.60
   4  -6   0   15.10    1.30
   4  -6   0   14.90    1.20
  -4   6   0   11.20    1.50
   4   6   0   12.70    1.50
   4   6   0   13.20    1.40
   4  -7   0   16.40    1.40
   4  -7   0   17.50    1.30
  -4   7   0   12.70    1.70
   4   7   0   13.70    1.50
   4   0  -1   40.00    3.20
  -4   0   1   38.10    3.20
   4   0  -1   45.70    3.20
   4   0  -1   42.30    3.20
   4   0   1   45.00    3.20
   4   0   1   42.70    3.20
  -4   0  -1   38.30    3.20
   4   0   1   46.00    3.20
   4   1  -1   83.59    6.20
   4  -1   1   88.79    6.20
   4  -1   1   72.29    6.20
  -4   1   1   86.29    6.20
   4   1  -1   95.09    6.20
   4   1  -1   71.79    6.20
   4  -1   1   75.39    6.20
   4   1  -1   75.69    6.20
   4   1  -1   97.19    6.20
  -4  -1  -1   80.09    6.20
   4  -1   1   89.59    6.20
   4   1   1   85.09    6.20
   4   1   1   70.59    6.20
  -4  -1   1   81.29    6.20
   4  -1  -1   90.89    6.20
   4   1   1   71.79    6.20
   4   1   1   86.89    6.20
   4  -1  -1   78.59    6.20
  -4  -1   1   78.69    6.20
   4  -1  -1   90.29    6.20
   4   1   1   91.79    6.20
   4  -1  -1   93.99    6.20
   4  -1  -1   76.89    6.20
  -4  -2  -1    6.70    0.60
   4  -2   1    5.80    0.50
   4  -2   1    6.50    0.80
  -4   2   1    6.60    0.70
   4  -2   1    4.10    0.60
   4  -2   1    5.20    0.70
   4   2  -1    5.70    0.60
   4  -2   1    5.90    0.80
  -4  -2  -1    5.80    0.60
   4   2  -1    5.70    0.60
   4   2  -1    4.50    0.60
  -4   2  -1    5.20    0.60
   4   2   1    5.80    0.60
   4   2   1    5.60    0.60
   4   2   1    6.00    0.60
   4  -2  -1    5.90    0.60
   4   2   1    6.10    0.60
   4  -2  -1    4.40    0.60
   4  -2  -1    4.20    0.60
  -4  -2   1    4.70    0.50
   4  -2  -1    5.00    0.60
   4   3  -1   17.20    1.60
   4   3  -1   20.80    1.60
   4  -3   1   21.40    1.70
   4   3  -1   18.00    1.50
  -4  -3  -1   16.40    1.50
  -4   3   1   19.40    1.50
   4  -3   1   17.60    1.60
   4   3  -1   16.50    1.50
   4   3  -1   16.30    1.60
   4  -3   1   15.90    1.60
   4  -3   1   19.40    1.60
   4  -3   1   17.60    1.40
   4   3  -1   17.60    1.50
   4  -3   1   19.70    1.50
   4  -3   1   18.10    1.50
   4   3  -1   20.30    1.60
   4   3  -1   18.10    1.60
   4   3   1   16.90    1.50
  -4   3  -1   17.80    1.50
   4  -3  -1   17.00    1.50
   4   3   1   20.20    1.60
   4   3   1   20.10    1.50
   4  -3  -1   21.40    1.60
   4  -3  -1   19.50    1.50
   4   3   1   20.00    1.60
  -4   3  -1   15.90    1.50
   4   3   1   18.10    1.60
   4  -3  -1   18.30    1.40
   4  -3  -1   15.20    1.60
   4  -3  -1   18.80    1.60
   4   4  -1   -0.50    0.90
   4   4  -1   -0.20    0.50
   4  -4   1    0.00    0.40
   4  -4   1    0.40    0.60
  -4  -4  -1    0.20    0.60
   4   4  -1    0.40    0.60
   4  -4   1   -0.10    0.40
   4   4  -1   -0.40    0.50
  -4   4   1   -0.60    0.70
   4  -4   1    0.10    0.30
   4   4  -1    0.00    0.60
   4   4  -1    0.30    0.50
  -4  -4  -1    0.30    0.50
   4  -4   1    0.50    0.80
   4  -4   1   -0.10    0.70
   4   4  -1   -0.20    0.40
  -4   4   1    0.20    0.60
   4  -4  -1   -0.30    0.30
   4   4   1   -0.40    0.60
   4   4   1    0.70    0.50
   4   4   1   -0.30    0.40
  -4   4  -1    0.70    0.60
   4  -4  -1    0.80    0.50
  -4  -4   1    0.60    0.90
  -4   4  -1    0.00    0.70
   4   4   1    0.20    0.50
   4  -4  -1    0.20    0.40
   4   4   1    1.40    0.80
   4  -4  -1    0.10    0.30
   4  -4  -1   -0.40    0.60
  -4   4  -1    0.10    0.40
   4   5  -1    1.20    0.80
   4   5  -1    3.50    0.70
   4   5  -1    2.00    0.70
   4   5  -1    3.00    0.70
   4  -5   1    1.80    0.50
  -4   5   1    2.70    0.60
  -4   5   1    3.00    0.90
   4   5   1    0.90    0.60
   4  -5  -1    1.50    0.70
   4   5   1    2.10    0.70
  -4   5  -1    3.10    0.80
   4   5   1    2.50    0.70
   4  -5  -1    1.80    0.50
   4  -5  -1    3.10    0.70
  -4   5  -1    4.00    0.90
   4  -5  -1    2.50    0.90
  -4   6   1   -0.20    0.60
   4  -6   1    0.20    0.40
   4   6  -1    0.50    0.60
   4  -6   1   -0.10    0.50
   4   6  -1   -0.40    1.10
   4   6  -1    0.30    0.80
  -4   6   1    1.90    1.00
  -4   6  -1   -0.80    0.60
   4   6   1    0.20    0.80
   4  -6  -1    0.00    0.50
   4  -6  -1   -0.60    0.40
   4   6   1   -0.10    0.70
   4  -6  -1    0.20    0.40
   4   6   1    0.50    0.70
   4   6   1   -0.60    0.80
   4  -7   1    0.10    0.40
   4   7  -1   -0.10    0.60
   4   7  -1    0.30    1.70
   4  -7   1    0.40    0.50
  -4  -7  -1    0.10    0.60
  -4   7   1   -1.60    0.90
   4  -7   1    0.50    0.40
  -4   7   1    0.40    0.80
  -4   7  -1   -0.20    0.90
   4   7   1   -1.10    0.80
   4  -7  -1    0.60    0.50
  -4   7  -1    0.70    0.80
   4  -7  -1    0.40    0.40
  -4   7  -1   -1.50    0.90
   4   0   2 1847.62  125.59
  -4   0  -2 1557.94  125.59
   4  -1   2    1.30    0.30
   4  -1   2    0.80    0.20
  -4   1   2    1.80    0.40
   4  -1   2    1.30    0.30
   4  -1   2    1.20    0.40
  -4   1   2    1.60    0.30
  -4  -1  -2    1.70    0.30
   4   1  -2    1.60    0.30
   4   1  -2    0.80    0.20
   4   1   2    0.70    0.30
   4  -1  -2    1.10    0.20
  -4  -1   2    1.20    0.30
  -4  -1   2    0.80    0.30
   4   1   2    1.30    0.20
   4   1   2    1.70    0.40
   4   1   2    1.00    0.20
   4  -1  -2    1.20    0.20
   4   2  -2  799.82   63.89
   4  -2   2  892.81   63.89
   4  -2   2  839.82   63.89
   4  -2   2  881.21   63.89
  -4  -2  -2  867.31   63.89
   4  -2   2  935.01   63.89
  -4   2   2  894.61   63.89
   4   2  -2  875.31   63.89
  -4  -2  -2  886.51   63.89
   4   2  -2  946.31   63.89
   4   2  -2  782.12   63.89
   4   2  -2  887.91   63.89
   4   2  -2  873.51   63.89
   4  -2   2  868.01   63.89
   4   2  -2  883.71   63.89
   4  -2   2  898.01   63.89
   4   2   2  908.21   63.89
   4  -2  -2  810.82   63.89
  -4   2  -2  815.92   63.89
   4  -2  -2  866.81   63.89
   4  -2  -2  898.91   63.89
  -4  -2   2  755.02   63.89
   4  -2  -2  903.61   63.89
   4   2   2  899.71   63.89
   4   2   2  886.01   63.89
   4  -2  -2  864.51   63.89
  -4   2  -2  832.32   63.89
   4   2   2  886.61   63.89
   4  -2  -2  762.52   63.89
  -4   2  -2  872.31   63.89
   4   3  -2    3.10    0.70
   4  -3   2    1.40    0.70
  -4  -3  -2    0.90    0.50
   4  -3   2    1.50    0.30
   4  -3   2    2.40    0.40
   4   3  -2    2.40    0.50
   4  -3   2    2.20    0.60
  -4  -3  -2    1.60    0.50
   4   3  -2    3.20    0.60
   4  -3   2    1.90    0.70
   4   3  -2    2.00    0.50
   4   3  -2    2.00    0.40
   4   3  -2    1.40    0.40
   4   3   2    1.50    0.70
   4  -3  -2    1.50    0.50
   4  -3  -2    1.80    0.60
   4   3   2    0.90    0.50
  -4   3  -2    2.20    0.50
  -4   3  -2    2.40    0.50
   4  -3  -2    2.00    0.40
   4   3   2    1.20    0.50
  -4  -3   2    2.50    0.50
   4   3   2    1.80    0.50
   4  -4   2  165.68   11.60
   4  -4   2  153.38   11.50
   4   4  -2  143.89   11.50
   4  -4   2  149.69   11.40
  -4   4   2  162.88   11.50
   4   4  -2  173.68   11.50
   4   4  -2  155.18   11.60
   4   4  -2  157.08   11.50
   4  -4   2  151.08   11.50
   4   4  -2  167.58   11.50
  -4  -4  -2  132.99   11.50
   4  -4   2  158.58   11.50
   4   4  -2  162.48   11.50
   4   4   2  160.68   11.50
   4  -4  -2  141.29   11.50
   4  -4  -2  150.88   11.50
  -4   4  -2  150.98   11.50
   4   4   2  159.48   11.60
   4   4   2  126.39   11.50
   4  -4  -2  161.48   11.40
   4  -4  -2  144.49   11.50
   4   4   2  160.98   11.50
   4  -4  -2  144.99   11.40
   4  -4  -2  139.19   11.60
  -4   4  -2  167.78   11.50
   4   4   2  162.08   11.50
   4  -4  -2  150.08   11.40
   4   5  -2    0.70    0.70
   4   5  -2   -0.70    0.60
   4  -5   2    0.30    0.40
   4  -5   2   -0.10    0.80
   4   5  -2   -0.30    0.70
   4   5  -2    0.00    0.70
   4   5  -2   -0.30    0.50
  -4   5   2    0.20    0.60
   4  -5  -2    0.30    0.40
   4  -5  -2    0.20    0.40
   4  -5  -2    0.70    0.80
  -4   5  -2   -0.20    0.50
   4   5   2    0.20    0.60
   4   5   2    0.70    0.60
  -4   5  -2    0.70    0.70
   4  -5  -2    0.60    0.60
   4  -5  -2    0.20    0.30
   4   5   2   -0.10    0.70
   4  -6   2   22.10    1.80
   4   6  -2   24.40    2.00
   4  -6   2   23.90    1.90
  -4  -6  -2   20.70    1.80
  -4   6   2   25.20    2.10
   4   6  -2   20.10    1.90
   4   6  -2   24.80    2.10
   4   6  -2   21.90    2.10
   4  -6  -2   23.30    1.80
  -4   6  -2   23.00    2.10
   4  -6  -2   19.30    1.90
   4   6   2   21.30    2.10
   4   6   2   20.40    2.30
   4  -6  -2   24.70    1.90
   4   7  -2    0.10    0.60
   4  -7   2    0.10    0.40
   4  -7   2    0.20    0.40
  -4   7   2   -1.30    0.80
  -4  -7  -2   -0.10    0.50
   4  -7  -2   -0.40    0.40
  -4   7  -2    0.30    0.70
   4  -7  -2    0.60    0.50
   4   0  -3   40.30    3.40
   4   0   3   43.80    3.40
   4   0   3   51.19    3.50
   4   0  -3   47.40    3.40
   4   0  -3   47.40    3.50
   4   0  -3   43.90    3.40
   4   0   3   46.50    3.40
   4   0  -3   42.80    3.40
   4   0   3   47.50    3.40
  -4   0  -3   41.10    3.40
   4   1  -3   27.80    2.20
   4  -1   3   28.20    2.20
   4   1  -3   28.40    2.20
   4   1  -3   27.90    2.10
  -4  -1  -3   27.30    2.10
   4  -1   3   29.70    2.10
  -4   1   3   28.20    2.10
   4  -1   3   27.40    2.10
   4  -1   3   32.30    2.20
   4  -1   3   28.40    2.20
   4  -1   3   28.90    2.20
   4   1  -3   26.30    2.10
   4   1  -3   30.40    2.20
   4   1  -3   25.10    2.10
   4   1  -3   29.90    2.10
   4   1  -3   30.40    2.10
   4  -1  -3   26.00    2.10
   4   1   3   25.60    2.20
   4   1   3   25.30    2.20
   4   1   3   25.50    2.20
   4  -1  -3   28.80    2.20
   4   1   3   29.10    2.10
   4  -1  -3   26.40    2.10
   4  -1  -3   30.70    2.10
   4   1   3   27.60    2.10
  -4   1  -3   27.10    2.10
   4   1   3   24.00    2.10
   4  -1  -3   23.70    2.10
   4   1   3   27.90    2.20
   4  -1  -3   23.50    2.10
  -4   1  -3   28.40    2.10
   4   2  -3   13.70    1.20
   4   2  -3   13.40    1.20
   4   2  -3   11.10    1.20
  -4   2   3   13.40    1.20
   4   2  -3   14.70    1.30
   4  -2   3   16.00    1.40
   4  -2   3   13.10    1.10
  -4  -2  -3   11.70    1.10
  -4  -2  -3   13.20    1.10
   4  -2   3   14.00    1.20
   4  -2   3   15.30    1.20
  -4  -2  -3   12.90    1.30
   4  -2   3   16.20    1.30
   4  -2   3   12.50    1.30
   4   2   3   12.60    1.20
   4  -2  -3   13.10    1.10
   4  -2  -3   14.10    1.20
   4   2   3   12.60    1.20
   4   2   3   12.90    1.30
   4   2   3   13.00    1.20
  -4   2  -3   14.70    1.20
   4  -2  -3   15.30    1.10
   4  -2  -3   13.10    1.10
   4  -2  -3   13.90    1.20
   4  -2  -3   14.60    1.30
   4  -2  -3   12.30    1.20
  -4   2  -3   13.70    1.10
   4   2   3   12.80    1.20
  -4   2  -3   13.70    1.20
   4   2   3   15.30    1.20
   4   3  -3    8.00    0.90
  -4   3   3    9.10    0.90
   4   3  -3    6.50    0.90
   4   3  -3    8.50    0.90
   4   3  -3    8.30    1.00
   4  -3   3    7.80    0.90
   4   3  -3    8.10    1.20
   4  -3   3    7.70    0.90
   4   3  -3    5.90    1.00
   4  -3   3    9.70    1.20
   4  -3   3    7.70    1.20
   4   3  -3    8.50    0.90
   4  -3   3    8.00    1.20
   4  -3   3    5.70    1.10
   4  -3   3    6.40    0.70
  -4  -3  -3    8.10    0.70
  -4  -3  -3    5.80    1.00
  -4  -3  -3    7.40    0.90
   4  -3  -3    7.60    0.70
   4   3   3    8.90    1.00
   4  -3  -3    7.40    0.80
   4  -3  -3    6.90    0.80
  -4   3  -3    7.00    0.90
  -4   3  -3    8.20    1.00
   4  -3  -3    7.70    1.10
   4   3   3    7.00    1.00
   4   3   3    5.60    1.00
   4  -3  -3    6.80    0.90
   4   3   3    9.40    0.90
   4   3   3    6.00    0.90
   4  -3  -3    8.10    1.00
  -4  -3   3    5.60    0.80
   4   4  -3    7.30    1.40
  -4  -4  -3    8.90    0.90
   4  -4   3    8.60    1.40
   4   4  -3   10.30    1.20
   4  -4   3   10.60    1.50
   4   4  -3   10.10    1.10
   4   4  -3    9.40    1.00
   4  -4   3   11.40    1.00
  -4   4   3   10.90    1.10
   4  -4   3    7.90    1.30
   4   4  -3    7.60    1.20
  -4   4  -3   10.10    1.20
   4  -4  -3    9.30    0.90
   4   4   3    8.90    1.30
   4  -4  -3    7.40    1.30
  -4   4  -3    8.20    1.00
   4   4   3    7.50    1.10
   4   4   3    8.60    1.20
   4   4   3   10.40    1.50
   4  -4  -3    6.70    1.20
  -4  -4   3    9.20    1.10
   4  -4  -3    9.30    1.00
   4   4   3    9.10    1.10
   4  -4  -3    9.90    0.90
   4  -5   3    1.60    0.60
  -4  -5  -3    1.70    0.40
   4   5  -3    1.70    0.60
   4   5  -3    1.00    0.70
  -4   5   3    1.70    0.60
   4   5  -3    1.90    0.70
   4  -5   3    1.20    0.90
  -4  -5  -3    1.60    0.50
  -4   5  -3    0.60    0.60
   4   5   3    0.60    0.80
   4   5   3    1.10    0.70
   4  -5  -3    2.50    0.90
  -4  -5   3    1.60    0.70
   4   5   3    1.10    0.70
   4  -5  -3    1.60    0.40
  -4   5  -3    1.80    0.70
   4  -5  -3    1.00    0.50
   4  -5  -3    1.90    0.50
   4   6  -3    8.20    1.20
   4  -6   3    9.20    1.00
   4   6  -3    6.80    1.10
  -4   6   3    9.80    1.40
   4   6  -3    9.80    1.20
   4   6  -3    9.40    1.40
  -4  -6  -3    8.80    0.90
  -4   6   3    8.70    1.40
   4  -6  -3    8.90    1.10
   4  -6  -3   11.30    1.10
  -4   6  -3   10.60    1.20
   4   6   3    7.50    1.70
   4   6   3   10.60    1.40
   4  -6  -3    9.80    0.90
  -4   7   3    1.20    0.70
  -4  -7  -3    1.00    0.50
   4  -7   3   -0.60    0.60
   4   7  -3    0.20    0.80
   4   7  -3    0.20    0.50
   4  -7   3    0.60    0.50
   4  -7  -3   -0.60    0.50
   4  -7  -3    0.90    0.50
  -4   7  -3    0.10    0.60
  -4   0   4 1433.96   95.69
   4   0  -4 1404.56   95.69
   4   0   4 1381.36   95.69
   4   0   4 1221.18   95.69
   4   0  -4 1328.87   95.69
   4   0  -4 1208.18   95.69
   4   0   4 1234.08   95.69
   4   0   4 1400.36   95.69
   4   0   4 1346.27   95.69
   4   0   4 1148.09   95.69
  -4   0  -4 1338.57   95.69
  -4   0   4 1194.18   95.69
   4   0  -4 1322.07   95.69
   4   0   4 1196.08   95.69
   4   1  -4 1083.29   84.79
  -4  -1  -4 1147.19   84.79
  -4   1   4 1112.19   84.79
   4  -1   4 1079.99   84.79
   4   1  -4 1132.59   84.79
   4   1  -4 1238.28   84.79
   4  -1   4 1151.98   84.79
   4   1  -4 1216.98   84.89
   4   1  -4 1083.99   84.79
   4  -1   4 1151.88   84.79
   4   1  -4 1205.68   84.79
   4  -1   4 1110.29   84.79
   4  -1   4 1160.68   84.79
   4  -1   4 1022.30   84.79
  -4   1   4 1135.09   84.79
   4  -1   4 1253.57   84.79
   4   1  -4 1230.08   84.79
  -4   1   4 1184.48   84.79
   4   1   4 1275.87   84.79
   4   1   4 1173.38   84.79
   4  -1  -4 1122.59   84.79
  -4   1  -4 1078.79   84.79
  -4  -1   4 1187.18   84.79
   4   1   4 1052.09   84.79
   4  -1  -4 1266.07   84.79
   4   1   4 1140.39   84.79
   4   1   4 1085.79   84.79
   4   1   4 1118.49   84.79
   4  -1  -4 1208.98   84.89
   4  -1  -4 1008.20   84.79
  -4   1  -4 1073.09   84.79
  -4   1  -4 1216.78   84.79
   4   1   4 1318.37   84.89
   4  -1  -4 1086.79   84.79
   4  -1  -4 1116.59   84.79
   4   2  -4  766.82   59.79
   4  -2   4  867.91   59.89
   4   2  -4  773.82   59.89
   4  -2   4  803.42   59.79
  -4  -2  -4  834.52   59.89
   4   2  -4  777.02   59.79
   4   2  -4  851.61   59.89
   4   2  -4  767.82   59.89
   4  -2   4  865.71   59.89
   4   2  -4  778.82   59.79
  -4  -2  -4  806.32   59.79
   4  -2   4  761.02   59.79
   4  -2   4  767.82   59.89
  -4   2   4  772.32   59.79
   4  -2  -4  738.73   59.79
   4   2   4  810.02   59.79
   4   2   4  799.02   59.79
   4   2   4  894.31   59.79
   4   2   4  862.21   59.89
   4  -2  -4  854.21   59.79
   4  -2  -4  860.31   59.79
  -4  -2   4  701.43   59.79
   4  -2  -4  791.12   59.79
   4   2   4  832.52   59.79
  -4   2  -4  900.41   59.79
   4  -2  -4  887.51   59.89
  -4   2  -4  689.73   59.79
   4  -2  -4  817.62   59.89
  -4   2  -4  864.51   59.79
  -4   3   4  406.26   31.40
   4   3  -4  452.35   31.40
   4  -3   4  379.06   31.30
  -4  -3  -4  398.56   31.40
   4   3  -4  424.16   31.40
   4  -3   4  422.86   31.40
   4   3  -4  424.86   31.40
   4  -3   4  450.75   31.40
   4  -3   4  433.56   31.40
   4   3  -4  453.95   31.30
   4   3  -4  415.36   31.30
  -4  -3  -4  407.76   31.30
   4  -3   4  365.96   31.40
  -4   3  -4  420.76   31.30
  -4   3  -4  365.96   31.40
   4   3   4  435.66   31.40
  -4  -3   4  360.86   31.30
   4  -3  -4  460.25   31.50
   4   3   4  488.75   31.30
   4  -3  -4  439.06   31.30
   4  -3  -4  435.66   31.40
   4  -3  -4  391.76   31.40
  -4   3  -4  462.15   31.40
   4   3   4  450.65   31.40
   4   3   4  444.96   31.40
  -4   4   4  242.18   17.40
   4  -4   4  224.78   17.40
   4   4  -4  222.28   17.40
  -4  -4  -4  203.88   17.50
   4   4  -4  241.68   17.40
   4   4  -4  232.48   17.40
   4  -4   4  233.38   17.40
   4  -4   4  243.38   17.50
   4   4  -4  266.57   17.40
  -4  -4   4  225.28   17.40
   4   4   4  242.48   17.50
  -4   4  -4  257.57   17.40
   4  -4  -4  229.78   17.40
   4   4   4  211.28   17.40
   4  -4  -4  208.78   17.50
   4   4   4  255.57   17.40
   4  -4  -4  230.18   17.30
   4   4   4  236.78   17.40
   4  -4  -4  241.28   17.40
  -4   5   4  109.09    7.80
   4   5  -4  101.39    7.90
   4   5  -4   98.79    7.80
  -4   5   4   99.99    7.80
  -4  -5  -4   92.29    7.70
  -4  -5  -4   98.09    7.70
   4  -5   4  103.49    7.80
   4   5  -4  107.29    8.00
   4   5  -4  116.79    7.80
   4  -5   4  103.49    7.70
   4  -5  -4  100.09    7.80
  -4  -5   4   95.79    7.70
  -4   5  -4  101.19    8.00
   4  -5  -4  103.99    7.70
   4  -5  -4   98.19    7.70
   4   5   4  103.29    7.80
   4   5   4  114.59    8.00
   4  -6   4   51.79    4.10
   4   6  -4   57.29    4.10
  -4   6   4   57.99    4.30
  -4  -6  -4   49.50    4.00
  -4   6   4   47.70    4.30
  -4   6   4   58.39    4.10
   4   6  -4   49.30    4.10
   4   6  -4   51.79    4.20
   4  -6  -4   51.69    4.00
   4   6   4   50.79    4.30
   4  -6  -4   47.90    4.00
  -4   6  -4   53.49    4.10
   4   6   4   53.29    4.40
   4  -6  -4   54.59    4.10
  -4   6  -4   57.19    4.20
  -4   7   4   21.80    1.90
   4   7  -4   16.70    2.00
   4  -7   4   20.40    1.70
   4   7  -4   23.20    1.80
   4  -7   4   20.70    1.70
  -4   7  -4   22.70    1.80
  -4   7  -4   20.90    1.80
   4  -7  -4   19.90    1.80
   4   0  -5   78.29    6.30
   4   0   5   90.89    6.30
   4   0   5   83.29    6.30
  -4   0   5   83.59    6.30
   4   0  -5   79.99    6.30
  -4   0   5   81.19    6.30
  -4   0  -5   85.29    6.30
   4   0  -5   81.39    6.30
   4   0   5   85.89    6.30
   4   0  -5   83.59    6.20
   4   0  -5   97.29    6.30
   4   0   5   75.19    6.30
   4  -1   5   89.39    7.00
  -4   1   5   91.79    7.00
   4   1  -5  108.09    7.10
   4   1  -5   98.49    7.00
   4  -1   5   84.79    7.00
   4   1  -5   87.59    7.10
  -4  -1  -5   93.99    7.20
   4   1  -5   91.89    7.00
   4  -1   5   85.69    7.00
  -4  -1  -5   94.09    7.00
   4  -1   5   96.79    7.10
   4  -1   5   95.19    7.10
   4   1  -5   97.49    7.00
  -4  -1   5   92.29    7.00
   4   1   5   99.09    7.00
   4  -1  -5   93.89    7.00
   4   1   5   92.89    7.10
   4   1   5  105.89    7.10
   4   1   5   93.89    7.10
   4  -1  -5  103.49    7.20
  -4   1  -5   99.79    7.00
   4  -1  -5   86.29    7.00
  -4  -1   5  103.09    7.00
   4  -1  -5   96.09    7.00
  -4   1  -5   86.09    7.00
   4  -1  -5   81.29    7.00
   4   1   5   86.29    7.00
   4  -1  -5   93.99    7.00
  -4   2   5   43.20    3.70
   4  -2   5   42.90    3.70
   4  -2   5   42.40    3.60
   4   2  -5   47.20    3.70
  -4  -2  -5   46.50    3.60
  -4  -2  -5   46.40    3.80
   4  -2   5   45.90    3.70
   4  -2   5   52.49    3.80
   4  -2   5   51.59    3.70
   4   2  -5   48.00    3.70
  -4   2   5   47.10    3.60
   4   2  -5   48.40    3.60
   4  -2   5   53.49    3.80
   4  -2  -5   45.70    3.60
   4   2   5   47.10    3.70
   4   2   5   48.80    3.80
   4   2   5   50.99    3.80
   4   2   5   40.80    3.60
   4   2   5   45.70    3.70
   4  -2  -5   46.20    3.70
  -4   2  -5   45.80    3.60
   4  -2  -5   39.90    3.70
  -4  -2   5   49.50    3.60
   4  -2  -5   46.40    3.60
   4  -2  -5   49.90    3.90
   4  -2  -5   52.59    3.60
  -4   2  -5   50.39    3.60
   4  -3   5   39.70    3.10
  -4  -3  -5   36.20    2.90
   4  -3   5   34.40    2.90
   4   3  -5   38.30    3.00
   4  -3   5   38.70    3.20
   4   3  -5   39.10    2.90
   4   3  -5   33.70    3.00
   4  -3   5   36.60    3.10
  -4   3   5   36.20    2.90
  -4   3   5   36.40    3.00
   4   3  -5   37.80    3.00
  -4  -3  -5   32.00    3.20
   4  -3  -5   35.60    2.90
  -4  -3   5   32.40    2.90
   4   3   5   33.20    3.00
  -4   3  -5   38.30    2.90
   4  -3  -5   32.50    3.20
   4   3   5   37.30    3.00
   4   3   5   42.30    2.90
   4  -3  -5   38.00    2.80
   4  -3  -5   36.90    2.90
   4   3   5   42.30    3.10
  -4   3  -5   37.70    2.90
  -4   4   5   14.80    1.40
   4   4  -5   13.50    1.60
   4  -4   5   15.10    1.50
  -4  -4  -5   14.50    1.30
  -4   4   5   14.00    1.60
   4  -4   5   15.30    1.70
   4   4  -5   14.40    1.40
   4   4  -5   15.00    1.50
   4  -4  -5   15.60    1.40
   4   4   5   12.80    1.60
   4  -4  -5   14.70    1.30
   4   4   5   14.40    1.50
  -4   4  -5   11.50    1.50
  -4  -4   5   12.60    1.50
   4   4   5   15.60    1.80
  -4   4  -5   11.00    1.40
   4   5  -5   10.30    1.30
  -4   5   5   11.10    1.50
   4  -5   5    6.70    1.20
  -4   5   5   10.80    1.20
  -4  -5  -5    9.90    1.10
   4  -5   5    9.90    1.10
   4   5  -5    8.40    1.30
   4   5  -5   10.60    1.20
  -4  -5  -5    9.20    1.00
   4   5   5    8.10    1.30
  -4   5  -5   10.20    1.20
  -4   5  -5    7.90    1.20
  -4  -5   5    9.30    1.30
   4   5   5   10.10    1.70
   4   5   5   11.80    1.70
   4  -5  -5    9.40    0.90
   4  -5  -5   10.20    1.00
   4  -5  -5    8.90    1.10
  -4   6   5    4.70    0.90
   4   6  -5    3.70    0.80
  -4  -6  -5    3.20    0.60
   4  -6   5    4.90    0.80
   4   6  -5    4.80    0.70
   4   6  -5    3.70    0.80
  -4   6  -5    4.00    0.80
   4  -6  -5    5.20    0.90
   4   6   5    3.90    1.10
   4  -6  -5    3.50    0.70
  -4   6  -5    3.90    0.70
   4  -6  -5    4.60    1.00
   4   0  -6   46.90    3.70
   4   0   6   55.09    3.80
  -4   0  -6   51.29    3.70
  -4   0  -6   44.30    3.80
  -4   0   6   45.60    3.70
   4   0  -6   51.49    3.70
   4   0  -6   45.00    3.70
   4   0   6   47.20    3.80
   4   0  -6   47.30    3.70
   4   0  -6   54.09    4.10
  -4  -1  -6  113.29    9.50
   4   1  -6  130.59    9.20
   4   1  -6  119.89    9.20
   4  -1   6  136.19    9.40
  -4   1   6  123.39    9.30
   4   1  -6  117.49    9.30
   4  -1   6  122.49    9.30
   4  -1   6  137.29    9.30
   4  -1   6  130.89    9.30
   4   1  -6  126.99    9.20
  -4  -1  -6  121.49    9.30
   4   1  -6  142.59    9.30
   4  -1  -6  116.39    9.20
   4  -1  -6  116.89    9.30
  -4  -1   6  131.69    9.30
   4   1   6  139.59    9.40
   4  -1  -6  120.89    9.20
  -4   1  -6  119.49    9.30
   4  -1  -6  126.09    9.30
   4  -1  -6  112.19    9.30
   4   1   6  104.79    9.20
   4  -1  -6  116.89    9.50
  -4   1  -6  130.49    9.30
   4   1   6  125.19    9.30
   4  -1  -6  119.79    9.30
   4   1   6  124.69    9.30
   4  -2   6   32.90    3.00
  -4  -2  -6   38.80    3.00
  -4  -2  -6   35.20    3.40
   4  -2   6   43.00    3.20
   4   2  -6   35.10    3.00
  -4   2   6   35.10    3.00
   4   2  -6   39.90    3.00
   4   2  -6   42.40    3.00
   4  -2   6   38.50    3.30
   4  -2   6   40.90    3.10
   4  -2   6   40.90    3.00
   4   2   6   42.10    3.00
  -4   2  -6   37.40    3.00
   4  -2  -6   33.60    3.00
   4  -2  -6   31.80    3.00
   4   2   6   32.30    3.10
   4  -2  -6   37.90    3.00
  -4   2  -6   41.00    2.90
   4   2   6   42.30    3.20
   4  -2  -6   43.50    2.90
  -4  -2   6   37.80    2.90
   4  -2  -6   38.00    2.90
   4  -2  -6   36.20    3.40
   4   2   6   34.30    3.10
  -4  -2   6   39.20    3.00
   4  -3   6   53.29    4.40
   4   3  -6   53.59    4.30
   4   3  -6   59.49    4.40
  -4   3   6   55.59    4.50
   4  -3   6   60.99    4.50
   4  -3   6   55.99    4.50
   4   3  -6   61.79    4.40
  -4  -3  -6   53.59    4.30
  -4   3   6   55.79    4.40
   4  -3  -6   58.69    4.30
  -4  -3   6   57.59    4.40
   4   3   6   56.39    4.50
   4   3   6   51.09    4.40
  -4   3  -6   56.59    4.40
   4  -3  -6   55.39    4.40
   4  -3  -6   57.19    4.30
  -4   4   6   16.80    1.60
   4  -4   6   16.00    1.60
  -4   4   6   17.80    2.00
   4   4  -6   15.30    1.60
  -4  -4  -6   13.40    1.50
   4   4  -6   13.20    1.80
  -4  -4  -6   17.40    1.40
   4   4   6   14.60    1.60
  -4  -4   6   15.90    1.60
   4  -4  -6   15.00    1.50
   4   4   6   15.20    2.00
   4   4   6   17.00    1.90
   4  -4  -6   17.50    1.50
  -4   4  -6   16.20    1.60
   4  -4  -6   17.00    1.40
  -4   5   6   17.60    1.50
   4  -5   6   16.80    1.40
   4   5  -6   15.40    1.60
   4   5  -6   12.10    1.70
   4   5  -6   15.90    1.50
   4  -5   6   13.90    1.80
  -4  -5  -6   15.80    1.60
  -4   5   6   15.80    2.20
  -4   5  -6   14.50    1.50
  -4   5  -6   14.70    1.90
   4  -5  -6   13.70    1.30
   4   5   6   11.30    1.50
   4  -5  -6   15.50    1.40
  -4  -5   6   14.10    1.60
   4  -5  -6   14.10    1.70
   4   5   6   11.50    1.80
   4   5   6   14.90    2.10
   4  -6   6    8.60    0.90
  -4   6   6    6.00    1.20
  -4   6   6    6.30    1.00
   4  -6   6    6.50    0.90
   4   6  -6    6.20    1.20
   4   6  -6    6.60    1.00
  -4   6  -6    5.70    0.90
  -4   0  -7    7.10    1.00
  -4   0  -7    7.10    1.20
   4   0  -7   10.30    1.20
   4   0  -7    8.00    0.90
   4   0  -7   10.40    1.20
   4   0  -7   10.20    0.90
   4   0   7   10.90    1.30
   4   0   7   10.60    1.50
  -4   0   7   12.00    1.30
   4   0  -7    9.90    1.10
  -4   0   7    8.80    1.10
  -4  -1  -7    1.10    0.60
  -4   1   7   -0.20    0.60
   4   1  -7    1.00    0.50
  -4  -1  -7   -0.20    0.50
   4  -1   7    0.00    0.50
  -4   1   7   -0.20    0.50
   4   1  -7   -0.10    0.40
   4  -1   7   -0.50    0.70
   4   1  -7   -0.10    0.50
   4   1  -7   -0.10    0.60
   4  -1   7   -0.10    0.80
   4  -1   7    2.60    2.00
   4   1   7    0.30    0.90
   4   1   7    0.60    0.90
   4  -1  -7    0.00    0.40
  -4   1  -7   -0.50    0.50
   4   1   7    0.50    0.60
   4  -1  -7    0.20    0.50
  -4  -1   7   -0.40    0.50
  -4   1  -7    0.00    0.60
   4  -1  -7    0.30    0.70
   4   1   7   -0.40    0.50
   4  -1  -7    0.70    0.60
   4  -1  -7   -0.30    0.50
  -4   2   7    6.90    1.00
  -4   2   7    4.80    0.90
   4   2  -7    6.40    1.00
  -4  -2  -7    6.60    0.90
   4  -2   7    7.30    1.30
   4   2  -7    5.20    0.90
   4  -2   7    6.80    1.10
   4  -2  -7    3.90    0.90
   4   2   7    5.00    1.10
  -4  -2   7    4.10    0.90
  -4   2  -7    7.30    0.80
   4  -2  -7    5.30    1.00
  -4   2  -7    4.90    0.90
  -4  -2   7    7.80    0.80
   4  -2  -7    6.20    0.80
   4  -2  -7    7.50    1.10
   4  -2  -7    4.40    0.80
   4   2   7    9.20    1.30
   4   2   7    7.00    1.10
   4   3  -7   -0.40    0.60
   4  -3   7    0.00    0.80
   4  -3   7    0.00    0.90
  -4  -3  -7    0.50    0.50
   4  -3   7   -0.70    0.60
  -4   3   7   -0.10    0.60
  -4   3   7    0.50    0.60
   4  -3   7    1.00    0.60
   4   3  -7    0.50    0.60
   4   3   7    1.10    0.70
   4  -3  -7    0.00    0.70
   4   3   7    0.00    1.00
  -4   3  -7    0.10    0.60
   4  -3  -7    0.10    0.40
  -4  -3   7   -0.20    0.50
   4  -3  -7    0.60    0.70
   4   3   7   -0.30    0.70
  -4   4   7    1.10    0.60
  -4  -4  -7    1.50    0.60
   4  -4   7    1.80    0.60
   4   4  -7    2.00    0.70
   4   4  -7    0.70    0.60
   4  -4   7    1.10    0.90
  -4   4   7    2.20    0.60
   4  -4   7    1.60    0.60
   4  -4  -7    0.90    0.40
   4  -4  -7    2.00    0.80
   4   4   7    1.00    0.60
  -4  -4   7    2.00    0.70
   4  -4  -7    2.20    0.60
   4   4   7    0.90    1.00
  -4   4  -7    2.30    0.70
   4   5  -7    0.10    0.70
  -4  -5  -7    0.30    0.60
  -4   5   7   -0.20    0.50
   4  -5   7    0.50    1.00
   4  -5   7   -0.90    0.50
   4  -5   7   -0.10    0.50
   4   5  -7   -0.30    0.60
  -4   5   7    0.00    0.60
   4   5   7   -0.20    0.60
  -4   5  -7   -1.00    1.10
   4   5   7    1.70    1.20
   4  -5  -7    0.10    0.50
  -4  -5   7    0.70    0.70
   4  -5  -7    0.00    0.80
   4   0   8    1.80    0.80
   4   0   8    1.30    0.60
   4   0  -8    1.20    0.60
   4   0   8    0.90    0.80
   4   0  -8    1.30    0.80
  -4   0  -8    1.20    0.70
   4   0   8    1.80    0.60
  -4   0   8    2.00    0.50
  -4   0  -8    1.00    0.70
   4   0  -8    1.30    0.60
  -4   0  -8    0.50    0.60
   4  -1   8    6.00    1.40
  -4  -1  -8    4.00    0.70
  -4   1   8    4.20    0.80
  -4  -1  -8    3.70    0.80
   4  -1   8    4.00    0.90
   4   1  -8    4.90    1.10
   4   1  -8    4.10    0.70
   4  -1   8    6.30    1.10
  -4  -1  -8    3.00    0.80
  -4   1   8    5.10    1.00
   4  -1   8    5.90    1.10
   4  -1  -8    4.70    0.70
   4   1   8    3.80    0.80
  -4  -1   8    3.90    0.70
  -4   1  -8    2.70    0.80
   4   1   8    4.30    0.70
   4  -1  -8    2.50    0.80
   4   1   8    3.20    1.30
  -4   1  -8    4.30    0.80
   4  -1  -8    3.00    0.80
  -4   1  -8    4.40    0.80
   4   1   8    3.40    0.80
   4  -2   8    1.00    0.90
  -4  -2  -8    1.60    0.70
  -4  -2  -8    1.10    0.60
  -4  -2  -8    0.30    0.60
  -4   2   8    0.40    0.60
  -4   2   8    0.50    0.50
   4  -2   8   -0.20    0.80
   4   2  -8    0.60    0.60
  -4  -2  -8    0.50    0.70
   4  -2   8   -0.10    0.60
   4   2  -8    1.30    0.70
   4  -2  -8    0.50    0.40
  -4  -2   8    0.40    0.50
   4   2   8    1.20    0.70
   4  -2  -8    1.10    0.70
  -4  -2   8    0.80    0.90
  -4   2  -8   -0.30    0.70
   4   2   8   -0.10    0.60
  -4   2  -8    1.20    0.50
   4   2   8    0.20    1.20
   4  -2  -8    0.30    0.70
  -4  -3  -8    2.80    0.60
   4  -3   8    1.30    0.90
  -4   3   8    1.80    0.50
   4  -3   8    3.50    0.70
  -4   3   8    4.40    0.90
   4   3  -8    1.00    0.60
  -4  -3  -8    1.70    0.60
   4   3  -8    2.10    0.70
   4   3   8    0.70    0.80
  -4  -3   8    3.00    0.60
   4   3   8    2.50    1.20
   4  -3  -8    3.60    0.70
   4   3   8    2.60    0.70
   4  -3  -8    3.20    0.80
   4  -3  -8    2.40    0.50
  -4   3  -8    2.20    0.70
   4   4  -8   -0.10    0.60
   4  -4   8    0.40    0.60
   4  -4   8    0.30    0.80
  -4   4   8    0.40    0.60
  -4   4   8    0.50    0.50
   4   4  -8    0.10    0.60
  -4  -4  -8    0.00    0.60
   4  -4  -8   -0.10    0.70
  -4  -4   8    0.70    0.60
   4  -4  -8    0.10    0.40
   4   4   8    0.40    0.60
  -4   4  -8   -0.20    0.60
   4   0   9    7.90    1.50
   4   0  -9    8.50    1.20
   4   0   9    9.00    1.10
  -4   0  -9    5.90    1.30
   4   0   9    9.50    1.20
   4   0   9    9.60    1.30
  -4   0   9    9.70    1.10
   4   0   9   10.00    1.70
   4  -1   9   18.50    1.80
   4  -1   9   21.60    1.90
  -4  -1  -9   15.30    1.60
  -4   1   9   20.70    1.60
  -4   1   9   20.20    1.60
   4  -1   9   20.20    1.90
   4   1  -9   20.80    1.70
   4  -1  -9   14.20    1.70
   4   1   9   17.60    1.80
  -4   1  -9   17.00    1.60
   4   1   9   20.30    1.90
   4   1   9   15.50    2.00
  -4   2   9    5.90    1.20
  -4  -2  -9    3.70    0.80
   4  -2   9    2.30    1.10
  -4  -2  -9    3.60    0.70
   4  -2   9    5.80    1.00
   4  -2   9    4.50    0.90
   4  -2  -9    2.90    0.70
   4   2   9    3.60    0.80
   4   2   9    3.40    0.70
  -4   2  -9    2.30    0.80
   5   0   0    0.00    0.10
   5   0   0    0.50    0.20
   5   0   0    0.30    0.30
  -5   0   0    0.10    0.20
   5   0   0    0.20    0.10
  -5   0   0    0.10    0.10
   5   1   0    0.20    0.10
   5  -1   0    0.00    0.10
   5   1   0    0.20    0.20
   5   1   0    0.20    0.10
   5   1   0    0.20    0.30
   5  -1   0    0.00    0.20
   5  -1   0    0.50    0.30
   5  -1   0    0.30    0.20
   5   1   0    0.10    0.20
   5  -1   0    0.10    0.20
   5   1   0    0.10    0.20
  -5  -1   0    0.20    0.20
   5   2   0    0.00    0.20
   5  -2   0    0.00    0.20
   5  -2   0   -0.10    0.30
   5   2   0    0.00    0.40
   5  -2   0    0.30    0.30
   5   2   0    0.20    0.30
   5   2   0    0.10    0.30
   5   2   0   -0.10    0.30
   5  -2   0    0.60    0.30
   5   2   0   -0.10    0.30
   5  -2   0   -0.10    0.50
  -5   2   0    0.00    0.50
   5   3   0    0.40    0.50
   5   3   0   -0.10    0.50
   5  -3   0    0.10    0.20
  -5  -3   0    0.60    0.50
   5   3   0    0.50    0.40
   5  -3   0    0.10    0.50
  -5   3   0    0.60    0.40
   5   3   0   -0.10    0.40
   5  -3   0    0.90    0.40
  -5   3   0    1.30    0.40
   5   3   0    0.20    0.40
   5  -3   0    1.30    0.60
   5  -3   0    0.10    0.40
   5   3   0    0.20    0.40
   5   3   0    0.50    0.50
   5  -3   0    0.10    0.40
   5  -3   0    0.30    0.50
  -5   3   0   -0.40    0.60
   5   3   0    1.00    0.60
   5  -4   0    0.00    0.40
   5  -4   0    0.00    0.80
  -5   4   0    0.10    0.70
   5   4   0   -0.10    0.60
   5   4   0    0.70    1.00
   5   4   0    0.00    0.60
  -5  -4   0   -0.30    0.80
  -5   4   0    0.10    0.60
   5   4   0    0.00    0.50
   5  -4   0    0.40    0.40
   5  -4   0   -0.10    0.60
   5   4   0   -0.30    0.70
   5  -4   0    0.00    0.30
   5   4   0    0.50    0.60
   5   4   0    0.80    0.50
  -5   4   0    0.50    0.40
   5   5   0    1.70    0.70
  -5   5   0    0.10    0.50
   5   5   0    0.20    0.50
   5  -5   0    0.20    0.60
   5  -5   0    1.00    0.90
   5   5   0    0.80    0.70
  -5   5   0    0.40    0.80
   5  -5   0    0.80    0.40
   5   5   0    0.60    0.80
   5  -5   0    0.70    0.50
   5  -5   0    1.30    0.50
   5   5   0   -0.10    0.70
   5  -6   0    0.70    0.40
   5   6   0    0.90    1.10
   5   6   0    0.40    0.90
   5   6   0   -1.00    0.70
   5  -6   0    0.30    0.50
  -5   6   0   -0.80    0.60
  -5   6   0    0.80    1.00
   5  -6   0    0.50    0.40
   5  -7   0    0.70    0.50
   5  -7   0    0.30    0.40
  -5   7   0   -0.30    0.90
  -5   7   0   -0.60    0.80
   5  -7   0    0.50    0.40
   5   7   0    1.00    0.80
  -5   0   1   61.29    4.40
  -5   0   1   52.59    4.40
   5   0   1   65.39    4.40
   5   0  -1   54.39    4.40
   5   0   1   64.29    4.40
   5   0  -1   60.79    4.40
   5   0  -1   55.39    4.40
  -5   0  -1   50.29    4.40
   5  -1   1  388.76   31.10
   5   1  -1  414.46   31.10
   5   1  -1  405.36   31.10
   5  -1   1  421.16   31.10
   5  -1   1  476.25   31.10
   5   1  -1  390.26   31.10
  -5  -1  -1  368.56   31.10
   5  -1   1  408.56   31.10
   5   1  -1  412.86   31.10
  -5   1   1  477.05   31.20
   5  -1   1  477.65   31.20
   5   1   1  388.76   31.10
   5  -1  -1  397.56   31.10
  -5  -1   1  388.56   31.10
   5  -1  -1  459.55   31.20
   5  -1  -1  446.96   31.10
   5  -1  -1  406.76   31.10
   5   1   1  426.86   31.20
   5   1   1  433.86   31.10
  -5   1  -1  470.25   31.10
   5  -1  -1  450.65   31.20
   5   1   1  360.66   31.10
  -5  -1   1  433.36   31.20
   5   1   1  357.46   31.10
   5   1   1  458.05   31.10
   5   2  -1   71.89    4.90
  -5  -2  -1   66.59    4.90
   5  -2   1   65.29    4.90
   5   2  -1   63.09    4.90
   5  -2   1   62.79    4.90
   5   2  -1   58.29    4.90
   5  -2   1   72.29    4.90
   5  -2   1   66.39    5.00
   5  -2   1   70.49    4.90
  -5   2   1   62.99    4.90
   5   2  -1   67.89    4.90
   5   2  -1   61.99    4.90
   5   2  -1   59.09    4.90
   5  -2   1   67.59    5.00
  -5  -2  -1   56.39    4.90
   5   2  -1   67.59    4.90
  -5   2   1   63.89    5.00
   5  -2  -1   66.49    4.90
   5  -2  -1   57.09    4.90
  -5   2  -1   70.29    4.90
   5   2   1   63.29    4.90
   5  -2  -1   58.29    4.90
   5   2   1   71.59    4.90
   5  -2  -1   67.59    5.00
   5  -2  -1   62.39    4.90
   5   2   1   67.49    4.90
   5  -2  -1   63.69    4.90
  -5  -2   1   62.99    4.90
   5   2   1   67.49    4.90
   5  -2  -1   60.69    4.90
   5   2   1   67.19    4.90
   5  -2  -1   65.49    4.90
   5  -2  -1   69.79    4.90
   5   3  -1   73.99    5.60
   5  -3   1   84.09    5.70
  -5  -3  -1   71.69    5.60
  -5   3   1   79.19    5.60
   5  -3   1   71.09    5.60
   5   3  -1   77.69    5.60
   5   3  -1   68.69    5.60
   5   3  -1   86.39    5.60
   5  -3   1   85.99    5.60
   5  -3   1   70.19    5.60
   5   3  -1   75.79    5.60
   5  -3   1   74.69    5.60
   5   3  -1   74.39    5.80
   5   3  -1   75.19    5.60
  -5  -3  -1   68.39    5.60
   5   3  -1   66.29    5.60
   5  -3   1   76.19    5.60
   5  -3  -1   65.29    5.60
   5  -3  -1   68.29    5.60
   5  -3  -1   69.39    5.60
   5   3   1   73.79    5.60
   5   3   1   85.99    5.60
   5   3   1   71.09    5.60
  -5   3  -1   69.09    5.60
   5  -3  -1   73.99    5.60
   5  -3  -1   73.09    5.60
   5  -3  -1   78.59    5.70
  -5   3  -1   74.59    5.60
   5  -3  -1   75.09    5.60
   5   3   1   74.79    5.60
  -5   4   1   24.90    1.90
   5   4  -1   23.40    1.90
   5  -4   1   22.70    2.00
   5  -4   1   22.50    1.80
   5  -4   1   18.50    2.10
   5  -4   1   20.50    1.80
   5  -4   1   24.50    2.10
   5   4  -1   23.50    2.00
   5   4  -1   23.20    2.00
   5   4  -1   23.00    1.90
  -5   4   1   19.70    1.90
   5   4   1   22.60    2.00
  -5   4  -1   21.70    2.00
   5   4   1   25.50    2.20
   5   4   1   23.60    1.90
  -5   4  -1   23.50    1.90
   5  -4  -1   23.40    1.80
   5   4   1   21.60    2.00
   5  -4  -1   23.70    1.80
  -5  -4   1   19.40    2.10
   5  -4  -1   22.70    2.00
   5  -4  -1   21.00    2.10
   5   4   1   20.70    2.10
   5  -4  -1   23.90    1.80
   5   4   1   20.50    2.00
  -5   4  -1   21.60    2.00
   5  -4  -1   23.00    1.90
   5   5  -1   11.30    1.40
   5   5  -1   10.40    1.40
   5   5  -1   12.60    1.40
  -5   5   1   12.00    1.30
  -5   5   1    8.90    1.50
   5   5  -1   10.00    1.20
   5  -5   1   10.00    1.10
   5  -5  -1   10.50    1.10
   5   5   1   13.20    1.40
  -5   5  -1   11.70    1.30
   5  -5  -1   12.20    1.00
   5  -5  -1   11.00    1.50
   5   5   1    9.60    1.20
  -5   5  -1   11.00    1.40
   5   5   1   10.10    1.60
   5  -5  -1   12.20    1.20
   5   5   1   11.60    1.50
   5  -5  -1   11.00    1.10
   5   6  -1    3.70    1.50
   5  -6   1    5.00    0.70
   5  -6   1    4.30    0.80
   5   6  -1    4.10    0.70
   5   6  -1    3.40    0.90
  -5   6   1    4.30    0.80
   5   6  -1    4.60    0.80
   5  -6  -1    4.40    0.80
   5  -6  -1    4.90    0.60
  -5   6  -1    4.00    0.90
   5   6   1    4.10    0.90
   5   6   1    3.20    1.10
   5  -6  -1    5.00    0.80
  -5   6  -1    3.20    0.80
   5   6   1    2.60    0.70
   5  -7   1    1.40    0.50
  -5   7   1    1.30    1.30
  -5   7   1    0.40    0.80
   5  -7   1    1.70    0.50
   5  -7   1    1.90    0.40
  -5  -7  -1    1.90    0.50
   5  -7   1    2.20    0.50
   5   7  -1    1.00    0.70
   5   7  -1    1.90    0.70
  -5   7  -1    0.10    1.60
   5  -7  -1    1.70    0.40
   5  -7  -1    1.80    0.50
  -5   7  -1    1.50    0.80
   5   0   2  479.45   32.60
   5   0  -2  427.26   32.60
  -5   0   2  487.25   32.60
  -5   0  -2  382.66   32.60
   5   0   2  412.56   32.60
   5   0   2  450.35   32.60
   5   0   2  445.06   32.60
  -5   1   2 1213.78   88.09
   5   1  -2 1273.77   88.09
   5   1  -2 1166.28   88.09
   5  -1   2 1138.09   88.09
   5  -1   2 1206.28   88.09
   5   1  -2 1079.19   88.09
  -5   1   2 1247.68   88.19
   5   1  -2 1109.89   88.09
  -5  -1  -2 1255.27   88.09
   5  -1   2 1350.16   88.19
   5  -1   2 1216.08   88.19
   5  -1   2 1139.29   88.09
   5   1  -2 1066.79   88.09
   5  -1   2 1206.08   88.09
   5   1   2 1153.88   88.09
   5   1   2 1137.69   88.09
   5  -1  -2 1242.68   88.09
   5  -1  -2 1256.97   88.09
   5   1   2 1305.97   88.19
   5   1   2 1141.49   88.09
   5   1   2 1073.19   88.09
  -5  -1   2 1237.28   88.09
   5   1   2 1227.48   88.19
  -5  -1   2 1307.77   88.19
   5  -1  -2 1232.48   88.19
  -5   1  -2 1059.09   88.09
  -5  -2  -2  163.58   12.30
   5   2  -2  167.28   12.30
   5  -2   2  184.58   12.30
   5  -2   2  172.88   12.30
   5   2  -2  166.68   12.30
   5   2  -2  171.38   12.30
   5   2  -2  156.88   12.30
   5   2  -2  143.99   12.30
   5  -2   2  180.18   12.30
   5  -2   2  170.88   12.30
  -5   2   2  164.18   12.30
   5  -2   2  159.88   12.30
   5  -2   2  147.79   12.30
   5  -2   2  149.69   12.30
   5   2  -2  177.88   12.30
   5   2  -2  159.28   12.30
   5  -2  -2  144.49   12.20
   5  -2  -2  158.28   12.30
   5   2   2  174.08   12.30
   5  -2  -2  170.38   12.30
   5  -2  -2  179.68   12.30
  -5   2  -2  166.78   12.30
   5   2   2  168.78   12.30
   5  -2  -2  159.38   12.30
  -5   2  -2  157.38   12.20
   5   2   2  185.88   12.30
   5   2   2  170.28   12.30
  -5   2  -2  152.18   12.30
   5   2   2  167.18   12.30
   5   2   2  171.58   12.30
   5   3  -2  357.56   25.50
   5  -3   2  342.67   25.40
  -5  -3  -2  314.57   25.40
   5   3  -2  358.06   25.40
   5  -3   2  331.17   25.40
   5  -3   2  365.16   25.50
   5  -3   2  361.26   25.40
   5  -3   2  347.57   25.50
  -5  -3  -2  299.47   25.40
   5  -3   2  342.57   25.40
  -5   3   2  337.77   25.40
   5   3  -2  327.37   25.40
   5   3  -2  346.97   25.40
   5   3  -2  386.46   25.40
   5  -3   2  327.47   25.40
   5   3  -2  350.16   25.40
   5   3  -2  321.57   25.40
   5   3  -2  367.76   25.40
   5  -3  -2  342.07   25.50
   5  -3  -2  304.57   25.40
  -5   3  -2  313.17   25.40
   5  -3  -2  343.17   25.40
  -5   3  -2  387.06   25.40
   5  -3  -2  343.17   25.40
  -5  -3   2  295.17   25.40
   5   3   2  358.06   25.50
   5  -3  -2  362.06   25.40
   5   3   2  356.26   25.40
   5  -3  -2  325.57   25.40
   5   3   2  361.86   25.50
   5  -3  -2  344.67   25.50
   5   3   2  369.56   25.40
   5   4  -2   26.20    2.80
   5   4  -2   20.30    2.50
   5  -4   2   28.20    2.30
   5  -4   2   23.70    2.20
   5  -4   2   19.80    2.10
   5   4  -2   24.90    2.00
   5  -4   2   27.70    2.20
  -5   4   2   28.00    2.00
   5   4  -2   26.50    2.10
   5  -4   2   22.20    1.90
   5  -4   2   22.00    2.00
   5   4  -2   26.90    2.20
   5   4   2   23.20    2.20
  -5   4  -2   23.30    2.30
   5  -4  -2   26.10    2.20
   5   4   2   23.00    2.00
   5  -4  -2   25.00    1.90
   5  -4  -2   26.00    1.90
   5   4   2   26.10    2.10
  -5   4  -2   26.80    2.00
  -5   4  -2   26.30    2.10
   5  -4  -2   22.10    2.00
   5  -4  -2   20.80    2.00
  -5  -4   2   22.30    2.50
   5   5  -2   49.30    4.30
   5   5  -2   62.39    4.30
   5   5  -2   58.39    4.30
  -5   5   2   59.99    4.30
  -5  -5  -2   52.69    4.20
   5   5  -2   56.19    4.20
   5  -5   2   55.19    4.40
   5  -5   2   51.89    4.20
   5   5  -2   55.29    4.30
   5  -5  -2   55.29    4.20
   5   5   2   56.69    4.40
   5  -5  -2   50.09    4.40
  -5   5  -2   60.89    4.30
   5   5   2   61.09    4.40
   5  -5  -2   47.30    4.30
   5  -5  -2   57.19    4.20
  -5   5  -2   51.49    4.30
   5  -5  -2   54.69    4.40
   5   5   2   48.70    4.20
   5  -6   2    3.80    0.60
  -5   6   2    3.80    0.80
   5   6  -2    2.30    1.80
  -5  -6  -2    4.20    0.70
   5   6  -2    3.90    0.70
   5  -6   2    3.10    0.60
   5   6  -2    3.50    0.90
   5   6  -2    4.90    0.90
   5   6  -2    2.20    0.60
   5   6   2    4.10    0.90
   5  -6  -2    4.90    0.60
   5  -6  -2    3.90    0.80
   5   6   2    2.50    1.10
   5  -6  -2    3.60    0.70
  -5   6  -2    3.60    0.80
   5  -7   2    8.20    1.00
  -5  -7  -2    7.90    0.90
   5  -7   2    8.80    1.10
   5   7  -2    7.30    1.10
   5  -7   2    7.20    0.90
   5  -7  -2    9.20    1.10
   5  -7  -2   10.60    1.20
  -5   7  -2    8.10    1.20
   5   0   3   15.90    1.50
   5   0   3   18.10    1.40
   5   0  -3   16.10    1.30
   5   0   3   15.80    1.40
   5   0  -3   16.60    1.40
   5   0  -3   19.10    1.40
   5   0   3   17.20    1.40
   5   0   3   19.90    1.50
   5   0  -3   16.30    1.40
  -5   0  -3   15.90    1.30
   5   0  -3   18.70    1.30
   5   0  -3   17.60    1.50
   5   1  -3   59.59    4.00
  -5   1   3   57.49    3.90
   5   1  -3   50.89    3.90
   5  -1   3   47.00    3.90
   5   1  -3   52.79    3.90
   5  -1   3   49.80    3.90
   5   1  -3   54.69    3.90
   5   1  -3   53.39    3.90
  -5  -1  -3   50.09    3.90
   5  -1   3   48.20    3.90
   5  -1   3   58.29    3.90
   5  -1   3   51.29    3.90
   5   1  -3   53.69    3.90
   5   1  -3   57.59    3.90
   5  -1   3   49.90    3.90
   5   1  -3   45.80    3.80
   5   1   3   51.69    3.90
   5  -1  -3   44.50    3.90
   5  -1  -3   59.49    3.90
   5   1   3   49.60    3.90
  -5   1  -3   46.00    3.90
   5   1   3   50.79    3.90
   5   1   3   52.09    3.90
   5  -1  -3   48.30    3.90
   5  -1  -3   45.00    3.80
   5  -1  -3   50.59    3.90
   5   1   3   46.70    3.90
   5   1   3   59.89    4.00
  -5   1  -3   50.69    3.90
   5  -2   3   14.50    1.20
   5  -2   3   13.20    1.30
   5  -2   3   11.20    1.30
   5  -2   3   12.90    1.20
   5   2  -3   12.00    1.10
  -5   2   3   11.40    1.10
   5  -2   3   14.50    1.30
   5  -2   3   13.00    1.10
   5  -2   3   12.30    1.00
   5   2  -3   11.50    1.20
  -5  -2  -3   10.80    1.20
   5  -2   3   14.40    1.30
   5   2  -3   13.30    1.20
  -5  -2  -3   11.70    1.00
   5   2  -3   11.50    1.10
   5   2   3   11.90    1.10
   5   2   3   13.80    1.10
  -5   2  -3   12.70    1.10
   5  -2  -3   11.80    1.10
  -5   2  -3   12.40    1.10
   5  -2  -3   12.00    1.00
   5  -2  -3   11.50    1.10
  -5   2  -3   12.10    1.10
   5   2   3   10.70    1.10
   5   2   3   12.50    1.20
   5  -2  -3   13.80    1.30
   5   2   3    9.80    1.20
   5  -2  -3   12.10    1.20
   5  -3   3   21.00    1.70
   5   3  -3   16.60    1.80
   5  -3   3   18.10    1.60
   5  -3   3   15.70    1.90
   5  -3   3   20.30    1.80
   5   3  -3   20.30    1.60
  -5  -3  -3   18.60    1.50
   5   3  -3   20.10    1.60
   5  -3   3   16.20    1.50
   5   3  -3   18.20    1.60
   5  -3   3   18.60    1.70
   5  -3   3   20.70    1.80
  -5   3   3   18.80    1.60
   5  -3   3   18.50    1.60
  -5  -3  -3   16.50    1.70
   5   3  -3   19.50    1.90
   5   3  -3   19.00    1.70
   5  -3  -3   17.70    1.70
  -5   3  -3   20.90    1.60
   5   3   3   20.60    1.70
   5  -3  -3   20.00    1.60
  -5   3  -3   18.60    1.70
   5  -3  -3   18.10    1.50
   5  -3  -3   19.00    1.60
   5  -3  -3   17.30    1.80
   5   3   3   16.10    1.70
   5  -3  -3   18.80    1.50
   5   4  -3    1.50    0.80
  -5   4   3    1.20    0.50
   5   4  -3    0.90    0.50
   5   4  -3    1.20    0.60
   5  -4   3    0.10    0.80
   5  -4   3    1.20    0.50
   5  -4   3    1.70    0.90
   5  -4   3    0.90    0.70
  -5  -4  -3    1.00    0.40
  -5  -4  -3    0.50    1.10
   5   4  -3    1.30    0.50
   5  -4  -3    0.60    0.30
   5   4   3    0.20    0.80
   5   4   3    1.50    0.70
   5  -4  -3    0.60    0.50
   5  -4  -3    0.50    0.50
   5   4   3    0.90    0.60
  -5   4  -3    0.20    0.50
   5   4   3    1.20    0.70
  -5  -4   3    0.60    0.70
   5  -4  -3    0.20    0.40
   5  -4  -3    0.00    0.80
  -5   4  -3    0.20    0.60
   5   4   3    0.00    1.00
   5   5  -3    4.20    0.80
  -5  -5  -3    3.70    0.70
   5   5  -3    4.50    0.90
   5   5  -3    3.80    0.70
   5   5  -3    3.60    0.70
  -5   5   3    5.00    1.10
   5  -5   3    3.10    0.90
  -5  -5  -3    3.70    0.60
   5  -5  -3    2.70    0.70
   5  -5  -3    4.60    0.80
   5   5   3    2.30    0.80
   5   5   3    3.60    0.90
  -5   5  -3    4.20    0.90
   5   5   3    4.00    1.00
   5  -5  -3    3.90    0.70
   5  -6   3    0.40    0.50
   5   6  -3   -0.20    0.80
   5   6  -3    1.40    0.60
   5   6  -3   -0.40    0.80
  -5   6   3   -0.10    0.80
  -5  -6  -3    0.50    0.40
   5   6  -3    0.20    0.50
  -5   6   3    0.60    0.70
   5  -6  -3    0.80    0.50
   5   6   3    0.60    1.00
   5  -6  -3    0.60    0.40
   5  -6  -3    0.80    0.50
   5   6   3   -0.10    0.90
  -5   6  -3    1.30    0.70
  -5  -7  -3    1.30    0.50
   5  -7   3    0.60    0.50
   5   7  -3    0.00    0.80
  -5   7   3    0.80    1.00
   5  -7   3    0.40    0.40
   5   7  -3    0.80    0.60
   5  -7   3    0.50    0.40
  -5   7  -3    0.30    0.60
   5  -7  -3    0.80    0.50
   5  -7  -3    0.40    0.40
   5   0  -4  352.16   24.20
   5   0   4  369.46   24.30
   5   0   4  312.97   24.20
   5   0   4  300.47   24.20
   5   0  -4  332.07   24.20
   5   0  -4  326.17   24.20
   5   0   4  286.27   24.20
   5   0   4  338.37   24.20
  -5   0   4  296.57   24.20
   5   0   4  304.67   24.20
  -5   0  -4  333.47   24.20
  -5   0   4  346.67   24.20
   5   0   4  327.27   24.20
   5   0  -4  356.76   24.20
   5  -1   4    0.20    0.50
   5  -1   4   -0.50    0.40
   5  -1   4    0.10    0.30
   5  -1   4   -0.50    0.40
   5  -1   4   -0.70    0.40
  -5  -1  -4    0.40    0.30
   5  -1   4   -0.50    0.40
   5  -1   4   -0.60    0.50
   5   1  -4    0.00    0.30
   5   1  -4    0.00    0.30
   5   1  -4   -0.50    0.30
   5   1  -4    0.90    0.30
   5   1  -4    0.10    0.30
   5   1  -4    0.10    0.40
  -5   1   4    0.00    0.40
   5   1   4    0.30    0.30
   5   1   4    0.40    0.40
  -5   1  -4    0.10    0.40
   5  -1  -4    0.20    0.60
   5  -1  -4    0.30    0.20
   5  -1  -4    0.50    0.30
   5   1   4    0.80    0.40
  -5   1  -4    0.10    0.30
   5  -1  -4    0.10    0.40
   5   1   4    0.30    0.20
   5  -1  -4    0.00    0.30
   5  -1  -4    0.40    0.20
   5   1   4    0.40    0.40
   5   1   4    0.50    0.50
   5  -2   4  144.39   11.30
   5  -2   4  131.89   11.30
  -5  -2  -4  151.98   11.30
   5  -2   4  146.69   11.30
   5   2  -4  143.69   11.30
   5  -2   4  152.48   11.30
   5   2  -4  141.49   11.40
   5   2  -4  149.59   11.30
   5  -2   4  166.38   11.70
   5   2  -4  148.79   11.30
  -5  -2  -4  159.98   11.40
  -5   2   4  132.39   11.30
   5  -2   4  171.88   11.30
   5   2  -4  157.18   11.30
  -5   2  -4  174.68   11.30
  -5   2  -4  160.68   11.30
   5  -2  -4  153.08   11.30
   5  -2  -4  158.98   11.40
   5   2   4  149.09   11.30
  -5   2  -4  147.39   11.40
   5  -2  -4  130.69   11.30
   5   2   4  137.19   11.30
   5   2   4  158.08   11.30
   5  -2  -4  154.98   11.20
   5  -2  -4  170.88   11.30
   5   2   4  148.59   11.30
  -5  -3  -4    1.10    0.40
   5  -3   4    1.30    0.70
   5   3  -4    0.20    0.50
   5  -3   4    1.10    0.70
   5  -3   4    1.90    2.00
   5  -3   4    0.80    0.60
   5  -3   4    1.00    0.50
   5  -3   4    1.40    0.80
   5   3  -4    1.30    0.50
   5   3  -4    1.30    0.50
   5  -3   4    1.60    0.90
   5   3  -4    1.30    0.60
  -5   3   4    1.00    0.50
   5  -3  -4    0.40    0.50
  -5   3  -4    1.70    0.60
   5  -3  -4    0.30    0.40
   5  -3  -4    1.20    0.30
   5  -3  -4    1.20    0.80
   5   3   4    1.40    0.60
  -5  -3   4    0.00    0.50
   5   3   4   -0.10    0.60
   5   3   4    0.70    0.60
   5   3   4    1.60    0.60
   5  -3  -4    0.90    0.40
   5  -3  -4    1.40    0.30
   5   3   4    1.40    0.50
   5   4  -4   28.60    2.40
   5   4  -4   27.60    2.50
   5  -4   4   26.70    2.70
  -5   4   4   29.90    2.40
   5   4  -4   31.40    2.50
  -5  -4  -4   29.30    2.30
   5  -4   4   28.70    2.40
   5   4  -4   31.60    2.40
   5  -4   4   31.70    2.60
  -5  -4   4   24.50    2.40
  -5   4  -4   29.10    2.40
   5   4   4   29.10    2.40
   5   4   4   30.50    2.50
  -5   4  -4   26.40    2.40
   5  -4  -4   28.50    2.40
   5  -4  -4   28.00    2.70
   5  -4  -4   30.60    2.30
   5  -4  -4   26.50    2.50
   5   4   4   31.20    2.70
   5  -4  -4   30.10    2.30
   5   5  -4    0.50    0.60
  -5  -5  -4    0.70    0.60
  -5  -5  -4    0.80    0.40
  -5   5   4    0.60    0.70
   5   5  -4    0.80    0.70
   5  -5   4    0.80    0.50
   5  -5   4    0.50    0.90
  -5   5   4   -0.50    1.30
   5   5   4   -0.30    0.80
  -5   5  -4    1.40    0.70
   5  -5  -4   -0.20    0.30
   5  -5  -4    0.70    0.50
   5   5   4    0.50    0.90
   5  -5  -4    1.00    0.50
  -5   6   4    2.60    1.20
   5   6  -4    5.60    0.80
  -5   6   4    4.70    1.00
   5   6  -4    4.70    0.90
   5   6  -4    4.70    0.90
   5  -6   4    5.80    0.90
  -5  -6  -4    5.40    0.70
  -5   6   4    6.00    0.90
  -5   6  -4    5.30    1.00
   5   6   4    3.60    1.20
   5   6   4    7.60    1.50
   5  -6  -4    5.50    0.70
   5  -6  -4    5.30    0.90
   5  -6  -4    7.00    0.90
   5   6   4    4.60    1.20
   5  -7   4    0.00    0.40
   5  -7   4   -1.20    0.80
  -5   7   4    0.30    0.60
   5   7  -4    0.70    0.80
   5  -7   4    0.30    0.40
   5   7  -4   -0.10    0.50
   5  -7   4   -0.30    0.40
  -5   7  -4   -0.20    0.60
   5  -7  -4    0.40    0.50
  -5   7  -4    0.70    0.60
   5  -7  -4   -0.30    0.60
  -5   0  -5  630.14   46.40
   5   0  -5  636.94   46.40
   5   0  -5  718.23   46.40
   5   0  -5  673.33   46.40
   5   0   5  680.33   46.50
   5   0  -5  610.24   46.40
  -5   0   5  651.73   46.40
   5   0   5  570.24   46.40
   5   0  -5  627.94   46.40
   5   0   5  617.24   46.40
  -5   0   5  616.84   46.40
   5   0  -5  609.84   46.40
   5   0   5  632.34   46.40
   5   0   5  526.55   46.30
   5   0   5  617.94   46.40
  -5   1   5   15.20    1.40
   5   1  -5   16.90    1.30
   5  -1   5   19.30    1.70
   5   1  -5   15.70    1.30
   5   1  -5   18.90    1.50
   5  -1   5   15.50    1.40
   5  -1   5   18.40    1.60
   5  -1   5   15.30    1.50
   5  -1   5   16.00    1.50
   5   1  -5   17.70    1.40
   5  -1   5   14.00    1.50
   5   1  -5   14.60    1.40
   5  -1   5   15.60    1.50
  -5  -1  -5   15.60    1.80
  -5  -1  -5   16.00    1.40
  -5   1  -5   15.20    1.40
  -5   1  -5   16.90    1.40
   5   1   5   14.50    1.50
   5  -1  -5   16.80    1.40
   5   1   5   16.20    1.50
  -5  -1   5   16.30    1.50
   5  -1  -5   14.10    1.40
   5   1   5   19.40    1.60
   5  -1  -5   17.00    1.50
   5   1   5   15.20    1.50
  -5  -1   5   17.00    1.40
   5  -1  -5   15.00    1.30
   5   1   5   15.50    1.50
   5  -1  -5   15.60    1.40
   5  -1  -5   16.20    1.30
   5  -2   5  432.06   29.70
   5  -2   5  373.66   29.60
  -5   2   5  398.06   29.60
  -5  -2  -5  381.76   29.70
   5   2  -5  379.96   29.60
  -5   2   5  381.36   29.60
   5   2  -5  415.26   29.60
   5  -2   5  364.36   29.60
   5   2  -5  410.66   29.60
   5   2  -5  419.96   29.60
   5  -2   5  418.36   29.70
  -5  -2  -5  380.76   29.60
  -5   2  -5  429.56   29.60
   5  -2  -5  417.56   29.70
   5   2   5  454.65   29.90
   5   2   5  451.65   29.60
   5  -2  -5  393.76   29.60
  -5  -2   5  423.56   29.60
   5   2   5  336.57   29.60
   5  -2  -5  430.86   29.50
  -5   2  -5  401.06   29.60
   5   2   5  380.76   29.60
   5  -2  -5  402.76   29.60
   5  -2  -5  379.86   29.60
   5   2   5  373.56   29.60
   5  -2  -5  395.26   29.60
  -5  -2   5  370.46   29.60
   5   3  -5    6.20    0.80
   5  -3   5    6.10    1.40
   5  -3   5    5.40    1.00
  -5  -3  -5    6.10    0.80
  -5  -3  -5    4.80    1.20
  -5   3   5    5.50    1.10
   5   3  -5    6.00    1.00
   5   3  -5    7.90    0.90
   5  -3   5    5.20    1.00
  -5   3   5    6.70    0.90
   5   3  -5    7.50    1.00
   5  -3   5    6.00    1.30
   5   3   5    6.20    1.20
   5  -3  -5    4.70    1.10
  -5   3  -5    5.40    0.90
   5  -3  -5    5.80    0.70
  -5  -3   5    5.60    0.90
   5   3   5    6.30    1.20
   5  -3  -5    6.80    0.90
   5   3   5    4.50    0.90
   5   3   5    7.00    1.00
  -5   3  -5    6.80    1.00
   5   3   5    5.80    1.10
   5  -3  -5    5.90    0.90
  -5  -4  -5  124.49    9.90
   5   4  -5  130.89    9.90
   5   4  -5  137.89   10.00
   5  -4   5  132.79   10.00
  -5   4   5  134.69   10.00
  -5   4   5  147.19   10.20
   5  -4   5  134.29    9.90
   5   4  -5  132.29   10.00
   5   4   5  133.39   10.10
   5  -4  -5  132.49    9.90
   5  -4  -5  134.99    9.90
   5  -4  -5  137.09    9.90
   5   4   5  118.39   10.10
   5   4   5  118.79   10.00
  -5  -4   5  137.59    9.90
  -5   4  -5  135.99    9.90
   5   4   5  128.09   10.00
   5  -5   5    3.10    0.60
  -5   5   5    2.90    0.90
  -5  -5  -5    2.80    0.50
   5  -5   5    3.10    0.90
  -5  -5  -5    2.70    0.60
   5   5  -5    2.70    0.90
  -5   5   5    3.70    0.70
   5   5  -5    3.80    0.80
   5   5  -5    2.60    0.70
   5  -5  -5    2.70    0.40
  -5  -5   5    3.10    0.90
   5   5   5    3.10    1.10
   5  -5  -5    2.90    0.60
  -5   5  -5    2.50    0.70
   5   5   5    1.30    0.80
   5   5   5    2.40    1.10
   5   5   5    2.00    1.10
  -5   5  -5    2.90    0.80
   5  -5  -5    2.10    0.60
  -5   6   5   41.80    3.00
   5   6  -5   36.50    3.30
   5  -6   5   41.20    3.00
  -5  -6  -5   37.30    2.90
   5   6  -5   36.70    3.10
   5   6  -5   41.60    3.00
  -5   6  -5   37.00    3.00
   5  -6  -5   35.50    2.90
   5  -6  -5   37.20    3.00
  -5   6  -5   36.00    3.10
   5  -6  -5   33.90    3.00
   5   0  -6   88.39    6.90
   5   0   6  101.39    7.00
   5   0  -6   92.99    7.00
   5   0  -6   88.79    6.90
   5   0   6   85.29    6.90
  -5   0   6   93.99    6.90
  -5   0   6   95.19    6.90
  -5   0  -6   85.29    6.90
   5   0   6   98.99    7.00
   5   0  -6   91.09    6.90
  -5   0  -6   85.79    7.00
   5   0  -6   88.19    7.00
  -5   0  -6   91.09    6.90
   5   0  -6  101.39    7.00
   5   0   6   94.69    7.00
   5  -1   6  131.39    9.80
   5   1  -6  131.39    9.80
  -5  -1  -6  114.69   10.00
   5   1  -6  134.39    9.70
   5  -1   6  129.09    9.80
   5  -1   6  137.19    9.80
   5   1  -6  148.79    9.80
  -5  -1  -6  123.19    9.80
   5  -1   6  140.29    9.90
   5   1  -6  130.99    9.70
   5  -1   6  147.69    9.90
  -5   1   6  132.09    9.80
   5  -1  -6  120.09    9.80
   5  -1  -6  125.99   10.00
   5   1   6  147.49    9.90
  -5   1  -6  127.79    9.80
   5   1   6  120.29    9.80
   5  -1  -6  124.09    9.70
   5  -1  -6  123.19    9.70
   5  -1  -6  126.69    9.80
   5  -1  -6  131.99    9.80
   5  -1  -6  125.89    9.80
   5   1   6  128.39    9.80
  -5  -1   6  136.59    9.80
   5   2  -6   71.19    5.20
   5  -2   6   69.69    5.30
   5  -2   6   73.99    5.30
   5  -2   6   62.99    5.20
   5  -2   6   71.89    5.30
   5   2  -6   72.29    5.20
   5  -2   6   64.59    5.10
   5  -2   6   63.39    5.30
   5   2  -6   69.89    5.10
  -5  -2  -6   65.79    5.10
  -5   2   6   66.99    5.10
   5  -2  -6   65.09    5.10
   5  -2  -6   57.29    5.40
   5   2   6   62.29    5.20
   5   2   6   77.89    5.10
  -5  -2   6   73.59    5.10
  -5  -2   6   61.19    5.10
   5  -2  -6   70.19    5.30
  -5   2  -6   71.79    5.10
   5  -2  -6   63.09    5.40
   5  -2  -6   62.09    5.10
   5   2   6   69.69    5.30
   5  -2  -6   64.99    5.30
  -5   2  -6   64.69    5.20
   5  -3   6   64.79    5.00
   5  -3   6   74.19    5.30
   5   3  -6   62.79    5.00
   5  -3   6   61.79    5.00
   5  -3   6   57.59    5.20
  -5   3   6   68.39    5.00
   5   3  -6   71.69    5.10
   5   3  -6   70.89    5.10
  -5  -3  -6   62.19    5.00
   5   3   6   59.09    5.20
   5  -3  -6   66.59    5.00
  -5  -3   6   65.59    5.00
   5  -3  -6   61.29    4.90
   5   3   6   58.99    5.10
   5   3   6   75.49    5.00
   5  -3  -6   65.39    5.00
  -5   3  -6   64.59    5.10
  -5   4   6   30.40    2.30
   5   4  -6   27.90    2.30
   5  -4   6   27.20    2.50
  -5  -4  -6   28.00    2.20
   5   4  -6   28.20    2.40
  -5   4   6   29.20    2.80
  -5  -4  -6   25.40    2.40
   5  -4   6   28.60    2.30
  -5  -4   6   25.60    2.30
   5  -4  -6   28.10    2.30
  -5   4  -6   27.90    2.30
   5  -4  -6   27.90    2.40
   5   4   6   25.90    2.40
   5   4   6   22.90    2.60
   5  -4  -6   27.20    2.20
   5   5  -6   19.70    1.90
   5  -5   6   18.10    2.00
   5  -5   6   22.70    1.70
   5   5  -6   20.30    1.80
  -5   5   6   22.50    1.80
   5  -5   6   21.30    1.80
  -5  -5  -6   20.90    1.70
   5  -5  -6   20.20    1.80
  -5  -5   6   16.50    2.80
  -5   5  -6   18.90    1.80
   5  -5  -6   19.80    1.70
   5   5   6   15.80    1.90
   5   5   6   17.40    2.20
   5  -5  -6   19.00    1.60
  -5   0  -7   55.39    4.70
   5   0   7   63.99    4.70
   5   0   7   61.39    4.70
   5   0  -7   57.09    4.60
   5   0  -7   63.39    4.80
  -5   0  -7   59.69    4.60
   5   0  -7   55.69    4.70
   5   0  -7   52.49    4.60
  -5   0   7   63.09    4.60
   5   0   7   68.49    4.80
   5   0   7   67.79    4.90
   5   0  -7   60.89    4.60
   5   1  -7   61.49    5.00
   5  -1   7   63.99    5.00
  -5  -1  -7   67.49    4.90
  -5   1   7   66.59    4.90
   5   1  -7   60.69    5.00
   5  -1   7   70.49    5.10
   5  -1   7   74.89    5.20
   5  -1   7   63.19    5.00
   5  -1  -7   67.69    4.80
   5  -1  -7   57.79    5.00
  -5   1  -7   70.89    4.90
   5  -1  -7   63.49    5.10
  -5   1  -7   63.79    5.20
   5   1   7   74.39    5.10
   5  -1  -7   57.09    4.90
   5   1   7   61.69    5.00
   5  -1  -7   65.39    4.90
   5  -1  -7   59.39    4.90
   5   1   7   53.19    5.30
   5  -2   7   37.40    3.30
  -5   2   7   39.50    3.20
   5  -2   7   39.30    3.40
   5   2  -7   42.10    3.30
   5   2  -7   44.90    3.20
   5  -2   7   44.20    3.40
  -5  -2  -7   39.70    3.20
  -5   2   7   41.40    3.20
   5   2  -7   39.00    3.10
   5  -2  -7   38.80    3.20
   5  -2  -7   38.60    3.20
   5   2   7   35.80    3.30
  -5   2  -7   35.40    3.20
   5   2   7   46.60    3.20
   5  -2  -7   40.40    3.10
  -5   2  -7   43.40    3.20
   5  -2  -7   38.30    3.30
  -5  -2   7   46.30    3.10
  -5  -2   7   39.70    3.30
   5   2   7   39.20    3.40
  -5   3   7   23.30    1.90
   5   3  -7   22.40    1.90
   5  -3   7   19.30    2.00
   5   3  -7   24.50    2.00
   5  -3   7   24.10    2.20
   5  -3   7   24.20    2.00
  -5  -3  -7   23.50    1.90
   5  -3   7   22.10    2.20
  -5  -3   7   21.50    1.90
   5   3   7   19.70    2.00
   5   3   7   22.90    2.30
   5  -3  -7   23.30    2.20
   5  -3  -7   25.00    1.90
   5  -3  -7   24.20    1.80
   5  -3  -7   20.80    2.00
   5   3   7   17.60    2.10
  -5   3  -7   19.80    1.90
   5   4  -7   14.20    1.50
   5  -4   7   15.80    1.80
   5   4  -7   16.50    1.60
   5  -4   7   17.20    1.50
  -5   4   7   17.00    1.50
  -5  -4  -7   16.80    1.40
   5  -4   7   16.20    1.50
   5  -4  -7   13.10    2.00
   5  -4  -7   16.60    1.40
   5  -4  -7   14.90    1.80
   5  -4  -7   17.70    1.50
  -5  -4   7   14.90    1.60
  -5   4  -7   14.80    1.50
   5   4   7   13.50    1.60
   5   4   7   14.50    2.00
  -5  -5  -7    6.80    0.90
   5   5  -7    4.20    0.80
   5  -5   7    6.30    0.90
  -5   5   7    6.10    0.90
   5  -5   7    4.30    0.90
   5  -5   7    5.60    1.00
   5   5  -7    4.80    1.00
  -5   5   7    5.70    1.00
   5  -5  -7    2.80    1.10
   5  -5  -7    6.40    0.80
   5   0   8   37.70    3.10
   5   0   8   41.40    3.00
   5   0   8   39.40    3.10
  -5   0  -8   33.50    2.90
  -5   0   8   39.40    2.90
   5   0  -8   35.60    3.00
   5   0  -8   36.20    3.00
   5   0   8   32.60    3.10
  -5  -1  -8   12.10    1.20
   5   1  -8   11.70    1.40
   5  -1   8   10.70    1.70
  -5   1   8   14.30    1.50
  -5  -1  -8    9.00    1.30
   5  -1   8   13.40    1.50
   5   1  -8   13.30    1.30
   5  -1   8   14.50    1.60
   5   1  -8   10.40    1.20
   5  -1   8   14.00    1.50
  -5   1   8   11.70    1.20
  -5  -1  -8   10.80    1.50
  -5   1  -8    9.80    1.30
   5   1   8   13.20    1.40
   5  -1  -8   10.50    1.30
   5  -1  -8   11.50    1.40
  -5  -1   8   13.30    1.30
  -5   1  -8   10.40    1.20
   5  -1  -8   12.60    1.10
   5   1   8   10.00    1.90
   5   1   8   11.10    1.50
  -5  -2  -8   18.70    1.90
   5   2  -8   18.40    1.70
  -5  -2  -8   20.10    1.80
   5  -2   8   21.10    2.00
  -5   2   8   20.50    1.70
   5  -2   8   23.60    1.90
  -5   2  -8   21.90    1.70
   5   2   8   18.90    2.20
  -5   2  -8   18.10    1.80
   5   2   8   16.30    2.00
   5  -2  -8   16.70    1.90
   5   2   8   22.30    1.90
   5  -2  -8   18.60    2.00
   5  -2  -8   21.50    1.60
   5   3  -8    6.70    1.00
   5  -3   8    4.90    1.00
  -5  -3  -8    5.10    1.00
  -5  -3  -8    6.30    0.90
   5  -3   8    6.80    1.30
  -5   3   8    6.50    0.90
   5   3  -8    4.20    1.20
   5  -3  -8    5.90    1.20
  -5   3  -8    5.20    1.00
   5   3   8    5.60    1.00
   5   3   8    5.60    1.30
   5  -3  -8    6.20    0.90
   5  -4   8    8.20    1.00
  -5  -4   8    5.70    1.10
  -5   4  -8    5.50    1.00
   5   0   9    8.20    1.30
  -5   0  -9    5.50    1.10
  -5   0   9    8.90    1.10
   5   0  -9    7.10    1.10
  -5   0   9    9.50    0.90
   5   0   9    8.10    1.30
   5   0   9    7.90    1.00
  -5  -1  -9    0.70    0.60
   5  -1   9    1.50    0.80
  -5   1   9    0.30    0.50
   5  -1   9    2.40    1.20
   5  -1   9    1.00    0.50
  -5  -1  -9    0.50    0.80
   5  -1   9    0.70    1.20
   5  -1  -9    0.60    1.30
  -5  -1   9    0.80    0.90
   5   1   9    0.50    0.80
   5   1   9    1.20    0.80
   5   1   9    1.30    0.70
  -5   1  -9    1.60    0.70
  -5   1  -9    0.70    0.60
   5  -2   9    4.10    1.00
  -5  -2  -9    3.90    0.70
   5  -2   9    5.30    0.90
   5  -2   9    4.10    0.90
  -5   2  -9    3.60    0.80
   5   2   9    5.60    1.00
   5   2   9    5.10    1.20
   6   0   0  832.32   64.69
  -6   0   0  874.91   64.59
   6   0   0  920.81   64.69
   6  -1   0 4179.38  311.87
   6   1   0 4103.79  311.57
   6   1   0 4387.76  311.67
   6  -2   0  434.36   28.40
   6   2   0  373.26   28.40
   6  -2   0  388.96   28.40
   6  -2   0  391.36   28.40
   6  -2   0  332.27   28.30
   6   2   0  399.26   28.40
   6   2   0  427.46   28.40
   6   2   0  405.16   28.40
   6  -2   0  347.77   28.30
  -6   2   0  384.26   28.40
   6  -2   0  380.06   28.40
   6   2   0  361.96   28.40
   6   2   0  392.16   28.40
  -6   2   0  426.86   28.40
   6  -2   0  418.46   28.40
   6  -2   0  367.06   28.30
   6  -2   0  377.06   28.40
   6   2   0  328.77   28.40
  -6  -2   0  386.16   28.30
   6  -2   0  338.37   28.40
   6  -2   0  398.96   28.40
   6   3   0 1457.55  112.39
  -6  -3   0 1502.75  112.39
   6   3   0 1412.66  112.39
   6  -3   0 1470.95  112.49
   6   3   0 1633.64  112.39
  -6   3   0 1619.54  112.39
  -6   3   0 1422.96  112.39
   6  -3   0 1509.65  112.39
   6  -3   0 1498.55  112.49
   6  -3   0 1548.95  112.39
   6  -3   0 1657.53  112.49
   6   3   0 1678.53  112.39
   6   3   0 1330.77  112.39
   6   3   0 1694.73  112.39
   6   3   0 1437.96  112.39
  -6   3   0 1429.36  112.39
   6  -3   0 1451.15  112.39
   6   3   0 1680.53  112.49
   6  -3   0 1659.33  112.39
   6  -3   0 1489.85  112.39
   6  -3   0 1410.06  112.49
   6   4   0   78.69    6.50
  -6  -4   0   75.99    6.50
   6   4   0   90.29    6.40
   6  -4   0   91.59    6.40
  -6   4   0   72.69    6.50
   6  -4   0   89.49    6.40
   6  -4   0   89.89    6.50
   6  -4   0   88.29    6.50
   6   4   0   88.89    6.50
   6   4   0   85.59    6.50
   6   4   0   97.89    6.50
   6  -4   0   81.29    6.60
   6  -4   0   87.29    6.60
   6   4   0   77.59    6.50
   6  -4   0   86.49    6.40
   6  -5   0  287.37   20.50
   6   5   0  292.97   20.40
   6   5   0  303.87   20.40
  -6   5   0  262.17   20.40
   6   5   0  259.27   20.50
  -6   5   0  294.87   20.40
   6  -5   0  240.58   20.40
   6  -5   0  276.77   20.40
   6  -5   0  271.47   20.40
   6  -5   0  247.08   20.30
   6   5   0  288.07   20.50
   6   6   0   21.60    2.10
   6  -6   0   26.20    2.00
   6   6   0   20.30    2.00
   6   6   0   20.70    2.20
   6  -6   0   24.40    1.90
   6  -6   0   23.50    2.00
  -6   6   0   20.30    2.20
   6  -6   0   23.60    1.90
  -6   6   0   23.30    2.40
   6  -7   0   58.29    4.30
   6  -7   0   49.70    4.10
   6   0   1   37.90    3.20
   6   0   1   43.40    3.20
  -6   0  -1   38.50    3.20
   6   0   1   44.30    3.20
  -6   0   1   42.10    3.20
   6   0  -1   44.10    3.20
  -6   0   1   42.70    3.20
   6   0   1   41.10    3.20
   6   0  -1   43.80    3.20
  -6   0   1   48.40    3.20
   6   1  -1 1721.23  120.99
   6   1  -1 1839.32  120.99
   6  -1   1 1634.24  120.99
   6   1  -1 1619.84  120.99
  -6   1   1 1716.73  120.99
   6   1  -1 1643.24  120.99
  -6   1   1 1639.64  120.99
   6  -1   1 1683.73  120.99
   6   1  -1 1566.94  120.99
   6   1  -1 1655.03  120.99
   6  -1   1 1530.35  120.99
   6  -1   1 1742.13  120.99
   6  -1   1 1625.94  120.99
   6   1  -1 1407.56  120.99
   6  -1   1 1513.95  120.99
   6   1  -1 1625.74  120.99
  -6  -1   1 1605.04  120.99
   6  -1  -1 1722.73  120.99
   6   1   1 1648.64  120.99
   6  -1  -1 1835.32  121.09
   6   1   1 1581.44  120.99
   6   1   1 1528.45  120.99
   6   1   1 1682.53  120.99
   6   1   1 1547.15  120.99
   6   1   1 1636.04  120.99
   6   1   1 1709.23  120.99
   6  -1  -1 1799.52  120.99
   6  -1  -1 1661.63  120.99
   6  -1  -1 1559.44  120.99
  -6  -1   1 1759.32  120.99
  -6  -1   1 1583.74  120.99
   6  -1  -1 1504.75  120.99
   6  -1  -1 1538.35  120.99
   6  -1  -1 1696.33  120.99
   6   2  -1   34.30    2.50
   6  -2   1   34.50    2.60
   6   2  -1   29.40    2.40
   6   2  -1   28.70    2.50
   6   2  -1   36.10    2.50
   6  -2   1   31.20    2.50
   6  -2   1   34.70    2.50
  -6  -2  -1   28.60    2.40
  -6   2   1   33.60    2.50
   6   2  -1   29.40    2.50
   6   2  -1   32.90    2.50
   6  -2   1   34.90    2.50
   6  -2   1   35.20    2.40
   6   2  -1   30.80    2.50
   6  -2   1   28.40    2.40
   6  -2   1   32.10    2.50
   6  -2  -1   32.30    2.50
   6   2   1   35.70    2.50
   6  -2  -1   34.90    2.50
   6  -2  -1   34.00    2.50
   6   2   1   27.30    2.40
   6  -2  -1   32.10    2.50
   6   2   1   35.80    2.50
   6   2   1   29.40    2.50
   6   2   1   35.80    2.50
   6  -2  -1   33.00    2.50
   6  -2  -1   29.20    2.50
   6   2   1   34.00    2.50
  -6  -2   1   28.00    2.40
   6  -2  -1   27.90    2.50
  -6   2  -1   30.50    2.50
   6  -2  -1   30.50    2.40
  -6   2  -1   31.10    2.40
   6   2   1   32.80    2.50
   6   2   1   31.30    2.40
   6  -2  -1   32.10    2.40
   6  -2  -1   28.40    2.40
   6   3  -1  390.96   29.30
   6   3  -1  379.96   29.30
  -6   3   1  414.86   29.30
   6  -3   1  442.66   29.40
   6   3  -1  452.65   29.30
   6  -3   1  445.76   29.40
   6  -3   1  384.96   29.40
   6  -3   1  395.76   29.40
   6   3  -1  374.36   29.40
   6   3  -1  369.36   29.30
   6  -3   1  396.56   29.30
   6  -3   1  439.16   29.30
  -6  -3  -1  341.07   29.30
   6  -3   1  351.96   29.30
   6   3  -1  363.46   29.30
   6   3  -1  455.85   29.40
   6   3   1  374.46   29.40
   6   3   1  390.66   29.40
   6  -3  -1  410.46   29.30
   6  -3  -1  413.46   29.30
   6  -3  -1  402.76   29.40
   6   3   1  445.86   29.30
   6  -3  -1  393.36   29.30
   6  -3  -1  391.96   29.40
   6  -3  -1  379.46   29.30
   6  -3  -1  380.86   29.30
   6   3   1  432.06   29.40
   6  -3  -1  382.06   29.40
   6   3   1  368.36   29.30
  -6   3  -1  372.76   29.30
  -6   3  -1  389.56   29.30
   6   3   1  409.06   29.30
   6   3   1  351.26   29.30
   6  -4   1   14.30    1.90
   6   4  -1   20.00    1.60
   6  -4   1   15.80    1.60
  -6   4   1   17.60    1.50
   6   4  -1   18.30    2.20
   6  -4   1   16.10    1.60
   6   4  -1   17.10    1.60
   6  -4   1   17.40    1.70
   6   4  -1   16.70    1.50
   6  -4   1   16.80    1.50
   6  -4   1   15.40    1.40
   6   4  -1   16.70    1.60
   6   4  -1   15.60    1.70
   6   4   1   17.10    1.50
   6   4   1   12.80    2.20
  -6   4  -1   16.10    1.70
   6  -4  -1   17.30    1.50
   6  -4  -1   16.20    2.30
  -6   4  -1   15.10    1.60
   6  -4  -1   16.40    1.40
  -6   4  -1   16.80    1.50
   6  -4  -1   17.70    1.40
   6  -4  -1   16.40    1.60
  -6  -4   1   14.00    2.00
   6  -4  -1   16.00    1.80
   6   4   1   17.20    1.60
   6  -4  -1   16.40    1.40
   6   4   1   15.60    1.60
   6  -4  -1   13.30    1.50
   6  -5   1   57.29    4.60
   6   5  -1   65.49    4.70
   6   5  -1   57.59    4.70
   6   5  -1   59.09    4.70
  -6   5   1   66.49    4.70
   6  -5   1   52.59    4.70
   6   5  -1   66.49    4.60
   6  -5   1   58.49    4.60
   6  -5   1   56.89    4.60
   6   5   1   65.49    4.60
   6   5   1   65.99    4.80
   6  -5  -1   53.19    4.80
  -6   5  -1   61.69    4.70
   6  -5  -1   65.29    4.90
   6  -5  -1   62.49    4.50
   6  -5  -1   61.39    4.60
  -6   5  -1   63.39    4.60
   6  -5  -1   57.49    4.50
   6   5   1   54.99    4.80
   6  -5  -1   50.49    4.60
   6  -6   1    7.10    0.80
   6   6  -1    7.10    1.00
  -6   6   1    7.80    1.20
   6  -6   1    6.50    0.90
   6   6  -1    6.40    1.40
   6   6  -1    8.10    1.20
   6   6  -1    5.70    1.10
   6  -6   1    8.30    1.00
   6  -6  -1    6.90    0.90
  -6   6  -1    6.30    1.10
  -6   6  -1    6.70    1.20
   6   6   1    5.30    1.00
   6  -6  -1    8.10    1.00
   6   6   1    7.80    1.40
   6  -6  -1    7.90    0.80
   6  -6  -1    5.30    1.10
  -6  -7  -1    9.10    0.90
   6   7  -1    7.40    1.20
   6  -7   1    7.00    0.90
   6   7  -1    7.10    1.10
   6  -7   1    8.30    0.90
   6  -7   1    9.00    1.10
   6  -7   1    8.30    1.10
  -6   7  -1    9.30    1.40
   6  -7  -1    8.10    0.80
   6   0   2  978.80   80.19
   6   0   2 1193.68   80.29
  -6   0  -2  938.21   80.19
   6   0  -2 1234.28   80.19
   6   0   2  918.61   80.19
   6   0   2 1189.58   80.19
   6   0  -2 1043.30   80.19
   6   0   2 1109.49   80.19
  -6   0   2 1141.69   80.29
  -6   0   2 1193.28   80.29
   6   0  -2  966.30   80.19
   6   0   2 1243.28   80.29
   6   0   2  941.51   80.19
   6   0  -2 1244.98   80.19
   6   0  -2  972.10   80.19
   6  -1   2  183.38   14.10
   6  -1   2  191.48   14.10
  -6  -1  -2  199.18   14.10
   6   1  -2  182.38   14.10
   6  -1   2  211.88   14.10
   6  -1   2  205.98   14.10
   6   1  -2  158.88   14.10
   6  -1   2  217.58   14.10
   6  -1   2  184.58   14.10
   6  -1   2  189.58   14.10
   6   1  -2  202.78   14.10
   6   1  -2  186.08   14.00
   6   1  -2  184.88   14.10
  -6   1   2  208.58   14.10
   6  -1   2  196.88   14.10
   6   1  -2  193.88   14.10
   6   1   2  181.28   14.10
   6  -1  -2  206.28   14.10
   6  -1  -2  192.18   14.10
   6   1   2  189.98   14.10
   6  -1  -2  183.78   14.10
  -6  -1   2  183.48   14.10
   6   1   2  179.88   14.10
   6   1   2  171.88   14.10
   6  -1  -2  189.48   14.10
  -6   1  -2  178.88   14.10
   6   1   2  182.28   14.10
   6   1   2  179.28   14.10
  -6  -1   2  197.58   14.10
   6  -2   2  539.65   37.80
   6  -2   2  590.54   37.80
   6  -2   2  455.05   37.80
  -6  -2  -2  489.95   37.80
   6  -2   2  493.85   37.70
   6   2  -2  529.15   37.80
   6   2  -2  564.84   37.80
   6   2  -2  538.95   37.80
   6  -2   2  542.15   37.80
  -6  -2  -2  539.55   37.70
   6  -2   2  442.66   37.80
   6   2  -2  529.85   37.80
   6   2  -2  474.25   37.80
   6   2  -2  434.86   37.90
   6  -2   2  523.45   37.80
   6  -2   2  498.15   37.80
  -6   2   2  503.95   37.80
   6   2  -2  526.35   37.80
   6  -2  -2  540.05   37.80
   6   2   2  529.35   37.80
   6  -2  -2  549.65   37.80
   6   2   2  542.75   37.80
   6  -2  -2  540.65   37.80
   6   2   2  512.25   37.80
   6   2   2  501.95   37.80
   6  -2  -2  521.15   37.70
   6  -2  -2  505.85   37.80
  -6   2  -2  502.95   37.80
   6   2   2  487.65   37.80
   6   2   2  499.15   37.80
   6  -2  -2  483.05   37.70
  -6   2  -2  482.15   37.70
   6  -2  -2  452.55   37.80
   6   2   2  511.75   37.70
   6   3  -2   60.09    4.70
   6   3  -2   59.79    4.70
   6  -3   2   58.19    4.60
   6  -3   2   60.39    4.70
   6  -3   2   65.99    4.70
   6  -3   2   71.59    4.80
   6   3  -2   59.99    4.70
   6  -3   2   60.29    4.70
  -6   3   2   66.19    4.70
   6   3  -2   67.39    4.80
   6   3  -2   69.09    4.70
   6   3  -2   59.79    4.70
   6  -3   2   55.39    4.70
   6   3  -2   54.99    4.70
  -6   3  -2   57.09    4.70
   6  -3  -2   57.89    4.70
   6   3   2   55.39    4.70
   6  -3  -2   61.39    4.70
   6  -3  -2   59.19    4.60
   6  -3  -2   61.59    4.70
   6  -3  -2   59.49    4.80
  -6   3  -2   68.69    4.70
   6  -3  -2   61.29    4.60
   6   3   2   61.39    4.80
   6   4  -2  121.29    9.00
   6  -4   2  121.59    8.90
   6  -4   2  123.89    8.90
   6  -4   2  110.29    8.80
   6   4  -2  112.29    8.90
   6   4  -2  129.49    8.90
   6  -4   2  133.59    9.00
   6   4  -2  128.89    8.90
  -6   4   2  123.69    8.90
   6   4  -2  106.39    8.90
   6  -4   2  105.79    8.90
   6  -4  -2  111.29    8.80
   6   4   2  103.29    9.00
   6  -4  -2  120.69    9.00
   6  -4  -2  129.79    8.90
  -6   4  -2  120.99    8.90
   6  -4  -2  111.49    8.90
  -6   4  -2  123.29    8.90
   6   4   2  123.89    8.90
   6  -4  -2  115.49    8.90
   6   4   2  112.29    9.00
  -6  -5  -2   10.80    1.10
   6  -5   2   12.20    1.20
   6   5  -2   13.50    1.50
   6   5  -2   12.90    1.40
   6   5  -2   12.10    1.50
   6  -5   2    9.90    1.60
  -6   5   2   14.20    1.40
   6   5  -2   12.40    1.20
   6   5   2   12.20    1.50
   6  -5  -2    9.40    1.70
   6   5   2    9.50    1.70
   6  -5  -2   12.10    1.10
   6  -5  -2   12.60    1.30
  -6   5  -2   11.30    1.40
   6  -5  -2   11.80    1.10
  -6   5  -2    9.20    1.30
   6   5   2   10.10    1.30
   6  -6   2   25.30    2.00
  -6   6   2   25.40    2.20
   6   6  -2   26.00    2.10
   6  -6   2   24.10    2.10
   6   6  -2   23.10    2.00
   6   6  -2   22.30    2.20
   6  -6   2   24.20    1.90
  -6  -6  -2   22.20    1.90
   6   6   2   21.10    2.10
  -6   6  -2   23.20    2.10
   6   6   2   22.50    2.30
   6  -6  -2   23.30    1.90
   6  -7   2    2.20    0.50
   6  -7   2    2.30    0.50
   6   7  -2    0.70    0.60
  -6  -7  -2    1.50    0.50
   6  -7   2    2.40    0.60
   6   7  -2    1.20    0.60
   6  -7  -2    3.50    0.80
  -6   7  -2    1.50    1.00
   6  -7  -2    2.10    0.40
   6   0   3 2162.28  177.48
   6   0   3 2192.18  177.38
   6   0  -3 2696.73  177.48
   6   0   3 2189.78  177.38
   6   0   3 2641.74  177.48
   6   0  -3 2379.16  177.38
   6   0   3 2579.34  177.48
   6  -1   3  286.97   22.70
   6  -1   3  330.97   22.80
   6  -1   3  347.67   22.80
   6   1  -3  314.37   22.70
   6  -1   3  308.37   22.80
  -6  -1  -3  321.57   22.70
   6  -1   3  287.57   22.70
   6   1  -3  312.77   22.70
   6   1  -3  326.27   22.70
   6  -1   3  314.77   22.80
   6   1  -3  319.77   22.80
   6  -1   3  328.07   22.80
   6  -1   3  266.47   22.80
   6   1  -3  274.67   22.70
   6  -1   3  336.77   22.80
   6   1  -3  290.07   22.80
   6  -1  -3  320.67   22.80
   6   1   3  275.17   22.80
   6   1   3  294.67   22.70
   6  -1  -3  321.67   22.70
   6  -1  -3  285.07   22.70
  -6   1  -3  307.67   22.70
   6   1   3  305.67   22.80
   6   1   3  301.67   22.70
   6   1   3  271.27   22.70
   6   1   3  300.27   22.80
   6  -1  -3  328.87   22.70
   6  -1  -3  335.77   22.80
   6   2  -3 1414.76  110.09
   6   2  -3 1473.75  110.09
  -6  -2  -3 1541.35  110.19
   6   2  -3 1503.75  110.19
   6  -2   3 1509.85  110.09
   6  -2   3 1459.95  110.19
   6  -2   3 1309.87  110.09
   6   2  -3 1487.65  110.19
   6  -2   3 1490.25  110.19
   6   2  -3 1527.95  110.19
   6   2  -3 1418.16  110.09
  -6  -2  -3 1580.94  110.09
   6  -2   3 1413.56  110.19
   6   2  -3 1506.85  110.19
   6  -2   3 1715.73  110.19
  -6   2   3 1447.86  110.09
   6  -2  -3 1314.17  110.09
   6  -2  -3 1556.44  110.19
   6   2   3 1427.46  110.19
  -6   2  -3 1395.36  110.09
  -6   2  -3 1588.54  110.19
  -6   2  -3 1548.74  110.09
   6  -2  -3 1471.25  110.09
   6  -2  -3 1596.94  110.19
   6   2   3 1409.56  110.19
   6  -2  -3 1545.85  110.09
   6  -2  -3 1475.25  110.09
   6   2   3 1618.54  110.09
   6   2   3 1440.16  110.09
   6   2   3 1412.36  110.09
   6   2   3 1478.15  110.19
   6   2   3 1683.63  110.19
   6   3  -3   92.79    7.20
   6  -3   3   91.69    7.20
   6  -3   3   90.99    7.30
   6   3  -3  104.09    7.20
   6  -3   3  106.09    7.30
   6  -3   3   96.59    7.20
   6  -3   3   99.09    7.20
  -6  -3  -3   93.29    7.10
   6   3  -3   95.79    7.30
  -6  -3  -3   84.29    7.20
   6   3  -3   97.89    7.20
   6   3  -3   93.29    7.30
   6  -3   3   81.59    7.10
   6   3  -3   96.39    7.10
   6  -3   3   90.09    7.20
   6   3   3  103.79    7.10
   6  -3  -3   95.99    7.10
   6  -3  -3   95.49    7.30
   6   3   3  103.69    7.20
   6   3   3   87.79    7.20
  -6   3  -3   88.39    7.20
   6  -3  -3  101.49    7.10
   6  -3  -3  105.79    7.10
   6   3   3   98.49    7.30
   6  -3  -3  104.09    7.30
   6  -3  -3   86.29    7.20
   6  -3  -3   90.39    7.20
   6  -4   3  430.36   33.00
   6   4  -3  470.55   33.00
   6  -4   3  451.45   33.10
  -6  -4  -3  391.96   33.00
  -6   4   3  463.75   33.10
   6   4  -3  459.55   33.00
   6  -4   3  418.56   33.10
   6   4  -3  453.85   33.10
   6  -4   3  502.15   33.10
   6   4  -3  450.55   33.10
   6  -4  -3  415.06   33.00
  -6   4  -3  482.15   33.00
   6   4   3  431.06   33.20
   6  -4  -3  423.36   33.10
   6   4   3  468.35   33.00
   6  -4  -3  411.76   33.00
   6  -4  -3  468.35   33.00
   6  -4  -3  427.56   33.10
   6   4   3  458.55   33.10
   6   5  -3   23.30    2.20
   6   5  -3   23.80    2.10
  -6  -5  -3   21.20    2.00
   6   5  -3   26.30    2.10
  -6  -5  -3   22.40    1.80
   6   5  -3   22.50    2.00
   6  -5   3   22.80    1.90
  -6   5   3   24.10    2.10
   6  -5   3   19.50    2.20
   6  -5  -3   23.80    1.80
   6   5   3   25.50    2.20
   6  -5  -3   18.50    2.00
   6  -5  -3   24.60    2.00
  -6   5  -3   23.20    2.10
   6   5   3   21.10    2.00
   6   5   3   23.40    2.40
   6  -5  -3   22.20    1.90
   6   6  -3  101.69    7.10
  -6  -6  -3   91.79    7.00
   6   6  -3   91.09    7.20
   6   6  -3   96.09    7.10
  -6   6   3   95.59    7.20
   6  -6   3   94.59    7.00
   6  -6   3   95.89    7.10
  -6   6   3   86.99    7.20
  -6   6  -3  101.19    7.10
   6   6   3   84.19    7.30
   6  -6  -3  106.09    7.10
   6   6   3   92.49    7.20
   6  -6  -3   94.59    7.00
   6  -6  -3   80.69    7.00
   6  -7   3    5.70    0.80
  -6   7   3    5.20    0.90
   6   7  -3    3.10    1.10
   6  -7   3    5.10    0.80
   6  -7   3    4.50    0.70
   6   7  -3    4.50    0.70
  -6  -7  -3    4.80    0.80
   6  -7   3    4.70    0.90
  -6   7  -3    3.80    0.80
   6  -7  -3    3.70    0.70
   6  -7  -3    5.40    0.80
   6   0   4   24.00    2.00
   6   0   4   28.60    2.20
   6   0   4   23.60    2.10
   6   0  -4   25.60    2.00
   6   0   4   24.60    2.10
   6   0   4   24.30    2.10
   6   0   4   27.90    2.20
   6   0   4   25.10    2.20
  -6   0   4   28.60    2.00
  -6   0  -4   26.20    2.00
  -6   0   4   22.70    2.20
   6   0  -4   25.50    2.10
   6   0  -4   27.10    2.00
   6   0  -4   29.20    2.10
   6   0  -4   27.10    2.00
   6  -1   4    9.20    1.50
   6   1  -4   10.60    1.10
   6  -1   4   12.20    1.10
   6  -1   4   12.00    1.40
   6   1  -4   13.50    1.10
   6  -1   4   11.80    1.10
   6  -1   4   13.30    1.30
   6   1  -4   14.00    1.00
  -6  -1  -4   13.10    1.00
   6   1  -4   12.10    1.10
   6  -1   4    9.90    1.20
   6  -1   4   10.10    1.10
   6   1   4    9.80    1.20
   6  -1  -4   10.20    1.10
   6   1   4   14.20    1.30
  -6   1  -4   14.20    1.20
   6   1   4   11.20    1.20
   6  -1  -4   12.30    1.10
   6  -1  -4   11.10    1.00
   6  -1  -4   12.90    1.00
   6   1   4   12.50    1.30
   6  -1  -4   14.30    1.20
   6   1   4   12.00    1.10
   6   1   4   10.40    1.20
  -6   1  -4   12.70    1.10
   6   1   4   11.80    1.10
   6  -1  -4   12.30    1.10
   6   2  -4   22.10    1.90
   6  -2   4   22.80    2.00
   6   2  -4   26.50    1.90
   6   2  -4   25.40    1.90
   6   2  -4   25.40    2.20
   6  -2   4   22.10    2.10
   6  -2   4   22.90    2.10
   6   2  -4   23.60    2.00
   6  -2   4   23.10    2.00
   6  -2   4   26.80    2.10
   6  -2   4   22.00    2.10
  -6  -2  -4   21.10    2.20
  -6   2   4   21.50    1.90
  -6  -2  -4   24.40    1.90
   6  -2  -4   23.70    1.80
   6   2   4   24.90    2.10
   6  -2  -4   21.80    1.90
   6  -2  -4   21.70    2.20
   6   2   4   20.70    2.00
   6   2   4   23.50    2.00
   6   2   4   19.70    2.00
  -6   2  -4   25.20    1.90
   6  -2  -4   25.40    2.10
   6   2   4   25.40    1.90
   6  -2  -4   22.30    1.90
  -6   2  -4   24.80    2.00
  -6  -3  -4    7.40    1.40
   6   3  -4    8.90    1.10
  -6   3   4    8.20    1.10
   6  -3   4   10.30    1.40
   6   3  -4    7.70    1.70
   6  -3   4    7.60    1.50
   6  -3   4    8.20    1.30
   6  -3   4    8.90    1.30
   6   3  -4   10.40    1.20
   6   3  -4    9.40    1.00
   6   3  -4   11.00    1.00
   6  -3   4   10.40    1.30
   6  -3   4    8.10    1.10
  -6  -3  -4    9.20    0.90
   6   3   4    9.30    1.10
  -6   3  -4    9.60    1.10
   6   3   4    9.50    1.00
   6  -3  -4    9.10    1.40
   6   3   4    9.00    1.40
   6  -3  -4    8.50    1.00
   6   3   4    9.60    1.40
   6  -3  -4    8.80    0.90
   6  -3  -4    8.50    1.10
   6  -3  -4    8.30    1.00
  -6  -4  -4   13.50    1.20
   6   4  -4   16.10    1.40
   6   4  -4   14.00    1.50
  -6   4   4   12.80    1.40
   6  -4   4   12.60    1.70
   6   4  -4   12.70    1.70
   6   4  -4   13.50    1.30
   6  -4   4   13.10    1.60
   6  -4   4   14.00    1.30
   6  -4  -4   11.60    1.80
   6  -4  -4   13.20    1.10
   6  -4  -4   13.50    1.30
   6  -4  -4   13.80    1.30
   6   4   4   12.50    1.80
   6   4   4    9.60    1.70
   6   4   4   14.20    1.60
   6  -4  -4   11.00    1.40
  -6   4  -4   13.30    1.40
  -6  -4   4   11.50    1.60
   6   4   4   11.50    1.40
   6   5  -4    4.10    0.80
   6   5  -4    2.40    0.60
   6   5  -4    2.40    1.00
   6  -5   4    2.80    0.90
  -6   5   4    2.80    0.90
  -6  -5  -4    2.10    0.70
   6   5  -4    4.80    0.80
   6  -5   4    4.40    0.80
  -6  -5  -4    3.70    0.60
  -6   5   4    1.30    1.00
   6  -5  -4    3.60    0.60
   6   5   4    3.50    1.10
   6   5   4    3.20    0.90
   6  -5  -4    3.10    0.80
  -6   5  -4    3.60    0.80
   6   5   4    3.50    1.10
   6  -5  -4    2.90    0.60
   6   6  -4    6.50    1.00
   6  -6   4    4.60    0.80
  -6   6   4    3.70    1.00
   6   6  -4    4.80    0.90
   6  -6   4    3.50    1.20
  -6  -6  -4    5.00    0.70
   6  -6  -4    5.60    0.90
   6   6   4    3.80    1.30
   6  -6  -4    5.50    0.90
   6   6   4    3.70    1.20
   6  -6  -4    5.30    0.70
  -6   6  -4    5.30    1.00
   6   0   5  182.28   12.80
   6   0  -5  173.78   12.80
   6   0   5  154.18   12.80
   6   0   5  163.48   12.80
   6   0   5  155.18   12.70
   6   0   5  150.68   12.80
   6   0  -5  185.78   12.80
  -6   0  -5  185.48   12.80
   6   0   5  156.38   12.90
   6   0   5  176.38   12.80
   6   0   5  180.08   12.80
   6   0  -5  181.38   12.70
   6   0  -5  179.98   12.80
   6   0  -5  182.88   12.80
   6  -1   5  183.98   14.80
  -6   1   5  202.08   14.80
   6   1  -5  202.98   14.80
  -6  -1  -5  203.38   14.80
   6   1  -5  227.18   14.80
   6   1  -5  214.78   14.80
  -6  -1  -5  194.18   14.90
   6  -1   5  187.88   14.80
   6  -1   5  211.08   14.80
   6  -1   5  192.38   14.90
   6  -1   5  182.58   14.80
   6  -1   5  212.98   14.90
   6   1  -5  207.28   14.70
   6  -1  -5  188.98   14.80
  -6   1  -5  203.28   14.80
  -6  -1   5  193.58   14.80
   6   1   5  181.78   14.80
   6   1   5  214.08   14.90
   6  -1  -5  191.58   14.70
   6   1   5  173.18   14.80
   6  -1  -5  196.38   14.80
   6  -1  -5  195.18   14.80
   6   1   5  187.78   14.80
  -6  -1   5  200.68   14.80
   6  -1  -5  206.98   14.80
  -6   1  -5  211.58   14.80
   6  -1  -5  208.38   14.80
   6   2  -5  143.19   10.70
   6  -2   5  137.19   11.00
   6   2  -5  147.69   10.70
   6   2  -5  131.39   10.60
   6  -2   5  134.99   10.80
   6   2  -5  140.39   10.70
   6  -2   5  141.89   10.80
   6  -2   5  133.89   10.60
  -6  -2  -5  141.79   10.60
   6  -2   5  129.69   10.70
  -6  -2  -5  132.19   10.80
  -6   2   5  140.09   10.70
   6  -2   5  157.58   10.80
   6   2   5  146.59   10.80
  -6  -2   5  143.29   10.60
   6  -2  -5  137.89   10.70
   6  -2  -5  139.99   10.70
   6  -2  -5  143.29   10.60
   6  -2  -5  149.49   10.60
   6   2   5  129.89   10.70
   6   2   5  155.98   10.70
  -6   2  -5  151.08   10.70
  -6   2  -5  148.89   10.60
   6  -2  -5  156.98   10.80
   6  -2  -5  164.88   10.70
   6   2   5  126.99   10.70
   6  -2  -5  153.08   10.80
   6  -3   5   72.89    5.90
   6  -3   5   82.89    5.90
  -6   3   5   79.69    5.70
   6   3  -5   75.99    5.80
   6  -3   5   87.79    5.90
   6   3  -5   82.49    5.70
  -6  -3  -5   75.19    5.70
   6   3  -5   77.39    5.70
   6  -3   5   75.59    5.80
   6  -3   5   68.79    5.80
  -6   3   5   70.99    5.80
   6   3   5   68.59    5.90
  -6   3  -5   79.89    5.80
  -6  -3   5   69.69    5.70
   6  -3  -5   64.99    5.90
   6  -3  -5   72.79    5.70
   6   3   5   69.29    5.80
   6  -3  -5   82.39    5.70
  -6   4   5   63.69    4.80
   6   4  -5   69.79    4.80
   6  -4   5   53.79    5.00
   6   4  -5   65.09    4.80
  -6   4   5   57.79    4.90
   6  -4   5   63.49    4.80
   6   4  -5   64.29    4.80
   6  -4   5   61.59    4.90
  -6  -4  -5   60.89    4.70
   6  -4  -5   60.69    4.80
   6  -4  -5   61.19    4.70
   6   4   5   60.99    5.10
  -6  -4   5   58.19    4.80
   6  -4  -5   65.09    4.70
  -6   4  -5   65.99    4.80
   6   4   5   62.09    4.90
   6   4   5   57.69    5.00
   6   5  -5   22.60    1.90
  -6  -5  -5   17.80    1.80
   6   5  -5   19.00    2.20
   6  -5   5   18.70    2.10
  -6   5   5   19.40    2.20
   6  -5   5   23.10    1.80
   6   5  -5   19.70    1.90
  -6  -5  -5   21.30    1.70
  -6   5   5   22.50    1.80
   6   5   5   16.90    2.70
   6  -5  -5   20.00    1.60
   6  -5  -5   23.80    1.80
  -6   5  -5   20.10    1.90
  -6   5  -5   17.80    1.90
   6   5   5   16.10    2.30
   6  -5  -5   20.90    1.70
  -6   6   5   21.70    1.80
   6  -6   5   21.80    1.80
   6   6  -5   21.60    1.80
  -6  -6  -5   19.90    1.70
   6   6  -5   19.70    1.90
   6  -6   5   24.00    1.80
  -6   6  -5   19.20    1.80
  -6   6  -5   19.90    1.90
   6   6   5   16.00    2.30
   6  -6  -5   20.70    1.70
   6  -6  -5   20.30    1.80
   6   0  -6  447.76   33.00
   6   0  -6  461.25   33.10
   6   0  -6  447.56   33.00
   6   0  -6  431.06   33.00
  -6   0  -6  424.96   33.00
  -6   0  -6  389.26   33.00
   6   0   6  447.96   33.10
  -6   0   6  459.95   33.00
  -6   0  -6  458.15   33.00
   6   0   6  448.76   33.00
   6   0  -6  470.85   33.00
   6   0   6  474.55   33.10
   6   0  -6  386.66   33.00
   6   0   6  498.05   33.10
   6  -1   6  279.37   19.80
  -6  -1  -6  259.07   19.70
   6  -1   6  267.67   19.80
  -6  -1  -6  224.68   19.90
  -6   1   6  260.67   19.70
   6   1  -6  266.67   19.70
   6  -1   6  247.28   19.80
   6  -1   6  262.77   19.80
   6   1  -6  272.67   19.70
   6   1  -6  260.77   19.90
   6  -1   6  258.17   19.70
   6   1  -6  307.67   19.80
   6  -1  -6  250.57   19.70
   6  -1  -6  267.17   19.70
   6   1   6  292.77   19.90
  -6  -1   6  278.47   19.70
  -6   1  -6  269.37   19.80
   6   1   6  240.08   19.80
   6  -1  -6  240.88   19.70
   6   1   6  306.07   19.70
   6  -1  -6  276.07   19.80
   6   1   6  263.17   19.80
   6  -1  -6  249.28   19.80
  -6   1  -6  288.37   19.70
   6  -1  -6  257.07   19.70
   6  -2   6  287.47   21.90
   6   2  -6  307.77   21.80
  -6   2   6  287.37   21.80
   6  -2   6  298.07   21.90
   6  -2   6  274.47   21.90
  -6  -2  -6  283.07   21.80
   6  -2   6  274.07   21.80
   6  -2   6  306.77   21.90
   6  -2   6  280.57   21.80
   6   2  -6  298.47   21.80
   6   2  -6  306.67   21.80
  -6  -2   6  304.67   21.80
   6   2   6  254.87   21.80
   6  -2  -6  275.07   21.80
   6  -2  -6  282.27   22.00
   6   2   6  284.07   21.90
   6  -2  -6  294.07   21.80
   6   2   6  335.27   21.80
   6  -2  -6  336.07   21.70
  -6   2  -6  294.47   21.80
  -6   2  -6  308.37   21.80
   6  -2  -6  289.37   21.90
  -6   3   6  146.89   10.60
   6  -3   6  135.79   10.70
   6   3  -6  143.79   10.60
  -6  -3  -6  137.19   10.50
   6  -3   6  150.48   10.70
   6  -3   6  129.99   10.60
   6  -3   6  132.19   10.70
   6   3  -6  144.59   10.60
   6   3  -6  147.99   10.60
   6  -3   6  147.69   10.60
   6  -3  -6  141.69   10.60
   6  -3  -6  150.78   10.70
  -6   3  -6  137.39   10.60
   6   3   6  154.48   10.60
  -6  -3   6  130.39   10.50
   6   3   6  125.79   10.70
   6  -3  -6  146.09   10.60
   6  -3  -6  139.79   10.50
   6   4  -6   99.49    7.50
   6  -4   6   96.79    7.60
  -6   4   6  105.99    7.50
   6  -4   6  106.29    7.50
   6   4  -6  104.89    7.60
   6  -4   6  107.49    7.50
  -6  -4  -6   96.69    7.40
   6  -4  -6  100.79    7.50
   6  -4  -6   93.79    7.60
  -6   4  -6   98.39    7.50
   6  -4  -6  109.89    7.50
   6  -4  -6   96.59    7.40
  -6  -4   6   96.79    7.50
   6   4   6   87.19    7.50
   6   4   6   87.99    7.70
  -6   5   6   53.99    3.80
   6   5  -6   50.69    3.80
   6  -5   6   52.89    3.80
   6  -5   6   52.09    3.80
  -6  -5  -6   49.50    3.80
   6   5  -6   47.20    3.90
   6  -5   6   45.80    3.90
   6  -5  -6   48.50    3.80
  -6   5  -6   48.70    3.80
   6  -5  -6   47.90    3.80
   6   5   6   42.00    4.10
   6  -5  -6   47.30    3.70
   6   0  -7   -0.10    0.50
   6   0   7    0.10    0.90
   6   0   7    0.20    0.80
  -6   0  -7   -0.40    0.50
  -6   0  -7   -0.60    0.90
  -6   0  -7   -0.30    0.60
   6   0   7    0.00    0.80
   6   0  -7   -0.30    0.30
   6   0   7   -0.50    0.60
  -6   0   7   -0.20    0.50
   6   0  -7    0.00    0.40
   6   0  -7   -0.10    0.60
   6   1  -7  111.79    7.50
   6   1  -7  105.79    7.50
   6  -1   7   98.79    7.60
   6   1  -7   94.99    7.40
  -6   1   7   94.99    7.40
   6  -1   7   96.79    7.50
   6  -1   7  100.39    7.50
   6  -1   7  106.29    7.50
   6  -1   7   94.49    7.60
  -6  -1  -7   87.89    7.50
  -6  -1  -7   92.19    7.40
  -6   1   7  102.09    7.40
  -6   1  -7  103.59    7.40
   6  -1  -7   89.79    7.50
   6   1   7   90.89    7.50
   6   1   7  114.19    7.40
   6   1   7   96.59    7.50
   6  -1  -7  105.09    7.30
   6  -1  -7   95.69    7.40
   6  -1  -7  102.39    7.50
   6   1   7   94.39    7.60
   6  -1  -7   86.69    7.40
  -6   1  -7   89.59    7.40
  -6  -1   7  110.49    7.40
   6   2  -7   -0.10    0.50
  -6   2   7   -0.30    0.60
   6  -2   7    0.70    1.10
   6  -2   7   -0.40    0.80
   6   2  -7   -0.50    0.60
  -6  -2  -7   -0.70    0.50
   6  -2   7    0.20    0.80
   6   2  -7   -0.60    0.60
   6  -2   7   -0.10    0.70
   6  -2  -7    0.00    0.60
   6  -2  -7   -0.30    0.40
  -6  -2   7   -0.40    0.40
   6  -2  -7    0.00    0.70
   6   2   7   -0.60    0.60
   6  -2  -7    0.30    0.70
   6  -2  -7   -0.40    0.40
  -6   2  -7   -0.80    0.60
  -6   2  -7    0.20    0.60
   6   2   7    0.30    0.80
   6   2   7    0.00    0.60
   6   2   7    0.40    0.90
   6   3  -7   51.39    3.70
   6  -3   7   49.30    3.70
   6   3  -7   43.30    3.60
  -6  -3  -7   45.40    3.60
   6  -3   7   44.70    3.70
   6  -3   7   43.20    3.80
   6  -3   7   52.79    3.90
  -6   3   7   51.29    3.70
   6  -3  -7   49.99    3.70
   6  -3  -7   46.20    3.60
  -6   3  -7   46.20    3.70
   6  -3  -7   48.50    3.70
   6   3   7   42.00    3.80
  -6  -3   7   50.29    3.70
   6  -3  -7   42.40    3.80
  -6  -4  -7   -0.10    0.50
   6  -4   7    0.10    0.60
   6   4  -7    0.20    0.60
  -6  -4  -7   -0.80    0.50
   6  -4   7   -0.40    0.60
   6  -4   7   -1.00    0.80
  -6   4   7    0.30    0.60
   6   4  -7   -1.10    0.60
   6  -4  -7    1.00    0.70
   6   4   7    0.20    1.10
  -6  -4   7    0.40    0.70
  -6   4  -7    0.50    0.60
   6   4   7    0.50    0.70
   6  -4  -7    0.40    0.40
   6  -4  -7    0.60    0.70
   6  -4  -7    1.00    0.90
  -6   0   8   55.79    4.00
   6   0  -8   54.89    4.10
   6   0  -8   46.50    4.10
   6   0   8   51.19    4.70
   6   0   8   50.79    4.10
   6   0  -8   53.69    4.10
   6   0   8   56.29    4.00
  -6   0  -8   47.10    4.00
   6   0   8   56.19    4.30
   6  -1   8   11.50    1.70
  -6  -1  -8   12.60    1.30
   6   1  -8   13.50    1.40
   6  -1   8   15.00    1.70
  -6  -1  -8   10.40    1.40
  -6   1   8   13.00    1.30
   6  -1   8   14.40    1.50
   6  -1   8   12.70    1.70
   6   1  -8   14.90    1.40
   6   1  -8   12.30    1.20
   6   1   8   13.00    1.70
  -6  -1   8   16.60    1.40
  -6   1  -8   10.90    1.40
   6  -1  -8   11.60    1.40
   6  -1  -8   14.00    1.40
   6   1   8   15.90    1.30
   6   1   8   10.90    1.90
   6  -1  -8   12.70    1.20
   6   1   8   12.70    1.50
   6   1   8   11.50    1.60
  -6   2   8   29.40    2.30
  -6  -2  -8   29.70    2.30
   6   2  -8   24.00    2.20
  -6  -2  -8   25.70    2.30
   6  -2   8   27.90    2.50
  -6   2   8   30.60    2.40
  -6  -2  -8   25.80    2.40
   6   2  -8   31.80    2.50
   6  -2   8   29.20    2.70
   6  -2   8   31.00    2.50
   6  -2  -8   28.00    2.40
  -6   2  -8   26.10    2.30
   6  -2  -8   30.70    2.20
   6   2   8   28.30    2.40
   6   2   8   26.90    2.60
   6   2   8   24.60    2.70
  -6   2  -8   28.30    2.30
   6  -2  -8   24.00    2.40
   6   3  -8    5.40    0.90
   6   3  -8    3.60    0.70
   6  -3   8    5.70    0.80
  -6   3   8    6.10    1.00
  -6  -3  -8    5.50    0.90
   6  -3   8    4.00    0.90
  -6  -3  -8    5.40    0.90
  -6   3   8    5.30    0.90
  -6   3  -8    3.70    0.80
   6  -3  -8    4.40    0.90
   6   3   8    4.50    1.30
   6   3   8    4.80    1.40
  -6  -3   8    5.80    1.00
   6  -3  -8    5.40    0.70
  -6   0   9   12.20    1.20
   6   0  -9    8.80    1.20
   6   0   9    8.60    1.50
   6   0   9   10.20    1.30
  -6   0   9   10.70    1.00
   6   0   9    8.70    1.10
   6  -1   9    0.50    0.80
   6   1  -9    0.00    0.60
   6  -1   9    0.20    0.50
  -6   1   9   -0.30    0.60
  -6  -1  -9    0.50    0.80
   6  -1   9    0.70    0.80
  -6  -1  -9   -0.20    0.60
  -6   1  -9    0.40    0.70
   6   1   9    0.50    0.80
   6  -1  -9   -0.30    0.70
  -6   1  -9   -0.20    1.10
   6   1   9   -0.40    0.90
  -6  -1   9    0.30    0.50
   6   1   9   -0.70    0.70
   7   0   0    0.30    0.20
   7   0   0   -0.20    0.20
   7   0   0   -0.40    0.40
  -7   0   0    0.20    0.20
   7   0   0   -0.10    0.30
   7   0   0   -0.30    0.20
   7   0   0   -0.10    0.20
   7   0   0    0.00    0.40
   7  -1   0   -0.10    0.20
   7  -1   0    0.30    0.40
   7   1   0    0.10    0.30
   7  -1   0   -0.20    0.30
   7  -1   0   -0.40    0.30
   7   1   0    0.10    0.20
   7  -1   0   -0.40    0.40
  -7   1   0   -0.40    0.50
   7  -1   0   -0.20    0.20
   7  -1   0    0.00    0.30
   7   1   0    0.30    0.20
   7   1   0    0.60    0.40
   7  -1   0   -0.10    0.60
   7   1   0    0.10    0.40
   7  -1   0    0.50    0.30
   7   1   0   -0.40    0.30
   7   2   0    0.00    0.40
   7  -2   0    0.00    0.30
   7  -2   0   -0.40    0.40
   7  -2   0    0.00    0.50
   7  -2   0    0.20    0.30
   7  -2   0    0.00    0.20
   7   2   0    0.50    0.30
   7   2   0    0.40    0.40
   7   2   0   -0.20    0.30
   7   2   0   -0.10    0.30
   7  -2   0    0.10    0.30
   7  -2   0   -0.70    0.50
   7  -2   0    0.50    0.40
  -7  -2   0    0.10    0.40
   7  -2   0   -0.20    0.40
   7   2   0    0.50    0.50
  -7  -2   0    0.00    0.50
   7   2   0    0.30    0.20
  -7   2   0   -0.20    0.90
   7  -2   0    0.50    0.20
  -7   2   0   -0.20    0.30
   7   2   0    0.10    0.50
   7   2   0   -0.20    0.30
   7  -2   0   -0.30    0.30
   7   2   0    0.60    0.50
   7   3   0    0.80    0.70
  -7  -3   0    0.00    0.70
   7   3   0    0.80    0.60
   7  -3   0    0.50    0.60
   7  -3   0    0.20    0.40
   7  -3   0    0.60    0.60
   7  -3   0    0.80    0.50
   7   3   0    0.60    0.40
   7   3   0    0.40    0.60
  -7   3   0    0.30    0.40
   7  -3   0    0.00    0.30
   7   3   0    0.20    0.40
  -7   3   0   -0.10    0.50
   7   3   0    0.50    0.40
   7  -3   0    0.10    0.40
   7  -3   0    0.00    0.40
   7   3   0    0.00    0.80
   7   4   0    0.00    0.60
   7   4   0    0.70    0.80
  -7   4   0   -1.30    0.80
   7  -4   0    0.20    0.50
  -7   4   0    0.70    0.50
   7   4   0   -0.10    0.70
   7  -4   0   -0.50    0.40
   7   4   0    0.10    0.60
   7   4   0   -0.60    0.50
   7  -4   0    0.00    0.40
   7  -4   0   -0.70    0.40
   7  -4   0   -0.30    0.40
   7   5   0    0.80    0.80
   7  -5   0    0.50    0.50
   7  -5   0    0.70    0.40
   7   5   0   -0.30    0.80
   7  -5   0    0.20    0.60
   7  -5   0    0.20    0.50
   7   5   0    0.10    0.50
  -7   5   0   -1.50    1.10
   7  -5   0    0.10    0.50
   7   5   0    0.30    0.80
   7  -5   0    0.50    0.50
  -7   5   0    0.70    0.60
   7  -6   0   -0.40    0.40
   7   6   0   -0.50    1.40
   7  -6   0    0.40    0.60
   7  -6   0    0.00    0.50
   7   6   0    0.00    0.90
   7   6   0   -0.30    0.50
   7  -6   0    0.40    1.20
   7  -6   0   -0.40    0.40
  -7   6   0   -0.40    0.60
   7  -7   0   -0.20    0.50
  -7  -7   0    0.20    0.50
   7  -7   0    0.40    0.60
   7   0   1  247.68   20.20
   7   0   1  243.08   20.10
   7   0   1  280.97   20.20
   7   0   1  283.47   20.10
   7   0   1  266.07   20.20
  -7   0  -1  225.98   20.10
   7   0   1  292.07   20.20
   7   0  -1  292.17   20.20
  -7   0   1  250.77   20.20
   7   0   1  273.27   20.20
  -7   0   1  299.37   20.20
   7   0  -1  309.77   20.20
   7   0  -1  277.67   20.10
   7   0  -1  285.57   20.20
   7   0  -1  266.67   20.20
  -7   0   1  264.67   20.10
   7  -1   1    2.70    0.60
   7   1  -1    1.50    0.40
  -7   1   1    2.30    0.50
   7  -1   1    1.80    0.50
   7  -1   1    2.60    0.50
   7  -1   1    2.30    0.40
   7   1  -1    2.20    0.40
   7   1  -1    3.00    0.70
   7   1  -1    2.00    0.30
   7  -1   1    1.90    0.50
   7  -1   1    0.90    0.70
   7  -1   1    2.10    0.40
   7   1   1    1.70    0.30
   7  -1  -1    1.60    0.40
   7  -1  -1    2.10    0.40
   7  -1  -1    2.00    0.50
   7   1   1    1.50    0.30
   7  -1  -1    2.40    0.40
  -7  -1   1    1.20    0.40
   7   1   1    1.90    0.30
   7  -1  -1    1.20    0.30
   7  -1  -1    2.70    0.50
   7  -1  -1    2.00    0.30
  -7  -1   1    2.70    0.50
   7   1   1    2.60    0.50
   7   1   1    2.10    0.30
   7   2  -1  154.58   12.00
   7  -2   1  170.28   12.00
   7  -2   1  156.68   12.00
   7  -2   1  151.78   12.00
   7  -2   1  151.88   12.00
   7  -2   1  162.88   12.10
   7  -2   1  172.28   12.00
   7  -2   1  177.08   12.00
   7   2  -1  148.39   12.00
   7  -2   1  167.48   12.10
   7   2  -1  183.38   12.00
   7  -2   1  157.38   12.00
   7  -2   1  173.78   12.00
   7   2  -1  151.58   12.00
   7   2  -1  164.58   12.00
   7   2  -1  158.88   12.00
   7   2  -1  178.08   12.00
   7   2   1  161.48   12.00
   7   2   1  163.58   12.00
   7   2   1  146.39   12.00
   7  -2  -1  172.38   12.10
   7   2   1  173.78   12.00
   7   2   1  137.99   12.00
   7  -2  -1  157.78   12.00
  -7   2  -1  161.18   12.00
   7  -2  -1  161.18   12.00
   7   2   1  165.58   12.00
   7  -2  -1  149.19   12.00
   7   2   1  174.18   12.00
   7  -2  -1  166.48   12.00
   7  -2  -1  161.28   12.00
   7   2   1  177.48   12.10
   7  -2  -1  139.29   12.00
   7  -2  -1  150.78   12.00
  -7  -2   1  149.09   12.00
   7  -2  -1  161.28   12.00
  -7  -2   1  140.29   12.00
  -7   2  -1  164.38   12.00
   7   2   1  170.28   12.10
   7  -2  -1  176.28   12.00
   7   3  -1    0.40    0.50
  -7   3   1    0.40    0.40
   7   3  -1    0.30    0.40
   7  -3   1    0.50    0.50
   7  -3   1    0.40    0.30
   7  -3   1   -0.30    0.70
   7   3  -1    0.30    0.50
   7   3  -1   -0.30    0.80
   7   3  -1    1.30    0.50
   7  -3   1    0.40    0.70
   7   3  -1    0.70    0.40
   7   3  -1    1.20    0.50
   7  -3   1    0.40    0.40
   7  -3  -1   -0.20    0.30
   7   3   1   -0.40    1.10
   7  -3  -1    0.80    0.40
   7   3   1    0.30    0.50
   7   3   1   -0.10    0.50
   7  -3  -1    0.60    0.40
   7  -3  -1    0.20    0.40
   7   3   1    0.00    0.60
   7  -3  -1    0.70    0.60
   7  -3  -1    0.20    0.30
   7  -3  -1    0.20    0.70
   7   3   1   -0.50    0.60
   7  -3  -1   -0.40    0.50
   7  -3  -1    0.30    0.40
  -7   3  -1    0.60    0.60
   7   3   1   -0.20    0.40
   7  -4   1   35.40    2.60
   7   4  -1   30.30    2.70
   7   4  -1   31.60    2.70
   7  -4   1   35.80    2.90
   7  -4   1   34.00    2.70
   7   4  -1   35.50    2.70
   7   4  -1   30.60    2.70
   7  -4   1   32.20    2.60
  -7   4   1   37.80    2.70
   7   4  -1   36.30    2.60
   7  -4   1   32.50    2.70
   7  -4   1   30.30    2.80
   7  -4  -1   33.00    2.60
   7  -4  -1   30.10    2.50
   7  -4  -1   33.50    2.70
   7  -4  -1   34.50    2.60
   7  -4  -1   31.20    2.80
  -7   4  -1   28.90    2.70
   7  -4  -1   35.60    2.70
   7   4   1   29.30    2.70
  -7   4  -1   35.10    2.70
   7  -4  -1   28.20    2.60
   7   4   1   31.90    2.80
   7   4   1   35.20    2.60
  -7   5   1    1.00    0.70
   7  -5   1    0.40    0.60
   7   5  -1    0.50    0.50
   7  -5   1   -0.50    0.70
   7   5  -1    0.30    0.80
   7   5  -1    0.60    0.70
   7  -5   1    0.70    0.50
   7   5  -1    0.00    0.80
   7  -5   1    0.30    0.50
   7  -5   1    0.10    0.50
   7  -5  -1    1.20    0.50
   7  -5  -1    0.80    0.50
   7   5   1    1.00    0.60
   7  -5  -1    0.50    0.50
   7  -5  -1    0.30    0.40
   7   5   1   -0.20    0.80
  -7   5  -1    0.50    0.80
   7  -5  -1    0.30    0.60
   7  -5  -1    0.50    1.30
   7   5   1    0.20    1.10
   7   5   1    0.90    1.10
  -7   5  -1    0.30    0.60
   7   6  -1    2.40    0.80
   7  -6   1    2.40    0.60
   7  -6   1    2.60    0.50
   7  -6   1    3.80    0.80
  -7   6   1    2.00    0.70
   7   6  -1    1.50    1.00
   7   6  -1    2.20    0.60
   7  -6   1    3.10    0.50
   7   6  -1    1.70    0.90
   7   6   1    2.10    0.60
   7  -6  -1    2.90    0.80
  -7   6  -1    1.50    0.70
  -7   6  -1    2.80    0.90
   7  -6  -1    3.50    0.80
   7   6   1    2.20    0.90
   7  -6  -1    1.50    0.70
   7  -6  -1    2.70    0.50
   7  -7   1    0.60    0.80
   7   7  -1    0.10    0.70
   7  -7   1    0.30    0.60
   7   7  -1    0.70    0.90
   7  -7   1    0.20    0.50
   7  -7   1    0.40    0.60
  -7  -7  -1    0.10    0.50
   7  -7  -1    0.10    0.50
   7  -7  -1    0.90    0.40
   7   0   2    3.20    0.50
   7   0   2    2.60    0.50
   7   0   2    3.40    0.40
  -7   0  -2    3.00    0.40
   7   0   2    3.40    0.70
   7   0  -2    2.90    0.40
   7   0  -2    3.50    0.50
  -7   0   2    2.90    0.50
   7   0  -2    2.20    0.40
   7   0   2    2.90    0.50
   7   0  -2    2.80    0.50
   7   0   2    2.20    0.50
   7   0   2    2.80    0.50
   7   0  -2    3.00    0.70
   7   0  -2    3.60    0.50
   7   0  -2    2.30    0.40
   7   0  -2    3.30    0.50
   7   1  -2  182.98   14.00
   7  -1   2  180.58   14.10
   7  -1   2  198.68   14.10
   7   1  -2  187.38   14.10
   7  -1   2  204.58   14.10
   7  -1   2  193.08   14.10
   7  -1   2  179.28   14.00
   7   1  -2  218.58   14.10
   7   1  -2  170.98   14.10
   7  -1   2  197.18   14.10
   7  -1   2  217.08   14.10
   7   1  -2  172.38   14.10
   7   1  -2  207.78   14.10
   7   1  -2  167.28   14.00
   7  -1   2  180.38   14.10
   7  -1   2  174.88   14.10
   7   1  -2  201.28   14.10
   7   1   2  207.18   14.10
   7   1   2  182.38   14.00
   7   1   2  175.58   14.10
   7  -1  -2  201.78   14.10
   7  -1  -2  205.28   14.10
  -7   1  -2  195.48   14.00
   7  -1  -2  196.48   14.00
   7  -1  -2  216.88   14.10
   7  -1  -2  188.48   14.10
   7   1   2  180.48   14.10
   7  -1  -2  161.08   14.00
   7   1   2  171.48   14.00
   7   1   2  177.68   14.10
   7  -1  -2  180.88   14.10
   7   1   2  199.68   14.10
   7  -2   2    0.90    0.50
   7  -2   2    1.80    0.30
   7  -2   2    1.10    0.50
   7  -2   2    1.90    0.50
  -7  -2  -2    1.40    0.50
   7  -2   2    1.50    0.50
   7  -2   2    0.60    0.60
   7   2  -2    1.20    0.40
   7   2  -2    0.80    0.40
  -7   2   2    1.60    0.40
   7   2  -2    1.00    0.40
   7   2  -2    1.50    0.40
   7  -2   2    0.80    0.90
   7  -2   2    1.30    0.30
   7   2  -2    0.80    0.50
   7   2  -2    2.30    0.60
  -7  -2  -2    1.40    0.30
   7   2  -2    1.40    0.40
   7  -2   2    1.20    0.30
   7  -2   2    1.10    0.60
   7   2   2    0.70    0.40
  -7   2  -2    1.20    0.40
   7  -2  -2    0.70    0.50
   7   2   2    1.10    0.60
   7  -2  -2    1.00    0.30
  -7   2  -2    0.70    0.50
   7  -2  -2    1.50    0.50
   7   2   2    1.40    0.40
   7  -2  -2    0.70    0.50
   7   2   2    0.70    0.40
   7  -2  -2    1.10    0.30
   7   2   2    0.60    0.40
   7  -2  -2    1.20    0.20
   7  -2  -2    1.20    0.30
   7   2   2    1.40    0.60
   7  -3   2   78.09    5.50
   7   3  -2   76.49    5.50
   7   3  -2   75.89    5.50
   7  -3   2   70.89    5.50
   7   3  -2   74.79    5.50
   7   3  -2   64.79    5.60
   7  -3   2   76.49    5.50
   7   3  -2   76.69    5.60
   7  -3   2   78.29    5.50
   7  -3   2   67.89    5.40
   7  -3   2   68.89    5.40
   7  -3   2   73.19    5.40
   7   3  -2   70.09    5.40
   7   3  -2   65.49    5.40
   7  -3  -2   68.29    5.50
  -7   3  -2   65.69    5.50
   7   3   2   63.09    5.50
   7   3   2   76.89    5.40
   7  -3  -2   81.29    5.60
   7  -3  -2   72.09    5.40
   7  -3  -2   75.29    5.60
   7  -3  -2   65.99    5.50
   7   3   2   66.99    5.50
   7  -3  -2   75.29    5.40
  -7   3  -2   76.79    5.50
   7  -3  -2   62.89    5.40
   7   3   2   73.69    5.60
   7   4  -2    1.40    0.90
   7   4  -2    1.10    0.70
   7  -4   2    2.10    0.60
   7  -4   2    1.80    0.70
   7  -4   2    2.10    0.60
   7  -4   2    2.50    0.90
  -7   4   2    1.90    0.60
   7   4  -2    2.10    0.70
   7  -4   2    1.40    0.70
   7   4  -2    2.20    0.70
   7   4  -2    0.90    0.60
   7  -4  -2    1.80    0.50
   7   4   2    1.70    1.00
   7   4   2    0.70    0.80
   7   4   2    1.20    0.50
   7  -4  -2    0.70    0.60
   7  -4  -2    1.60    0.50
   7   4   2    0.20    0.80
   7  -4  -2    2.10    0.40
   7   4   2    0.80    0.70
  -7   4  -2    1.40    0.60
  -7   4  -2    1.40    0.70
   7  -4  -2    0.80    0.90
   7   5  -2   31.00    2.30
   7   5  -2   24.90    2.60
   7   5  -2   32.60    2.50
  -7   5   2   28.60    2.40
   7  -5   2   26.20    2.30
   7   5  -2   33.40    2.40
  -7  -5  -2   29.00    2.20
   7  -5   2   27.70    2.40
   7  -5  -2   25.70    2.20
   7  -5  -2   29.60    2.40
  -7   5  -2   25.90    2.40
   7  -5  -2   29.30    2.20
   7  -5  -2   22.80    2.30
   7   5   2   21.70    2.80
   7   5   2   29.10    2.30
  -7   5  -2   26.60    2.40
   7  -6   2    2.20    0.60
  -7  -6  -2    2.60    0.50
   7  -6   2    2.30    0.60
   7   6  -2    1.60    0.80
   7  -6   2    2.40    0.50
   7   6  -2    2.50    0.70
  -7   6   2    1.90    0.80
   7  -6   2    2.50    0.60
   7   6  -2    1.40    0.60
   7  -6  -2    2.50    0.40
  -7   6  -2    2.40    0.80
   7   6   2    2.10    0.90
  -7   6  -2    1.10    0.70
   7  -6  -2    2.10    0.70
   7   6   2    1.20    0.70
   7  -6  -2    1.50    0.70
   7  -6  -2    2.60    0.60
   7   6   2    2.80    1.50
  -7  -7  -2   11.80    1.10
   7  -7   2   10.20    1.10
   7  -7   2   10.50    1.20
   7  -7   2   11.40    1.20
   7  -7   2    9.40    1.00
   7   7  -2    9.20    1.20
   7  -7  -2   11.00    1.00
  -7   7  -2    9.30    1.50
   7  -7  -2   11.70    1.10
  -7   0  -3  146.79   10.80
   7   0  -3  146.69   10.80
   7   0   3  154.28   10.80
   7   0  -3  140.19   10.80
   7   0   3  136.29   10.80
   7   0   3  158.08   10.90
   7   0   3  127.59   10.80
   7   0   3  146.99   10.80
   7   0  -3  155.78   10.80
   7   0  -3  126.79   10.80
   7   0  -3  162.08   10.80
   7  -1   3  629.44   49.70
   7  -1   3  657.93   49.70
   7   1  -3  637.44   49.70
   7   1  -3  699.23   49.70
   7  -1   3  719.03   49.80
   7   1  -3  655.23   49.70
   7   1  -3  666.63   49.70
   7  -1   3  754.92   49.70
   7  -1   3  617.34   49.70
   7   1  -3  651.23   49.70
   7   1  -3  731.03   49.70
   7  -1   3  749.53   49.80
   7  -1   3  766.82   49.80
  -7  -1  -3  699.93   49.70
   7  -1   3  626.04   49.70
   7   1   3  648.34   49.80
   7  -1  -3  666.83   49.80
   7   1   3  576.04   49.70
   7   1   3  729.83   49.70
  -7   1  -3  635.74   49.70
   7  -1  -3  627.04   49.70
   7  -1  -3  649.04   49.70
   7  -1  -3  596.54   49.70
   7  -1  -3  703.03   49.70
   7   1   3  677.43   49.70
   7   1   3  643.94   49.70
   7   1   3  678.13   49.70
   7  -1  -3  727.23   49.70
   7   1   3  699.03   49.80
   7   2  -3   85.79    7.00
   7   2  -3   92.99    7.00
  -7  -2  -3   95.59    6.90
   7   2  -3   96.49    7.00
   7   2  -3  100.29    6.90
   7  -2   3  104.59    7.00
   7  -2   3   93.59    6.90
   7   2  -3   84.39    6.90
   7  -2   3   90.89    6.90
   7   2  -3   98.79    7.00
   7  -2   3   80.89    6.90
   7  -2   3   77.59    6.90
  -7   2   3   88.39    6.90
   7  -2   3   85.39    7.00
  -7  -2  -3   92.79    7.00
   7   2  -3   93.99    7.00
   7  -2   3   95.79    7.00
   7  -2   3   82.59    7.00
   7  -2  -3   96.79    6.90
   7   2   3   81.29    6.90
   7   2   3   97.79    6.90
   7  -2  -3   94.19    7.00
   7  -2  -3  106.19    7.10
   7   2   3   91.79    7.00
   7   2   3  103.89    7.10
   7  -2  -3  100.29    7.10
   7  -2  -3   90.19    6.90
  -7   2  -3   97.59    7.00
   7   2   3   81.69    6.90
   7   2   3   93.99    7.10
   7  -2  -3   97.89    7.30
   7  -2  -3   89.19    6.90
  -7  -3  -3  219.38   19.30
  -7   3   3  258.67   19.20
  -7  -3  -3  248.18   19.20
   7  -3   3  259.77   19.20
   7   3  -3  270.67   19.30
   7   3  -3  260.97   19.20
   7   3  -3  275.87   19.20
   7   3  -3  255.97   19.40
   7   3  -3  247.08   19.30
   7   3  -3  269.77   19.30
   7  -3   3  217.18   19.20
   7  -3   3  248.08   19.30
   7  -3   3  290.17   19.30
   7  -3   3  226.38   19.20
   7   3   3  251.17   19.40
   7   3   3  270.77   19.20
   7   3   3  279.77   19.40
   7  -3  -3  252.87   19.20
   7  -3  -3  259.97   19.30
   7   3   3  272.77   19.30
   7  -3  -3  266.87   19.30
   7  -3  -3  278.37   19.20
   7  -3  -3  248.58   19.30
  -7   3  -3  288.57   19.30
   7  -3  -3  263.87   19.20
   7  -4   3   23.00    2.20
   7  -4   3   21.20    2.00
   7   4  -3   23.50    2.00
   7   4  -3   22.90    1.80
  -7   4   3   20.50    1.90
   7   4  -3   23.80    1.90
  -7  -4  -3   21.10    1.70
   7  -4   3   20.70    1.80
   7   4  -3   20.00    2.10
   7  -4   3   23.60    2.10
   7   4   3   17.80    2.30
  -7   4  -3   21.50    1.90
   7  -4  -3   20.30    1.90
   7  -4  -3   17.50    1.90
   7  -4  -3   22.00    1.70
   7   4   3   20.30    1.80
   7  -4  -3   20.70    1.80
   7   4   3   22.80    2.00
   7  -4  -3   22.60    2.20
  -7   5   3   65.19    4.80
  -7  -5  -3   56.49    4.70
   7  -5   3   55.69    4.90
   7   5  -3   65.79    4.80
   7  -5   3   64.19    4.70
   7   5  -3   66.69    4.70
   7   5  -3   63.69    4.80
  -7   5  -3   52.39    4.80
   7   5   3   63.59    4.90
   7  -5  -3   59.39    4.80
   7  -5  -3   65.59    4.80
   7   5   3   58.59    5.10
  -7   5  -3   69.59    4.80
   7  -5  -3   59.79    4.70
   7  -5  -3   58.59    4.60
   7   6  -3    3.70    0.80
   7  -6   3    3.10    0.70
   7   6  -3    3.60    0.70
  -7   6   3    2.20    0.90
   7  -6   3    4.50    0.80
   7  -6   3    3.40    0.60
   7   6  -3    2.20    0.60
   7  -6   3    3.10    0.60
  -7  -6  -3    4.40    0.70
   7   6   3    2.00    1.30
   7  -6  -3    2.60    0.70
  -7   6  -3    2.90    0.80
   7  -6  -3    3.60    0.60
   7   6   3    3.70    1.10
   7  -6  -3    3.80    0.80
   7  -7   3   11.30    1.10
   7   7  -3   10.40    1.30
   7  -7   3   13.60    1.20
   7   7  -3   11.10    1.40
  -7   7   3   13.60    1.30
   7  -7   3   11.30    1.20
   7  -7   3   13.70    1.50
  -7  -7  -3   12.00    1.20
   7  -7  -3   10.80    1.10
  -7   7  -3   11.70    1.40
   7  -7  -3   14.20    1.20
   7   0   4  371.06   30.00
   7   0  -4  418.36   30.00
   7   0   4  446.06   30.10
   7   0   4  439.76   30.10
   7   0   4  374.46   30.00
   7   0   4  353.06   30.00
   7   0   4  427.06   30.10
   7   0  -4  367.66   30.00
   7   0  -4  449.36   30.00
   7   0  -4  394.16   30.00
  -7   0  -4  428.46   30.00
   7   0  -4  413.96   30.00
   7   0   4  392.86   30.00
   7   1  -4   56.89    4.40
   7   1  -4   62.09    4.40
   7  -1   4   61.29    4.50
   7   1  -4   63.49    4.50
   7  -1   4   57.29    4.40
  -7  -1  -4   61.99    4.40
   7  -1   4   54.09    4.40
   7  -1   4   51.19    4.50
   7   1  -4   59.49    4.40
   7  -1   4   62.39    4.50
   7  -1   4   50.29    4.40
   7  -1   4   57.19    4.50
   7   1  -4   64.49    4.40
   7   1   4   50.99    4.40
   7   1   4   68.19    4.60
   7   1   4   49.30    4.40
  -7   1  -4   64.39    4.50
  -7   1  -4   59.99    4.40
   7  -1  -4   52.49    4.40
   7  -1  -4   57.39    4.40
   7  -1  -4   60.59    4.40
   7   1   4   53.89    4.50
   7  -1  -4   61.69    4.40
   7   1   4   57.99    4.40
   7  -2   4  291.17   19.60
   7  -2   4  282.47   19.60
  -7  -2  -4  275.47   19.50
   7  -2   4  238.08   19.50
   7  -2   4  235.78   19.60
   7  -2   4  230.78   19.50
   7   2  -4  279.97   19.50
  -7  -2  -4  259.67   19.60
   7   2  -4  260.17   19.50
   7   2  -4  236.98   19.50
   7  -2   4  246.18   19.60
  -7   2   4  245.88   19.50
   7   2  -4  277.57   19.50
   7  -2   4  252.97   19.50
   7  -2  -4  292.07   19.60
   7  -2  -4  271.57   19.50
   7   2   4  256.77   19.50
   7  -2  -4  290.17   19.60
   7  -2  -4  223.68   19.50
   7  -2  -4  275.37   19.50
   7   2   4  272.97   19.50
  -7   2  -4  283.67   19.50
   7  -2  -4  251.07   19.50
  -7   2  -4  278.27   19.50
   7   2   4  267.77   19.60
   7   3  -4   28.20    2.30
   7  -3   4   26.80    2.40
   7   3  -4   31.20    2.30
   7   3  -4   25.90    2.30
   7  -3   4   26.30    2.40
  -7   3   4   25.50    2.30
   7  -3   4   26.30    2.30
   7  -3   4   27.90    2.40
   7  -3   4   28.40    2.20
   7  -3   4   22.70    2.50
  -7  -3  -4   27.40    2.20
   7   3  -4   27.40    2.20
   7  -3  -4   28.00    2.30
   7   3   4   22.80    2.50
   7  -3  -4   32.10    2.20
   7   3   4   28.30    2.40
   7  -3  -4   28.60    2.60
   7  -3  -4   27.20    2.20
   7   3   4   30.10    2.20
   7  -3  -4   26.60    2.30
   7  -3  -4   29.80    2.20
  -7   3  -4   27.10    2.30
   7  -4   4   89.69    6.60
  -7   4   4   79.09    6.40
   7  -4   4   81.09    6.50
   7  -4   4   89.89    6.60
   7   4  -4   84.89    6.50
   7   4  -4   88.09    6.40
   7   4  -4   84.79    6.60
  -7  -4  -4   82.39    6.30
   7   4  -4   89.09    6.40
   7  -4  -4   83.99    6.30
   7   4   4   90.19    6.50
   7   4   4   89.79    6.40
   7  -4  -4   90.69    6.40
  -7   4  -4   89.59    6.40
   7   4   4   80.29    6.70
   7   4   4   71.39    6.60
   7  -4  -4   77.29    6.40
   7  -4  -4   78.99    6.40
   7  -5   4   13.40    1.30
   7   5  -4   15.00    1.50
   7  -5   4   13.60    1.40
  -7   5   4   13.30    1.60
  -7  -5  -4   14.20    1.20
   7   5  -4   13.80    1.40
   7  -5   4   12.40    1.60
   7   5  -4   14.60    1.50
   7   5   4   15.60    1.90
  -7   5  -4   13.30    1.50
   7  -5  -4   14.20    1.40
   7  -5  -4   13.50    1.20
   7   5   4   11.60    1.60
   7  -5  -4   13.10    1.30
   7   5   4   10.40    1.90
   7   6  -4   20.00    2.00
   7   6  -4   22.20    2.00
   7  -6   4   22.60    2.40
   7  -6   4   21.30    1.90
   7  -6   4   25.70    1.90
  -7  -6  -4   22.50    1.80
   7  -6   4   22.00    1.80
   7  -6  -4   19.10    1.90
   7  -6  -4   24.10    1.90
   7  -6  -4   22.10    1.80
  -7   6  -4   21.00    2.00
   7   0   5    9.60    1.10
   7   0  -5    8.90    0.90
   7   0   5    9.50    1.40
   7   0  -5   10.20    1.10
   7   0   5    8.30    1.10
  -7   0  -5    9.70    0.90
   7   0  -5    9.40    1.00
   7   0   5   10.10    1.40
   7   0   5    7.70    1.10
   7   0  -5    9.70    0.90
   7   0  -5   10.00    0.90
   7   0   5    7.70    0.90
   7   0   5    7.00    1.20
   7   1  -5   40.40    3.00
  -7  -1  -5   36.80    3.30
  -7   1   5   39.30    3.00
   7  -1   5   38.20    3.10
   7  -1   5   44.50    3.20
   7   1  -5   40.50    3.10
   7  -1   5   42.20    3.20
   7   1  -5   40.00    3.00
   7  -1   5   33.40    3.00
  -7  -1  -5   38.90    3.00
   7  -1   5   35.50    3.20
   7   1  -5   38.80    2.90
   7  -1   5   39.70    3.20
  -7  -1   5   36.10    3.00
   7   1   5   40.40    3.00
   7  -1  -5   37.50    2.90
  -7   1  -5   40.00    3.00
  -7   1  -5   36.70    3.00
   7  -1  -5   39.60    2.90
   7  -1  -5   39.80    3.00
   7  -1  -5   40.50    3.00
   7  -1  -5   36.70    3.10
   7   1   5   33.30    3.00
   7   1   5   35.00    3.10
   7   1   5   37.80    3.20
   7  -1  -5   41.00    3.40
   7  -2   5    5.90    0.90
   7  -2   5    6.80    1.20
  -7  -2  -5    7.20    0.80
  -7  -2  -5    5.10    1.30
   7  -2   5    5.90    1.10
   7   2  -5    7.40    0.90
  -7   2   5    5.60    0.90
   7  -2   5    6.50    1.30
   7  -2   5    5.30    1.00
   7   2  -5    5.60    0.80
   7  -2   5    7.10    1.20
   7   2  -5    7.80    1.00
   7   2  -5    7.20    0.90
   7   2   5    6.10    1.20
   7  -2  -5    5.10    0.90
   7  -2  -5    5.60    0.90
   7  -2  -5    7.20    1.80
  -7   2  -5    5.20    0.90
   7   2   5    4.70    0.90
   7  -2  -5    7.50    1.00
  -7  -2   5    5.80    0.80
   7  -2  -5    6.90    0.70
   7  -2  -5    7.10    0.70
  -7   2  -5    6.50    0.90
   7  -2  -5    6.40    0.90
   7   2   5    8.00    0.90
   7   2   5    6.60    1.10
   7  -3   5   18.50    1.70
   7  -3   5   18.90    1.90
   7   3  -5   18.90    1.60
  -7   3   5   14.80    2.00
   7  -3   5   15.80    1.60
  -7  -3  -5   15.60    1.50
   7  -3   5   17.80    1.90
   7   3  -5   19.90    1.70
   7  -3   5   17.40    1.90
   7   3  -5   17.10    1.70
   7   3  -5   16.70    1.50
   7  -3   5   14.90    1.90
   7  -3  -5   19.30    1.60
   7  -3  -5   18.70    1.60
  -7   3  -5   16.70    1.60
   7  -3  -5   16.80    2.70
   7   3   5   19.10    1.60
   7  -3  -5   17.60    1.70
   7   3   5   14.10    1.80
   7  -3  -5   16.40    1.90
   7  -4   5    2.20    1.20
  -7  -4  -5    3.30    0.60
   7  -4   5    3.80    0.70
   7   4  -5    2.80    0.70
  -7   4   5    4.60    0.90
   7  -4   5    3.40    0.90
   7   4  -5    5.70    1.10
   7   4  -5    3.40    0.70
   7  -4  -5    3.20    0.70
   7  -4  -5    4.40    0.80
   7  -4  -5    3.10    0.50
   7   4   5    1.60    0.90
   7   4   5    2.60    0.80
  -7   4  -5    3.30    0.80
   7   4   5    2.40    1.20
   7   4   5    2.70    1.00
   7  -5   5    2.70    0.90
   7   5  -5    3.10    0.80
  -7  -5  -5    2.20    0.70
   7  -5   5    5.30    0.80
   7   5  -5    3.00    0.80
   7  -5   5    5.40    0.90
  -7   5   5    3.80    0.70
  -7   5   5    2.60    1.20
  -7  -5  -5    4.10    0.70
   7  -5  -5    4.00    0.70
  -7   5  -5    3.20    0.80
   7  -5  -5    3.90    0.60
   7   5   5    3.20    1.20
   7   5   5    3.10    1.30
  -7  -6  -5    1.70    0.50
   7   6  -5    1.60    0.70
   7  -6   5    2.00    0.50
   7  -6   5    2.40    0.50
   7  -6   5    2.40    1.00
   7   6  -5    1.10    0.80
  -7   6   5    2.00    0.60
   7  -6  -5    1.70    0.60
  -7   6  -5    1.70    0.60
   7  -6  -5    1.50    0.40
  -7   0   6   21.80    1.90
   7   0  -6   22.90    1.80
   7   0   6   22.30    2.00
  -7   0  -6   20.50    1.90
   7   0  -6   24.80    1.90
  -7   0  -6   22.40    1.90
   7   0   6   20.60    2.20
   7   0  -6   22.30    1.80
   7   0  -6   22.50    2.00
   7   0   6   21.20    2.10
   7   0   6   23.10    2.20
   7   1  -6   91.89    6.10
  -7  -1  -6   80.49    6.10
   7  -1   6   77.09    6.20
   7   1  -6   83.69    6.00
   7  -1   6   76.59    6.20
   7  -1   6   84.09    6.20
  -7   1   6   81.59    6.10
   7  -1   6   74.59    6.20
   7   1  -6   81.19    6.10
   7  -1   6   84.99    6.30
   7  -1   6   72.59    6.10
   7   1  -6   79.89    6.00
   7  -1  -6   81.19    6.10
   7  -1  -6   79.89    6.10
   7   1   6   83.99    6.30
   7   1   6   69.49    6.20
   7  -1  -6   81.09    6.20
   7  -1  -6   81.69    6.00
  -7   1  -6   78.59    6.10
  -7   1  -6   82.49    6.10
   7  -1  -6   77.79    6.10
   7   1   6   85.49    6.10
   7   1   6   77.29    6.20
  -7  -1   6   81.39    6.10
  -7  -2  -6   12.00    1.30
   7   2  -6   13.80    1.30
   7  -2   6   11.60    1.70
  -7   2   6   12.10    1.90
   7  -2   6   11.80    1.70
   7   2  -6   14.00    1.40
   7  -2   6   15.40    1.60
   7  -2   6   15.40    1.60
   7   2  -6   13.20    1.40
   7  -2   6   12.70    1.40
   7  -2   6   15.90    1.70
   7  -2  -6   12.70    1.40
   7  -2  -6   13.60    1.20
   7  -2  -6   14.70    1.30
   7   2   6   10.10    2.00
   7   2   6   15.50    1.30
  -7   2  -6   13.60    1.30
   7   2   6   10.20    1.70
  -7   2  -6   11.30    1.40
  -7  -2   6   13.40    1.20
   7  -3   6   40.40    3.20
   7   3  -6   40.80    3.00
  -7  -3  -6   37.20    2.90
   7  -3   6   38.20    3.00
   7  -3   6   38.20    3.10
  -7   3   6   38.90    3.00
   7   3  -6   38.50    3.00
   7  -3   6   34.60    3.30
   7  -3   6   36.70    3.20
   7   3  -6   38.70    3.00
   7  -3  -6   37.40    2.90
   7  -3  -6   41.20    3.00
  -7  -3   6   33.30    3.00
   7  -3  -6   30.60    3.20
  -7   3  -6   35.20    3.00
   7  -3  -6   39.80    3.00
   7   3   6   32.40    3.30
   7  -4   6    5.40    1.00
  -7   4   6    4.10    0.70
   7  -4   6    4.10    0.90
   7  -4   6    4.10    0.70
   7   4  -6    3.70    0.80
   7   4  -6    3.60    0.70
  -7  -4  -6    3.40    0.60
   7   4   6    2.50    0.90
  -7   4  -6    4.00    0.80
   7   4   6    3.20    1.20
   7  -4  -6    5.10    0.90
   7  -4  -6    5.00    0.90
   7  -4  -6    3.80    0.60
   7  -5   6    9.10    1.50
   7  -5   6    9.80    1.20
  -7   5   6   11.30    1.20
   7   5  -6   10.60    1.20
   7   5  -6   10.00    1.20
  -7  -5  -6    9.80    1.10
   7  -5  -6   11.50    1.20
   7  -5  -6   10.90    1.00
   7   5   6    8.30    1.80
  -7   5  -6    9.30    1.20
   7  -5  -6   12.50    1.50
  -7   0  -7    3.60    0.80
   7   0   7    4.20    0.90
   7   0   7    4.80    1.10
   7   0  -7    3.80    0.70
  -7   0  -7    5.40    0.90
   7   0   7    4.60    0.80
  -7   0   7    4.60    0.90
   7   0   7    5.20    1.10
   7   0  -7    4.40    0.90
   7   0  -7    5.80    0.60
   7   0  -7    4.30    0.80
   7   1  -7    5.80    0.70
   7   1  -7    5.10    0.90
  -7  -1  -7    4.20    0.80
   7  -1   7    4.60    1.10
   7  -1   7    4.10    0.90
   7  -1   7    4.80    0.90
   7  -1   7    5.80    1.20
  -7  -1  -7    5.50    0.90
   7  -1   7    2.80    1.00
   7   1  -7    5.80    1.00
  -7   1   7    5.20    0.90
  -7  -1  -7    3.90    1.00
   7   1   7    3.60    0.90
   7  -1  -7    6.20    0.60
   7   1   7    3.40    1.00
   7   1   7    4.90    0.90
   7  -1  -7    5.30    0.70
  -7   1  -7    5.30    0.90
   7   1   7    4.60    0.80
   7   1   7    4.30    1.00
  -7  -1   7    4.80    0.80
  -7   1  -7    4.10    0.90
   7  -1  -7    5.90    0.90
   7  -1  -7    4.90    0.80
   7  -2   7    2.40    0.90
   7   2  -7    3.20    0.70
   7   2  -7    2.50    0.50
  -7  -2  -7    2.80    0.70
   7   2  -7    3.00    0.70
   7  -2   7    2.90    0.90
  -7   2   7    2.80    0.70
   7  -2   7    2.50    0.90
   7  -2   7    3.50    0.90
  -7   2  -7    2.50    0.70
   7  -2  -7    1.80    0.80
   7  -2  -7    2.80    0.50
   7  -2  -7    3.20    0.70
   7   2   7    1.60    0.80
  -7  -2   7    3.10    0.50
   7  -2  -7    4.30    0.80
  -7   2  -7    3.00    0.70
   7   2   7    2.60    1.00
   7  -2  -7    4.20    0.50
   7   2   7    3.20    0.70
   7   2   7    2.50    1.00
  -7   3   7    2.00    0.70
   7  -3   7    1.30    0.90
   7  -3   7    2.00    0.70
   7  -3   7    1.60    0.70
   7  -3   7    3.00    0.90
  -7  -3  -7    2.60    0.60
   7   3  -7    1.70    0.60
   7   3  -7    2.30    0.60
   7   3  -7    2.00    0.60
   7   3   7    1.90    0.80
   7   3   7    2.00    1.10
   7  -3  -7    2.30    0.70
  -7  -3   7    1.20    0.70
   7  -3  -7    2.10    0.90
   7   3   7    2.30    0.80
   7  -3  -7    1.50    0.40
  -7   3  -7    1.30    0.70
   7  -4   7    1.10    0.80
   7  -4   7    0.50    0.90
  -7   4   7    0.00    1.00
  -7  -4  -7    1.00    0.50
   7   4  -7    1.10    0.70
   7   4  -7    0.70    0.60
   7  -4   7    1.40    0.60
   7  -4  -7    1.40    0.70
   7   4   7    0.20    1.10
   7  -4  -7    1.40    0.40
  -7   4  -7    0.50    0.60
   7   4   7    1.60    0.80
  -7   0  -8    8.10    1.10
   7   0   8    7.40    1.30
   7   0  -8    9.60    1.20
   7   0   8   10.50    1.40
   7   0   8    9.30    2.00
  -7   0   8    8.50    1.10
   7   0  -8    8.90    0.90
   7   0  -8    8.00    1.20
   7   0   8    6.80    1.40
   7   0   8   10.10    1.00
   7  -1   8    4.20    1.00
   7   1  -8    3.30    0.50
   7  -1   8    3.90    0.90
  -7  -1  -8    3.00    0.70
  -7  -1  -8    4.30    0.70
   7  -1   8    3.50    0.90
  -7   1   8    3.60    0.60
   7   1  -8    4.80    1.00
   7   1   8    2.40    0.90
   7   1   8    3.20    1.00
   7   1   8    3.90    0.70
  -7   1  -8    3.20    0.80
   7   1   8    4.20    1.30
   7  -1  -8    4.30    0.80
   7   1   8    3.10    0.80
  -7  -1   8    3.70    0.50
   7  -1  -8    4.20    0.70
  -7   1  -8    3.30    0.70
   7  -1  -8    3.50    0.80
  -7   2   8    5.30    0.90
   7   2  -8    4.30    0.80
   7   2  -8    6.30    1.00
  -7  -2  -8    5.70    0.90
   7  -2   8    5.00    1.00
  -7  -2  -8    3.20    1.20
   7  -2   8    5.00    1.00
  -7  -2  -8    6.10    0.90
   7   2   8    5.60    1.30
   7  -2  -8    5.10    0.90
  -7   2  -8    4.30    0.90
   7   2   8    4.00    1.30
   7  -2  -8    5.80    0.70
   7   2   8    7.60    1.20
   7   3  -8    1.50    0.50
   7   3  -8    1.50    0.70
   7  -3   8    1.30    0.90
   7  -3   8    0.50    0.80
  -7  -3  -8    2.40    0.60
  -7  -3  -8    2.10    0.60
  -7   3   8    3.70    0.80
  -7   3   8    2.10    0.60
  -7  -3  -8    1.50    0.80
   7  -3  -8    0.80    0.80
   7  -3  -8    2.10    0.40
   7   3   8    1.10    0.90
   7   3   8    2.40    0.80
  -7  -3   8    1.90    0.70
  -7   3  -8    2.00    0.60
   8   0   0  157.48   12.10
   8   0   0  165.08   12.10
   8   0   0  180.78   12.10
   8   0   0  155.38   12.20
   8   0   0  164.38   12.20
   8   0   0  168.58   12.20
   8   0   0  154.48   12.10
   8  -1   0   56.99    3.80
   8  -1   0   50.39    3.80
   8  -1   0   48.40    3.80
   8   1   0   55.19    3.90
   8   1   0   56.29    3.80
   8  -1   0   55.29    3.90
   8   1   0   51.49    3.80
   8   1   0   49.40    3.80
  -8   1   0   45.50    3.90
   8   1   0   43.70    3.80
  -8   1   0   55.89    3.80
   8   1   0   45.90    3.90
   8   1   0   54.09    3.80
   8  -1   0   45.40    3.80
   8   1   0   52.59    3.80
   8  -1   0   50.49    3.90
   8  -1   0   44.60    3.80
   8  -1   0   50.49    3.90
   8   1   0   47.90    3.80
   8   1   0   52.69    3.90
   8  -1   0   48.90    3.80
   8  -1   0   50.19    3.80
   8  -2   0   61.99    4.60
   8   2   0   54.79    4.50
   8  -2   0   57.29    4.50
   8  -2   0   62.29    4.50
   8   2   0   61.59    4.50
   8  -2   0   57.19    4.50
   8  -2   0   61.39    4.50
   8   2   0   54.49    4.60
   8  -2   0   63.39    4.50
   8  -2   0   51.79    4.50
   8   2   0   64.09    4.60
   8   2   0   62.59    4.70
   8  -2   0   56.29    4.60
   8   2   0   63.19    4.50
   8   2   0   63.39    4.50
   8  -2   0   66.69    4.50
   8   2   0   56.89    4.60
   8  -2   0   60.19    4.50
  -8   2   0   55.69    4.50
  -8   3   0   30.80    2.90
   8   3   0   33.50    2.90
   8  -3   0   41.50    2.90
   8  -3   0   38.30    3.10
   8  -3   0   33.60    2.80
   8  -3   0   36.40    2.90
   8  -3   0   40.70    2.90
   8   3   0   37.60    2.90
   8  -3   0   37.30    3.00
   8   3   0   38.10    2.90
   8  -3   0   34.60    2.90
   8  -3   0   37.80    2.90
   8   3   0   42.90    2.90
  -8   3   0   38.20    2.90
   8   3   0   32.10    2.90
   8  -4   0    7.80    0.90
  -8   4   0    7.90    1.00
   8   4   0    6.70    1.20
   8  -4   0    7.20    1.00
   8  -4   0    6.80    1.00
   8   4   0    7.80    1.20
   8  -4   0    8.00    1.00
   8   4   0    6.20    1.20
   8   4   0    6.60    1.00
   8  -4   0    6.90    1.00
   8   4   0    8.00    1.20
   8  -4   0    7.20    0.80
   8  -5   0   18.60    1.60
   8  -5   0   15.60    1.50
   8   5   0   14.40    1.90
  -8   5   0   19.80    1.70
   8  -5   0   17.00    1.50
   8  -5   0   14.70    1.60
   8   5   0   15.10    1.80
   8   5   0   17.40    1.90
   8  -5   0   19.00    1.60
   8   5   0   14.90    1.60
   8  -5   0   17.30    1.60
   8  -6   0   -0.60    0.40
   8  -6   0    0.70    0.70
  -8   6   0    0.10    0.70
   8  -6   0   -0.60    0.40
   8  -6   0    0.40    0.50
   8   6   0   -0.30    0.50
   8   6   0    1.60    1.00
   8  -6   0    0.10    0.70
   8  -7   0    7.30    0.80
   8   7   0    5.50    1.00
  -8  -7   0    7.30    0.90
   8   0  -1  967.80   66.69
   8   0   1  951.50   66.79
   8   0   1  944.41   66.79
   8   0  -1  911.31   66.69
   8   0   1  873.81   66.69
   8   0   1  852.01   66.69
   8   0   1  942.61   66.69
  -8   0  -1  777.22   66.69
   8   0   1  842.82   66.69
   8   0  -1  897.91   66.69
   8   0   1  867.41   66.69
  -8   0   1  979.10   66.69
  -8   0   1  840.72   66.69
   8   0  -1  927.91   66.69
   8   0  -1  987.80   66.69
   8   0  -1  997.90   66.69
   8   0   1  931.21   66.69
  -8   0   1  819.82   66.69
   8   0   1  857.61   66.69
  -8   1   1 1041.00   79.19
   8  -1   1 1074.59   79.19
   8   1  -1  917.61   79.09
   8   1  -1  963.20   79.19
  -8   1   1 1036.30   79.19
   8  -1   1 1099.19   79.19
   8   1  -1 1074.69   79.19
   8   1  -1 1147.99   79.09
   8  -1   1  990.40   79.19
   8   1  -1 1160.38   79.19
   8  -1   1 1135.49   79.19
   8   1  -1 1102.89   79.09
   8  -1   1 1063.69   79.19
   8  -1   1 1132.69   79.19
   8  -1   1 1026.90   79.19
   8   1  -1 1087.59   79.19
   8   1  -1 1205.48   79.19
   8  -1   1  927.11   79.09
   8  -1   1 1150.38   79.19
   8  -1   1 1055.29   79.19
   8   1   1 1080.39   79.19
  -8  -1   1  986.90   79.19
   8  -1  -1 1115.39   79.19
   8   1   1 1139.89   79.19
   8  -1  -1 1060.09   79.09
   8   1   1 1008.10   79.19
  -8  -1   1 1061.19   79.19
   8   1   1  997.20   79.19
   8  -1  -1 1155.38   79.19
   8   1   1 1050.69   79.19
   8   1   1 1042.80   79.09
   8  -1  -1 1088.29   79.19
   8   1   1 1074.99   79.19
   8   1   1 1088.99   79.19
   8  -1  -1 1088.09   79.19
   8  -1  -1 1143.49   79.19
   8   1   1 1138.69   79.19
   8  -1  -1 1023.10   79.19
   8  -1  -1 1104.19   79.19
   8  -2   1  505.35   36.70
   8  -2   1  527.75   36.70
   8   2  -1  502.25   36.70
   8  -2   1  472.05   36.70
   8  -2   1  489.05   36.70
   8   2  -1  507.65   36.70
   8  -2   1  498.55   36.60
   8  -2   1  528.75   36.70
   8   2  -1  468.05   36.70
   8  -2   1  516.85   36.70
   8   2  -1  429.46   36.70
   8   2  -1  542.05   36.70
   8  -2   1  419.66   36.70
   8   2  -1  443.06   36.70
   8  -2   1  465.15   36.70
   8   2  -1  500.25   36.70
   8  -2   1  479.05   36.70
   8   2   1  542.95   36.70
   8  -2  -1  502.65   36.70
   8  -2  -1  497.25   36.70
  -8   2  -1  473.65   36.60
   8  -2  -1  512.15   36.70
   8   2   1  486.25   36.70
   8  -2  -1  440.86   36.70
   8  -2  -1  506.15   36.70
   8   2   1  482.85   36.70
   8  -2  -1  508.05   36.70
  -8   2  -1  515.55   36.70
   8   2   1  433.06   36.70
   8  -2  -1  542.15   36.70
   8   2   1  548.85   36.70
   8   2   1  508.15   36.70
   8   2   1  513.55   36.70
   8  -2  -1  499.45   36.70
   8   2   1  509.85   36.70
   8   2   1  550.04   36.70
   8   3  -1  431.76   30.00
   8  -3   1  418.46   30.10
   8   3  -1  449.46   30.10
   8  -3   1  440.76   30.10
   8   3  -1  358.36   30.10
   8  -3   1  402.36   30.10
   8   3  -1  363.56   30.00
  -8   3   1  420.86   30.10
   8  -3   1  423.86   30.10
   8  -3   1  417.96   30.10
   8  -3   1  362.46   30.00
   8   3  -1  391.06   30.00
   8  -3   1  430.36   30.10
   8   3  -1  414.46   30.10
   8  -3   1  408.16   30.10
   8  -3  -1  389.86   30.00
   8  -3  -1  401.86   30.10
   8  -3  -1  419.16   30.10
   8   3   1  384.16   30.10
  -8   3  -1  410.36   30.00
   8  -3  -1  394.96   30.00
   8  -3  -1  423.96   30.10
   8   3   1  462.65   30.10
   8  -3  -1  417.16   30.10
  -8   3  -1  363.06   30.00
   8  -3  -1  407.66   30.00
   8  -3  -1  347.27   30.10
  -8  -3   1  408.96   30.10
   8  -3  -1  425.36   30.10
   8   3   1  389.56   30.00
   8   3   1  410.86   30.00
   8   4  -1  117.59    9.60
   8   4  -1  127.49    9.60
   8  -4   1  122.89    9.60
   8   4  -1  127.39    9.60
   8  -4   1  130.49    9.60
   8   4  -1  123.49    9.60
   8  -4   1  134.59    9.70
  -8   4   1  141.29    9.60
   8  -4   1  124.49    9.60
   8   4  -1  140.79    9.60
   8  -4   1  115.69    9.50
   8  -4   1  126.89    9.50
   8  -4   1  129.99    9.60
   8  -4   1  128.29    9.50
   8  -4  -1  125.09    9.50
  -8   4  -1  123.99    9.60
   8  -4  -1  129.49    9.60
   8  -4  -1  123.99    9.50
   8   4   1  131.69    9.70
   8  -4  -1  128.79    9.70
   8   4   1  138.99    9.50
   8  -4  -1  128.39    9.60
   8   4   1  115.09    9.60
   8  -4  -1  127.99    9.50
   8  -4  -1  131.29    9.50
  -8   4  -1  135.99    9.60
   8   4   1  111.19    9.60
   8  -5   1   88.59    7.50
  -8   5   1  109.49    7.70
   8   5  -1  104.39    7.60
   8  -5   1  105.99    7.70
   8   5  -1   96.69    7.70
   8  -5   1  103.69    7.60
   8   5  -1  100.29    7.70
   8   5  -1   96.19    7.60
   8  -5   1  110.69    7.60
   8  -5   1   89.99    7.60
   8  -5   1  101.29    7.60
  -8   5  -1  105.69    7.60
   8  -5  -1  106.59    7.50
   8  -5  -1  105.49    7.60
  -8   5  -1   95.39    7.60
   8   5   1  106.79    7.80
   8  -5  -1   86.39    7.60
   8  -5  -1  109.19    7.70
   8   5   1   97.99    7.60
   8  -5  -1   94.09    7.50
   8   6  -1   21.80    1.90
   8  -6   1   25.10    1.90
   8   6  -1   22.80    2.20
  -8  -6  -1   25.00    1.90
   8  -6   1   24.80    2.00
   8   6  -1   20.50    2.60
   8  -6   1   26.10    1.90
   8   6  -1   18.90    2.10
  -8   6   1   22.50    2.10
   8   6   1   21.40    2.40
   8  -6  -1   20.70    2.00
   8   6   1   21.70    2.00
  -8   6  -1   21.10    2.10
   8  -6  -1   25.50    1.80
   8  -7   1   24.30    2.10
  -8  -7  -1   25.50    2.10
   8  -7   1   26.70    2.20
   8  -7   1   26.50    2.10
   8  -7  -1   25.80    2.10
   8  -7  -1   29.80    2.20
   8   0  -2  389.36   25.30
   8   0  -2  337.97   25.30
   8   0   2  350.46   25.40
   8   0  -2  303.77   25.30
   8   0  -2  373.26   25.30
  -8   0  -2  325.27   25.30
   8   0  -2  325.37   25.30
   8   0  -2  378.46   25.30
   8   0   2  316.07   25.40
   8   0   2  364.96   25.40
   8   0   2  315.67   25.30
   8   0  -2  356.06   25.30
   8   0   2  333.47   25.30
   8   0   2  316.67   25.30
   8   0   2  363.26   25.30
   8   0   2  336.57   25.30
   8   0  -2  296.67   25.30
  -8   0   2  380.46   25.30
   8  -1   2   99.29    8.00
   8   1  -2  105.69    7.90
   8   1  -2  111.19    7.90
   8   1  -2  107.39    7.90
   8   1  -2  102.09    7.90
   8  -1   2  115.89    8.00
   8   1  -2  121.89    7.90
   8  -1   2  117.99    8.00
   8  -1   2  106.79    8.00
   8  -1   2  102.69    7.90
   8  -1   2  111.59    8.00
   8  -1   2  100.39    7.90
   8  -1   2  114.49    8.00
  -8  -1  -2  110.79    7.90
   8  -1   2  102.29    7.90
   8  -1  -2  111.59    8.00
   8   1   2   92.59    7.90
   8   1   2  103.09    7.90
   8  -1  -2  114.49    8.00
   8   1   2   99.79    7.90
   8  -1  -2   93.29    7.90
   8   1   2  108.59    8.00
   8  -1  -2  116.59    8.00
   8   1   2   97.49    7.90
   8  -1  -2  107.19    7.90
   8   1   2   99.49    8.00
   8  -1  -2  107.69    7.90
   8   1   2  102.19    8.00
   8  -1  -2  102.49    8.00
   8   1   2  105.59    7.90
   8  -1  -2  105.29    7.90
   8  -2   2  226.08   14.70
   8   2  -2  207.48   14.70
   8  -2   2  174.58   14.60
   8   2  -2  176.68   14.70
   8  -2   2  208.98   14.70
   8  -2   2  178.78   14.60
   8  -2   2  176.48   14.70
   8   2  -2  213.48   14.70
  -8  -2  -2  207.28   14.60
   8  -2   2  198.18   14.70
   8  -2   2  200.08   14.80
   8  -2   2  228.28   14.80
  -8   2   2  197.48   14.70
   8   2  -2  228.18   14.70
   8   2  -2  190.68   14.70
   8   2  -2  211.28   14.70
  -8  -2  -2  178.78   14.70
   8   2   2  191.18   14.80
   8   2   2  182.78   14.70
   8   2   2  172.38   14.60
   8  -2  -2  168.08   14.70
   8  -2  -2  198.98   14.70
   8  -2  -2  214.38   14.80
   8   2   2  202.18   14.60
   8   2   2  168.18   14.70
   8   2   2  209.28   14.70
  -8   2  -2  213.68   14.70
   8  -2  -2  195.38   14.60
   8  -2  -2  199.08   14.70
   8  -2  -2  210.48   14.70
   8   2   2  191.28   14.70
   8  -2  -2  204.68   14.70
   8   3  -2   36.50    2.90
   8  -3   2   35.50    3.00
   8  -3   2   33.60    2.70
   8  -3   2   35.30    2.80
  -8   3   2   36.50    2.80
   8   3  -2   39.50    3.20
   8   3  -2   34.40    2.80
   8   3  -2   33.50    2.80
   8   3  -2   34.50    2.90
   8  -3   2   39.30    2.90
  -8  -3  -2   35.00    2.80
   8   3  -2   41.60    2.80
   8  -3   2   38.00    3.00
   8  -3   2   35.90    2.80
   8  -3   2   36.20    2.90
   8   3   2   32.40    3.10
   8   3   2   31.60    3.00
   8  -3  -2   35.10    2.80
   8   3   2   41.00    2.90
   8  -3  -2   33.50    2.90
   8  -3  -2   34.70    3.40
   8  -3  -2   38.20    3.20
  -8   3  -2   36.20    2.80
   8  -3  -2   33.50    2.70
   8   3   2   29.30    3.00
   8  -3  -2   36.30    2.80
   8   3   2   38.70    2.80
   8   4  -2   49.50    4.40
  -8   4   2   58.59    4.40
   8  -4   2   61.19    4.50
   8   4  -2   62.59    4.40
   8  -4   2   55.49    4.30
   8  -4   2   50.19    4.20
   8  -4   2   57.79    4.30
   8   4  -2   54.59    4.40
  -8  -4  -2   53.59    4.30
   8  -4   2   54.89    4.40
   8   4  -2   56.89    4.30
   8  -4   2   53.99    4.40
   8  -4   2   56.49    4.40
   8  -4  -2   54.79    4.20
   8  -4  -2   50.19    4.30
   8   4   2   55.29    4.50
  -8   4  -2   59.59    4.40
  -8   4  -2   57.59    4.40
   8  -4  -2   56.79    4.60
   8  -4  -2   57.39    4.40
   8   4   2   59.79    4.30
   8  -4  -2   57.99    4.30
   8   5  -2    2.10    0.70
   8   5  -2    4.50    1.00
   8  -5   2    3.10    1.00
  -8   5   2    3.20    0.70
   8  -5   2    3.30    0.60
   8  -5   2    3.50    0.60
   8  -5   2    4.00    0.80
   8   5  -2    1.10    1.30
  -8  -5  -2    3.80    0.70
   8  -5   2    2.80    1.10
  -8   5  -2    2.80    0.70
   8  -5  -2    1.80    0.70
   8   5   2    2.50    1.30
   8  -5  -2    4.00    0.60
   8  -5  -2    3.10    0.60
   8   5   2    2.60    0.90
   8  -6   2   13.60    1.30
   8   6  -2   12.70    1.50
   8  -6   2   13.20    1.20
   8  -6   2   14.70    1.40
  -8   6   2   12.70    1.60
   8  -6   2   15.10    1.30
   8   6  -2   12.10    1.50
  -8  -6  -2   14.30    1.20
   8   6  -2   11.40    1.30
   8  -6  -2   14.00    1.10
   8   6   2   12.60    1.90
   8  -6  -2   10.30    1.40
   8   6   2   10.10    1.40
  -8   6  -2   11.60    1.50
  -8  -7  -2    0.30    0.50
   8   7  -2    0.10    0.50
   8  -7   2   -0.10    0.50
   8  -7   2    0.20    0.40
   8   7  -2   -0.90    0.70
   8  -7   2    0.80    0.60
   8  -7   2   -0.10    0.40
   8  -7  -2   -0.20    0.30
   8  -7  -2    0.80    0.50
   8   0  -3  544.35   35.70
   8   0   3  442.76   35.70
   8   0   3  538.45   35.80
   8   0  -3  485.85   35.60
   8   0  -3  432.06   35.70
   8   0  -3  477.05   35.70
   8   0   3  434.46   35.70
   8   0   3  511.05   35.70
   8   0   3  508.85   35.70
  -8   0  -3  502.85   35.60
   8   0  -3  425.96   35.70
   8   0  -3  491.55   35.60
   8   0   3  479.85   35.70
   8  -1   3    0.50    0.60
   8   1  -3    0.10    0.30
   8  -1   3    1.50    0.30
   8   1  -3    1.20    0.40
   8  -1   3    0.80    0.50
   8   1  -3    1.40    0.40
   8   1  -3    0.80    0.40
  -8  -1  -3    1.30    0.30
   8   1  -3    1.00    0.30
   8  -1   3    1.30    0.70
   8  -1   3    0.60    0.30
   8  -1   3    1.10    0.60
   8  -1   3    0.40    0.40
   8   1  -3    1.50    0.40
  -8   1   3    1.10    0.40
   8  -1   3    1.10    0.40
   8   1  -3    1.50    0.50
   8  -1   3    1.30    0.70
   8   1   3    0.70    0.30
   8   1   3    0.80    0.60
  -8   1  -3    0.70    0.50
   8  -1  -3    1.90    0.60
   8   1   3    0.30    0.60
   8  -1  -3    0.80    0.30
   8  -1  -3    0.70    0.30
   8  -1  -3    1.60    0.50
   8  -1  -3    1.10    0.30
   8   1   3    1.60    0.90
   8   1   3    0.20    0.50
   8  -1  -3    1.10    0.20
   8   1   3    1.10    0.40
   8   1   3    0.80    0.40
   8  -1  -3    1.60    0.80
   8   1   3    1.40    0.30
   8   2  -3  327.07   23.50
   8   2  -3  336.17   23.60
   8  -2   3  330.47   23.60
   8  -2   3  306.37   23.60
   8   2  -3  360.46   23.60
   8  -2   3  277.87   23.60
   8   2  -3  356.96   23.60
  -8  -2  -3  331.97   23.50
   8  -2   3  291.47   23.60
   8  -2   3  279.47   23.50
   8  -2   3  284.87   23.60
   8  -2   3  307.47   23.50
  -8   2   3  324.97   23.50
  -8  -2  -3  317.67   23.60
   8  -2   3  363.46   23.60
   8  -2   3  325.97   23.60
   8   2  -3  304.77   23.60
   8  -2  -3  336.27   23.60
   8   2   3  294.67   23.60
   8  -2  -3  331.47   23.60
   8   2   3  324.37   23.60
   8  -2  -3  315.67   23.70
   8  -2  -3  310.07   23.60
   8  -2  -3  300.57   23.50
   8   2   3  323.57   23.50
   8   2   3  296.67   23.60
   8   2   3  328.47   23.50
   8   2   3  266.97   23.50
   8  -2  -3  319.37   23.50
  -8   2  -3  367.16   23.60
   8  -3   3    2.60    0.80
   8  -3   3    4.10    0.70
   8   3  -3    1.80    0.70
   8  -3   3    3.90    0.90
   8  -3   3    4.20    1.00
   8  -3   3    2.50    0.50
   8   3  -3    3.70    0.80
  -8   3   3    2.50    0.60
  -8  -3  -3    3.30    0.60
   8  -3   3    4.00    0.60
   8   3  -3    2.90    0.60
   8   3  -3    2.90    0.60
   8   3  -3    3.30    0.70
   8   3   3    3.10    0.70
   8   3   3    2.30    1.30
  -8   3  -3    3.20    0.70
   8  -3  -3    4.00    1.00
   8  -3  -3    3.80    0.70
   8   3   3    3.10    0.60
   8  -3  -3    4.20    0.60
   8  -3  -3    3.30    0.60
   8  -3  -3    3.60    0.80
   8  -3  -3    3.70    0.50
  -8  -4  -3  103.19    8.40
   8   4  -3  109.69    8.50
   8  -4   3   97.99    8.50
   8  -4   3  116.09    8.50
   8   4  -3  119.69    8.40
   8  -4   3  113.99    8.40
  -8   4   3  110.49    8.40
   8  -4   3  102.99    8.50
   8   4  -3  116.49    8.40
   8  -4   3  103.59    8.40
   8  -4   3  121.49    8.60
   8  -4  -3  124.29    8.40
   8  -4  -3  107.79    8.40
  -8   4  -3  120.39    8.50
   8  -4  -3  107.69    8.70
   8   4   3  117.69    8.40
   8  -4  -3  103.69    8.40
   8  -4  -3  113.99    8.50
   8   4   3  118.89    8.60
   8   5  -3    2.20    0.70
   8  -5   3    1.70    0.80
   8   5  -3    2.40    0.80
   8  -5   3    2.20    0.60
   8  -5   3    1.00    0.80
   8  -5   3    2.50    0.60
  -8   5   3    1.60    0.80
  -8  -5  -3    2.20    0.50
   8   5  -3    1.00    0.60
   8  -5  -3    1.70    0.40
  -8   5  -3    1.40    0.80
  -8   5  -3    0.70    0.70
   8  -5  -3    1.90    0.60
   8   5   3    2.70    1.30
   8   5   3    1.90    0.70
   8   5   3    1.60    1.00
   8  -5  -3    2.20    0.60
   8  -5  -3    1.00    0.60
   8   6  -3   28.30    2.40
   8  -6   3   29.50    2.40
   8  -6   3   32.50    2.40
   8  -6   3   32.40    2.50
   8   6  -3   31.10    2.50
  -8   6   3   24.50    2.70
   8   6  -3   27.70    2.60
  -8  -6  -3   31.10    2.40
   8  -6   3   33.30    2.40
   8   6   3   25.20    2.50
   8  -6  -3   31.20    2.30
  -8   6  -3   28.60    2.50
   8   0  -4    3.50    0.60
   8   0  -4    4.80    0.90
   8   0   4    3.70    0.70
   8   0  -4    5.30    0.50
   8   0  -4    3.40    0.60
   8   0   4    3.20    0.60
   8   0   4    4.70    0.70
   8   0   4    4.20    0.90
   8   0  -4    4.80    0.60
   8   0   4    3.70    0.70
  -8   0  -4    4.80    0.70
   8   0   4    4.40    0.90
   8   0   4    3.80    0.80
   8   0   4    5.40    0.90
   8   1  -4   60.69    4.20
   8   1  -4   57.19    4.20
   8   1  -4   58.59    4.30
   8  -1   4   59.19    4.40
   8  -1   4   56.39    4.20
   8  -1   4   54.39    4.40
   8  -1   4   48.40    4.30
   8   1  -4   52.69    4.20
   8  -1   4   46.30    4.20
   8  -1   4   48.30    4.30
   8   1  -4   56.49    4.20
   8  -1   4   58.59    4.30
   8  -1   4   61.19    4.40
  -8  -1  -4   59.89    4.20
   8   1   4   58.59    4.40
   8  -1  -4   49.99    4.20
   8  -1  -4   63.29    4.40
   8  -1  -4   56.79    4.20
   8   1   4   49.20    4.20
   8  -1  -4   57.29    4.20
   8   1   4   50.69    4.30
   8  -1  -4   58.69    4.20
   8  -1  -4   57.19    4.30
   8   1   4   52.89    4.20
  -8   1  -4   55.89    4.20
   8   1   4   56.29    4.50
   8   1   4   47.30    4.20
  -8   1  -4   60.19    4.30
   8   1   4   53.49    4.30
  -8   2   4    1.50    0.80
   8  -2   4    2.10    0.40
   8  -2   4    1.50    0.70
   8  -2   4    1.60    0.70
   8   2  -4    1.40    0.50
   8   2  -4    2.10    0.60
   8  -2   4    3.10    0.80
   8   2  -4    2.10    0.50
   8  -2   4    1.80    1.00
   8  -2   4    2.10    0.80
  -8  -2  -4    0.60    1.10
   8   2  -4    2.70    0.50
   8  -2  -4    1.80    0.30
  -8   2  -4    1.30    0.60
   8  -2  -4    1.40    0.50
   8   2   4    0.30    0.60
   8  -2  -4    2.50    0.40
  -8  -2   4    1.50    0.50
   8  -2  -4    1.40    0.50
   8  -2  -4    1.60    1.00
   8   2   4    1.90    0.50
   8   2   4    1.60    0.80
   8   2   4    0.90    0.70
   8  -2  -4    1.00    0.80
   8   2   4    1.10    0.60
   8  -3   4   18.60    1.60
   8  -3   4   16.80    1.90
   8   3  -4   17.10    1.60
   8  -3   4   19.40    1.80
   8   3  -4   19.30    1.70
   8  -3   4   17.70    1.90
  -8  -3  -4   18.00    1.50
   8   3  -4   20.20    1.60
  -8   3   4   14.40    1.70
   8  -3   4   17.20    1.70
   8   3  -4   16.70    1.60
   8  -3  -4   19.90    1.50
   8  -3  -4   17.90    1.50
   8   3   4   14.90    2.00
   8  -3  -4   18.50    2.20
   8  -3  -4   16.70    1.60
   8  -3  -4   16.40    1.70
   8   3   4   16.10    1.80
   8  -3  -4   17.80    1.60
   8   3   4   19.00    1.60
  -8   3  -4   19.30    1.70
  -8  -4  -4    0.30    0.40
   8  -4   4   -0.70    1.00
   8  -4   4    0.90    0.60
  -8   4   4   -0.10    0.70
   8  -4   4    0.10    0.80
   8   4   4   -1.20    1.10
   8   4   4    0.60    0.70
   8  -4  -4    0.40    0.50
   8  -4  -4   -0.50    0.50
   8  -4  -4    0.10    0.30
   8   4   4   -1.20    0.90
   8  -5   4    3.80    0.70
   8   5  -4    3.70    0.80
  -8   5   4    2.10    0.90
   8  -5   4    1.60    0.90
   8  -5   4    3.00    0.60
   8   5  -4    2.70    0.60
   8   5  -4    3.60    0.80
  -8  -5  -4    4.20    0.70
   8   5   4    3.40    1.10
   8  -5  -4    3.60    0.90
   8   5   4    2.60    0.80
   8  -5  -4    3.20    0.60
   8  -5  -4    3.60    0.60
  -8   5  -4    2.90    0.80
   8   5   4    2.80    1.30
  -8  -6  -4   -0.30    0.50
   8   6  -4   -0.70    0.70
   8   6  -4    0.40    0.60
   8  -6   4    1.10    0.80
   8  -6   4    0.30    0.90
   8  -6   4    0.00    0.50
   8   6   4    1.40    1.50
   8  -6  -4    0.50    0.60
   8  -6  -4   -0.30    0.40
  -8   6  -4    0.10    0.60
  -8   6  -4   -0.70    0.70
   8   0   5  193.88   14.80
  -8   0  -5  205.18   14.60
   8   0   5  187.48   14.60
   8   0   5  196.18   14.80
   8   0  -5  209.68   14.70
   8   0   5  181.68   14.70
   8   0  -5  207.78   14.70
   8   0  -5  204.88   14.60
   8   0   5  206.98   14.80
   8   0  -5  203.38   14.60
   8   0   5  173.08   14.60
   8   1  -5    5.10    0.70
   8   1  -5    4.50    0.80
  -8   1   5    4.50    0.90
   8  -1   5    4.50    1.00
  -8  -1  -5    4.60    1.20
   8   1  -5    4.40    0.70
   8   1  -5    3.90    0.60
  -8  -1  -5    4.80    0.80
   8  -1   5    3.10    0.60
   8  -1   5    2.70    0.80
   8  -1   5    3.20    0.80
   8  -1   5    2.80    0.90
   8  -1   5    3.90    0.90
   8   1   5    3.20    0.80
   8  -1  -5    4.90    0.50
   8  -1  -5    4.90    0.80
   8  -1  -5    2.90    0.70
   8   1   5    4.00    0.90
  -8   1  -5    3.70    0.70
  -8   1  -5    4.00    0.70
   8  -1  -5    3.50    0.60
   8   1   5    3.90    0.70
   8   1   5    4.80    1.00
   8   1   5    3.70    0.70
   8  -1  -5    4.20    0.80
   8   2  -5  155.48   10.90
   8  -2   5  139.99   11.00
   8   2  -5  135.79   10.80
   8  -2   5  156.58   11.00
   8   2  -5  146.19   10.90
   8  -2   5  135.09   11.00
  -8   2   5  144.59   10.90
   8  -2   5  146.99   10.90
  -8  -2  -5  150.88   10.90
   8   2  -5  149.69   10.90
   8  -2   5  141.89   10.90
   8  -2   5  144.09   11.00
   8  -2  -5  156.08   10.80
   8  -2  -5  141.89   10.90
   8  -2  -5  132.29   10.90
  -8   2  -5  154.08   10.90
   8   2   5  159.08   10.90
  -8  -2   5  128.69   10.80
   8  -2  -5  156.28   10.80
   8  -2  -5  144.69   10.90
   8   2   5  128.29   10.90
   8   2   5  142.29   11.10
  -8   2  -5  157.38   10.90
   8  -3   5    0.80    1.00
   8  -3   5   -0.80    0.70
   8   3  -5    0.00    0.70
   8  -3   5    1.00    0.90
   8  -3   5    0.50    0.50
   8  -3   5    0.60    0.80
   8  -3   5    0.20    0.80
   8   3  -5    0.90    0.60
   8   3  -5    0.10    0.60
  -8  -3  -5    0.00    0.40
   8  -3  -5   -0.20    0.60
   8   3   5    0.00    0.60
   8   3   5    0.00    1.00
   8  -3  -5   -0.10    0.40
   8  -3  -5    0.30    0.40
   8  -3  -5   -0.50    0.50
   8   3   5   -0.30    1.40
   8   3   5    0.40    0.90
  -8   3  -5   -0.10    0.70
   8  -4   5   62.09    4.80
  -8   4   5   61.59    4.80
   8   4  -5   66.79    4.80
   8  -4   5   65.89    4.80
   8  -4   5   53.69    4.90
  -8  -4  -5   58.69    4.70
   8   4  -5   60.59    4.80
   8   4  -5   64.79    4.70
   8   4   5   63.69    4.80
   8  -4  -5   64.79    4.80
   8  -4  -5   64.89    4.80
   8  -4  -5   59.19    4.70
  -8   4  -5   61.49    4.80
   8   4   5   55.49    5.00
   8   5  -5    0.10    0.70
   8  -5   5    0.50    0.80
   8   5  -5    0.60    0.60
  -8  -5  -5    0.80    0.50
  -8  -5  -5   -0.60    0.90
  -8   5   5    0.00    0.60
   8  -5   5    1.10    0.60
   8  -5   5    0.60    0.50
   8  -5  -5    0.30    0.60
   8  -5  -5    0.60    0.40
   8   5   5    0.50    1.10
  -8   5  -5    1.30    0.70
   8  -5  -5    0.30    0.60
   8   5   5    0.00    0.80
   8   0   6  137.19   10.90
  -8   0  -6  143.89   10.70
   8   0   6  151.78   10.90
   8   0  -6  157.48   10.80
   8   0   6  146.59   10.70
  -8   0   6  132.59   10.70
   8   0   6  143.29   10.80
   8   0  -6  147.09   10.70
   8   0  -6  141.69   10.60
   8   0  -6  147.59   10.60
  -8   0  -6  133.69   10.70
   8   0   6  135.59   10.80
   8   1  -6   73.59    5.60
   8  -1   6   66.19    5.50
   8  -1   6   69.99    5.70
   8  -1   6   74.49    5.80
  -8  -1  -6   74.49    5.50
   8   1  -6   74.19    5.50
   8   1  -6   82.99    5.60
   8  -1   6   66.09    5.70
   8  -1   6   75.19    5.70
   8   1  -6   76.59    5.50
   8  -1  -6   73.19    5.60
   8  -1  -6   76.69    5.50
   8   1   6   73.99    5.80
  -8   1  -6   76.59    5.50
   8   1   6   62.09    6.00
   8  -1  -6   69.69    5.50
   8   1   6   65.19    5.80
   8  -1  -6   77.29    5.50
   8   1   6   72.99    5.50
   8  -1  -6   72.89    5.60
   8   1   6   72.89    5.70
  -8   1  -6   72.39    5.60
   8   2  -6  110.79    7.90
   8  -2   6  100.09    8.00
   8  -2   6  105.99    8.10
   8   2  -6  111.99    8.00
   8   2  -6  115.09    8.00
   8  -2   6   88.99    8.10
   8  -2   6  115.19    8.00
  -8   2   6  107.89    7.90
   8  -2   6   97.79    8.10
  -8  -2  -6  105.49    7.90
   8  -2   6   95.29    7.90
   8   2   6   90.39    8.00
  -8   2  -6  108.09    7.90
   8  -2  -6  110.39    7.90
  -8  -2   6  108.49    7.90
  -8   2  -6  105.19    8.00
   8  -2  -6  106.29    7.90
   8   2   6   96.89    8.10
   8  -2  -6  116.79    8.00
   8   3  -6   45.10    3.40
   8   3  -6   40.80    3.30
   8  -3   6   45.30    3.50
   8   3  -6   42.60    3.30
   8  -3   6   42.20    3.30
   8  -3   6   40.90    3.50
   8  -3   6   38.20    3.60
   8  -3   6   40.10    3.40
  -8  -3  -6   40.30    3.30
  -8   3   6   41.90    3.30
   8  -3   6   32.90    3.80
   8   3   6   46.10    3.30
   8  -3  -6   42.70    3.30
  -8   3  -6   42.50    3.30
   8  -3  -6   46.90    3.50
   8   3   6   35.60    3.60
   8  -3  -6   45.00    3.20
   8  -4   6   54.89    3.90
   8  -4   6   50.19    3.90
   8   4  -6   49.99    4.00
  -8   4   6   51.09    3.90
   8   4  -6   49.99    3.90
   8  -4   6   42.40    4.00
   8  -4  -6   55.49    3.90
   8   4   6   44.00    4.20
  -8   4  -6   47.90    3.90
   8   4   6   53.39    4.00
   8  -4  -6   53.99    3.90
   8  -4  -6   48.30    3.80
   8  -5   6   18.50    1.70
   8  -5   6   19.60    1.60
   8  -5   6   17.00    1.80
  -8   5   6   19.60    1.70
  -8  -5  -6   18.30    1.60
   8   5   6   15.80    2.00
   8  -5  -6   17.40    1.50
   8  -5  -6   18.80    1.70
   8   5   6   18.00    3.10
   8   0  -7   14.20    1.40
  -8   0  -7   13.60    1.30
  -8   0  -7   12.00    1.40
   8   0  -7   13.70    1.20
   8   0   7   12.80    1.60
   8   0   7   13.80    1.30
   8   0  -7   14.00    1.20
   8   0   7   12.10    1.80
   8   0   7   14.70    1.90
   8   0   7   12.50    1.60
  -8   0   7   12.50    1.30
   8   0  -7   12.80    1.50
  -8   1   7   33.20    2.70
  -8  -1  -7   33.10    2.70
   8  -1   7   33.70    3.00
   8  -1   7   36.80    3.00
   8  -1   7   31.30    2.90
  -8  -1  -7   31.90    2.80
   8   1  -7   38.90    2.80
   8   1  -7   35.30    2.70
   8  -1   7   34.00    2.90
   8   1  -7   34.10    2.80
   8   1   7   33.20    3.00
   8   1   7   35.60    2.70
   8  -1  -7   33.30    2.80
   8   1   7   31.80    3.10
   8  -1  -7   35.50    2.60
   8  -1  -7   36.80    2.60
   8   1   7   31.90    3.00
   8  -1  -7   34.30    2.90
   8   1   7   33.00    2.90
  -8   1  -7   33.90    2.70
  -8   1  -7   30.90    2.80
   8  -2   7    7.90    1.50
   8   2  -7   10.10    1.20
   8   2  -7    8.30    1.20
  -8  -2  -7    9.90    1.10
   8  -2   7   11.40    1.90
   8  -2   7    9.30    1.40
   8  -2   7    8.90    1.50
  -8   2   7    7.80    1.30
   8  -2   7    7.20    1.20
   8   2  -7    9.10    1.00
   8  -2  -7   11.00    1.20
  -8  -2   7    9.60    1.00
   8  -2  -7   10.00    1.00
   8  -2  -7    6.70    1.40
   8   2   7    7.70    1.40
   8  -2  -7    9.80    1.40
   8   2   7   10.20    1.20
  -8   2  -7    7.70    1.20
   8   2   7    7.30    1.50
   8   2   7    8.50    1.60
  -8   3   7   15.80    1.50
   8   3  -7   14.90    1.40
   8   3  -7   16.30    1.50
   8  -3   7   15.00    1.60
   8  -3   7   14.80    1.80
   8  -3   7   13.40    1.70
  -8  -3  -7   16.30    1.40
   8   3   7   15.00    1.90
   8   3   7   14.20    1.70
   8  -3  -7   11.80    1.80
   8  -3  -7   16.50    1.30
  -8   3  -7   13.20    1.50
  -8  -3   7   15.40    2.00
   8   3   7   19.10    1.60
   8  -3  -7   15.50    1.80
   8   3   7   12.80    1.90
   8  -3  -7   17.10    1.60
   8  -4   7    2.60    0.70
   8   4  -7    3.40    0.70
  -8  -4  -7    4.20    0.60
   8  -4   7    2.30    0.70
   8  -4   7    3.20    1.00
  -8   4   7    5.00    1.00
   8  -4  -7    4.20    0.60
   8   4   7    2.50    1.00
   8   4   7    5.20    1.20
   8   4   7    2.60    1.30
   8   0   8    4.80    1.50
   8   0   8    2.40    1.00
  -8   0   8    5.30    1.00
   8   0  -8    3.30    0.80
   8   0   8    5.10    0.80
   8   0  -8    4.30    0.60
   8   0  -8    4.20    1.00
   8   0   8    3.70    0.90
  -8   0  -8    2.70    0.70
   8   0   8    4.30    0.90
  -8   0  -8    3.00    0.70
   8   1  -8    3.70    0.60
   8  -1   8    3.50    0.60
   8   1  -8    5.40    1.00
   8  -1   8    2.50    1.00
   8  -1   8    4.00    0.90
  -8   1   8    4.60    0.90
  -8  -1  -8    3.40    0.70
  -8  -1  -8    3.10    0.70
   8   1  -8    4.90    0.90
   8  -1   8    3.00    1.00
   8  -1  -8    3.90    1.00
   8  -1  -8    4.50    0.60
  -8   1  -8    3.40    0.80
   8   1   8    4.50    1.30
  -8   1  -8    4.20    0.80
   8   1   8    3.80    0.70
   8   1   8    3.20    0.80
   8  -1  -8    2.40    0.90
   8   1   8    4.00    1.10
   8   1   8    4.30    0.90
   8  -1  -8    4.10    0.70
   8   2  -8    1.90    0.50
   8  -2   8    1.40    0.90
   8   2  -8    2.20    0.70
  -8   2   8    1.10    0.70
  -8  -2  -8    2.10    0.60
   8   2  -8    2.80    0.70
   8  -2   8    2.10    1.10
   8   2   8    2.60    0.70
  -8  -2   8    2.60    0.60
   8   2   8    0.50    1.40
   8   2   8    2.20    0.80
   8  -2  -8    2.80    0.70
   8  -2  -8    2.30    0.40
   8   2   8    1.20    0.90
  -8   2  -8    2.10    0.60
   8  -2  -8    1.00    0.90
   9   0   0    0.50    0.30
   9   0   0   -0.70    0.30
   9   0   0   -0.50    0.40
   9   0   0    0.00    0.30
   9   0   0    0.00    0.30
   9   0   0   -0.30    0.50
   9   0   0    0.40    0.20
   9   0   0    0.40    0.40
   9  -1   0   -0.20    0.20
   9   1   0    0.60    0.50
   9  -1   0   -0.20    0.30
   9   1   0   -0.10    0.30
   9  -1   0    0.20    0.30
   9   1   0   -0.20    0.20
   9   1   0    0.50    0.30
   9   1   0    0.20    0.50
   9  -1   0    0.10    0.30
   9  -1   0   -0.10    0.30
   9   1   0    0.30    0.50
   9   1   0    0.80    0.30
   9   1   0    0.50    0.40
   9   1   0   -0.30    0.40
   9  -1   0   -0.40    0.40
   9  -1   0    0.80    0.50
   9  -1   0   -0.20    0.30
   9   2   0    0.70    0.60
   9   2   0    0.50    0.70
   9  -2   0    0.40    0.30
   9  -2   0    0.20    0.40
   9   2   0    0.30    0.50
   9   2   0   -0.20    0.70
   9  -2   0    0.20    0.40
   9  -2   0    0.70    0.60
   9  -2   0    0.40    0.40
   9   2   0   -0.30    0.60
   9  -2   0    0.30    0.50
   9   2   0   -0.20    0.90
  -9   2   0   -0.50    0.50
   9  -2   0    0.50    0.30
   9   2   0    0.10    0.30
   9  -2   0   -0.10    0.40
   9  -2   0    0.30    0.50
   9   2   0    0.80    0.40
   9  -3   0   -0.40    0.30
   9   3   0    0.10    0.50
   9   3   0    0.20    1.20
   9  -3   0   -0.30    0.50
   9   3   0    0.00    0.50
  -9   3   0   -0.60    0.50
   9  -3   0   -0.20    0.50
   9  -3   0   -0.30    0.40
   9  -3   0   -0.50    0.70
   9   3   0    0.50    0.50
   9   3   0   -0.60    0.60
   9  -3   0    0.50    0.50
   9  -3   0   -0.30    1.20
   9  -3   0    0.10    0.50
   9  -4   0   -0.50    0.50
   9   4   0   -0.10    0.50
   9  -4   0    0.50    0.50
   9   4   0    0.90    1.40
   9  -4   0    0.00    0.40
   9   4   0   -0.70    0.70
   9  -4   0   -0.30    0.40
   9   4   0   -0.40    0.70
   9  -4   0    0.60    0.60
   9  -4   0   -0.50    0.50
   9   4   0   -0.20    0.70
  -9   4   0    0.40    0.60
   9   5   0   -1.00    0.80
   9   5   0   -0.80    1.20
   9  -5   0    0.30    0.50
  -9   5   0    0.30    0.60
   9   5   0   -0.90    0.60
   9  -5   0   -0.40    0.60
   9  -5   0    0.70    0.60
   9  -5   0   -0.40    0.40
   9   6   0   -1.00    0.50
  -9   6   0   -1.10    0.70
   9  -6   0    0.10    0.60
   9  -6   0   -0.50    0.50
   9  -6   0   -0.10    0.40
   9  -6   0   -0.80    0.40
   9   6   0    0.80    1.20
   9  -7   0    0.30    0.30
   9   7   0   -0.20    0.50
  -9  -7   0   -0.10    0.50
   9  -7   0   -0.30    0.50
   9   0  -1  207.18   14.60
   9   0  -1  192.78   14.70
   9   0   1  187.18   14.70
   9   0   1  178.48   14.70
   9   0  -1  198.08   14.70
   9   0  -1  200.28   14.60
   9   0  -1  193.38   14.60
   9   0   1  225.28   14.70
   9   0   1  202.78   14.70
   9   0   1  184.38   14.60
   9   0  -1  212.78   14.60
   9   0   1  204.28   14.60
   9   0   1  189.08   14.60
   9   0   1  189.88   14.60
   9   0   1  194.78   14.70
   9   1  -1  602.24   39.40
   9  -1   1  544.85   39.40
   9  -1   1  480.35   39.60
   9   1  -1  503.15   39.40
   9   1  -1  527.35   39.40
  -9  -1  -1  539.65   39.40
   9  -1   1  520.15   39.50
   9   1  -1  547.15   39.40
   9  -1   1  524.95   39.40
   9  -1   1  514.35   39.40
   9  -1   1  479.35   39.50
   9  -1   1  574.34   39.50
   9  -1   1  500.25   39.40
   9   1  -1  559.64   39.40
   9   1  -1  555.74   39.40
   9  -1   1  529.15   39.40
   9   1  -1  537.75   39.40
   9   1   1  492.55   39.40
   9   1   1  549.54   39.40
  -9   1  -1  532.45   39.40
   9  -1  -1  533.45   39.40
   9  -1  -1  573.14   39.40
   9   1   1  546.35   39.40
   9   1   1  456.55   39.40
   9  -1  -1  560.04   39.40
   9  -1  -1  545.45   39.40
   9   1   1  534.55   39.40
   9   1   1  534.75   39.50
   9  -1  -1  539.55   39.40
   9   1   1  593.44   39.50
   9  -1  -1  515.95   39.40
   9   1   1  560.84   39.40
   9  -1  -1  502.85   39.40
   9   1   1  521.55   39.40
   9  -2   1  124.09    9.20
  -9   2   1  128.49    9.20
   9  -2   1  120.29    9.20
   9   2  -1  123.99    9.10
   9   2  -1  109.89    9.20
   9   2  -1  130.69    9.20
   9  -2   1  131.39    9.30
   9  -2   1  120.39    9.20
   9   2  -1  106.89    9.20
   9  -2   1  105.69    9.10
   9  -2   1  128.49    9.10
   9  -2   1  111.89    9.10
   9  -2   1  132.59    9.20
   9  -2   1  131.89    9.20
   9   2  -1  119.99    9.10
   9   2  -1  124.69    9.20
   9   2   1  127.29    9.10
   9   2   1  128.09    9.30
   9   2   1  105.19    9.20
   9   2   1  111.69    9.20
   9  -2  -1  109.19    9.20
   9  -2  -1  123.39    9.10
   9  -2  -1  116.69    9.20
   9   2   1  130.69    9.20
   9   2   1  138.29    9.20
   9   2   1  122.99    9.20
   9  -2  -1  130.49    9.20
   9  -2  -1  123.69    9.20
   9  -2  -1  126.59    9.20
   9   2   1  122.39    9.10
   9   2   1  125.49    9.20
  -9   2  -1  135.29    9.20
   9  -2  -1  122.39    9.10
   9   3  -1  197.98   13.70
   9  -3   1  190.68   13.70
   9  -3   1  194.18   13.70
   9  -3   1  194.38   13.70
   9  -3   1  170.48   13.70
   9   3  -1  182.48   13.70
   9  -3   1  189.88   13.80
   9   3  -1  170.08   13.70
   9   3  -1  177.08   13.70
  -9   3   1  188.08   13.70
   9   3  -1  189.58   13.70
   9  -3   1  184.08   13.80
  -9   3   1  155.28   13.70
   9  -3   1  196.78   13.70
   9   3  -1  165.58   13.70
   9  -3   1  181.38   13.70
   9  -3  -1  186.18   13.90
   9  -3  -1  179.08   13.70
   9  -3  -1  187.58   13.80
   9  -3  -1  191.08   13.70
   9  -3  -1  177.08   13.70
   9  -3  -1  181.78   13.80
  -9   3  -1  189.58   13.70
   9  -3  -1  195.48   13.70
   9  -3  -1  194.38   13.80
   9   3   1  179.68   13.70
   9   3   1  173.98   13.70
   9  -3  -1  184.38   13.70
   9   3   1  170.18   13.70
   9   3   1  207.08   13.80
   9   4  -1   39.40    2.90
   9  -4   1   34.50    3.10
  -9   4   1   40.00    3.00
   9   4  -1   32.70    3.10
   9  -4   1   38.20    3.00
   9   4  -1   31.60    3.00
   9  -4   1   41.20    2.90
   9  -4   1   37.80    2.90
   9   4  -1   32.90    3.00
   9  -4   1   35.40    2.90
   9  -4   1   32.80    2.80
   9  -4   1   37.90    2.90
   9   4  -1   36.50    3.00
   9  -4  -1   38.40    3.00
   9  -4  -1   37.10    2.90
  -9   4  -1   34.60    2.90
   9  -4  -1   40.10    3.00
   9  -4  -1   33.30    3.00
   9  -4  -1   34.70    2.90
   9   4   1   37.10    3.10
   9   4   1   38.10    2.90
   9  -4  -1   37.20    2.80
   9  -5   1   38.40    3.50
   9  -5   1   46.20    3.40
   9  -5   1   46.40    3.50
   9  -5   1   47.10    3.60
   9  -5   1   40.20    3.40
   9   5  -1   44.50    3.50
   9   5  -1   38.40    3.60
  -9   5   1   46.40    3.60
   9  -5   1   48.60    3.50
   9   5  -1   43.80    3.60
   9  -5  -1   52.19    3.60
   9   5   1   47.00    4.10
  -9   5  -1   47.20    3.60
   9  -5  -1   47.50    3.40
   9  -5  -1   38.20    3.40
   9  -5  -1   41.20    3.50
   9   5   1   42.40    3.50
  -9  -6  -1    6.30    0.80
   9  -6   1    7.10    1.10
  -9   6   1    5.50    1.20
   9  -6   1    6.80    0.80
   9   6  -1    5.50    0.90
   9  -6   1    7.70    0.90
   9   6  -1    4.30    1.40
   9   6  -1    4.70    1.00
  -9   6  -1    5.30    1.20
   9  -6  -1    7.00    0.80
   9  -6  -1    7.20    1.10
   9   6   1    4.50    0.80
   9   6   1    4.60    1.20
  -9  -7  -1    9.80    1.10
   9  -7   1    9.90    0.90
   9  -7  -1    9.80    0.90
   9   0  -2   48.10    3.50
   9   0  -2   50.29    3.50
   9   0  -2   40.50    3.50
   9   0   2   48.80    3.50
   9   0   2   47.10    3.60
   9   0   2   44.60    3.60
   9   0   2   41.40    3.50
   9   0  -2   49.99    3.50
   9   0   2   44.60    3.60
   9   0  -2   42.60    3.40
   9   0  -2   43.20    3.40
   9   0  -2   47.70    3.40
   9   0   2   47.70    3.40
   9   0  -2   42.60    3.50
   9   0  -2   45.80    3.50
   9   0   2   42.70    3.60
  -9   0  -2   45.80    3.40
  -9  -1  -2    6.90    0.70
   9   1  -2    7.40    0.80
   9   1  -2    6.70    0.70
   9  -1   2    6.20    0.60
   9  -1   2    5.40    0.80
   9  -1   2    7.40    1.10
   9   1  -2    7.40    0.80
   9   1  -2    5.30    1.00
   9  -1   2    5.70    0.70
   9   1  -2    8.00    0.70
   9  -1   2    6.90    0.70
   9   1  -2    6.20    0.60
   9  -1   2    6.00    1.00
   9  -1   2    5.50    0.90
   9  -1   2    6.90    0.80
   9  -1   2    6.10    1.00
   9  -1  -2    7.30    1.00
   9  -1  -2    6.60    0.70
   9   1   2    5.60    1.00
   9  -1  -2    7.80    0.80
   9  -1  -2    7.70    0.90
   9   1   2    6.50    0.80
   9   1   2    5.90    1.10
   9   1   2    6.60    0.90
   9   1   2    6.10    0.80
   9   1   2    6.50    0.70
   9  -1  -2    5.50    0.60
   9   1   2    5.40    0.60
   9  -1  -2    4.90    0.70
   9  -1  -2    5.80    0.80
   9  -1  -2    6.70    0.60
   9   1   2    4.50    0.90
  -9  -2  -2   24.30    1.70
  -9   2   2   21.20    1.80
   9  -2   2   22.80    2.00
   9  -2   2   20.70    1.70
   9   2  -2   23.50    1.80
   9  -2   2   23.20    1.90
   9  -2   2   18.90    1.90
   9   2  -2   17.70    1.90
   9   2  -2   21.60    1.80
   9  -2   2   22.00    1.80
   9  -2   2   21.70    1.80
   9   2  -2   21.00    1.80
   9   2  -2   25.20    1.80
   9  -2   2   22.30    1.90
   9  -2   2   20.00    2.00
   9   2  -2   20.40    1.80
   9   2   2   21.60    2.10
   9  -2  -2   23.70    1.80
   9  -2  -2   19.80    1.80
   9   2   2   23.00    1.90
   9  -2  -2   21.10    1.90
   9   2   2   20.30    1.80
   9  -2  -2   22.30    1.70
   9   2   2   20.20    1.80
   9  -2  -2   21.30    1.80
   9   2   2   17.50    1.90
   9   2   2   23.20    1.70
   9   2   2   17.40    2.00
   9  -2  -2   23.50    2.00
  -9   2  -2   22.90    1.90
   9   2   2   22.80    1.90
   9  -2  -2   22.90    2.00
   9   3  -2    6.40    1.10
   9   3  -2    7.30    0.90
   9  -3   2    6.30    1.20
   9  -3   2    6.20    1.00
   9  -3   2    5.00    1.00
   9  -3   2    6.10    0.70
   9  -3   2    7.10    0.90
   9   3  -2    5.30    0.90
   9   3  -2    3.90    0.70
   9   3  -2    5.50    1.10
  -9  -3  -2    5.60    0.70
  -9   3   2    5.00    0.90
   9   3  -2    4.10    0.80
   9  -3   2    6.10    1.00
   9  -3   2    5.20    0.90
   9  -3  -2    6.40    0.80
   9   3   2    3.50    1.00
   9   3   2    5.70    1.10
  -9   3  -2    5.00    1.00
   9   3   2    4.20    0.80
   9   3   2    6.20    0.90
   9  -3  -2    7.10    1.40
   9   3   2    4.20    1.00
   9  -3  -2    6.80    0.80
   9  -3  -2    5.50    0.90
   9  -3  -2    6.10    0.70
  -9  -4  -2    3.70    0.70
   9  -4   2    3.10    0.90
   9  -4   2    4.70    0.90
  -9   4   2    3.20    0.70
   9   4  -2    5.50    1.10
   9  -4   2    5.20    0.80
   9  -4   2    3.60    0.90
   9  -4   2    3.70    0.60
   9   4  -2    6.10    1.00
   9  -4   2    4.00    0.70
   9   4  -2    5.20    0.90
   9  -4   2    4.40    1.00
   9  -4   2    4.10    1.00
   9   4  -2    2.40    0.90
  -9   4  -2    4.30    0.90
   9   4   2    5.00    0.90
   9  -4  -2    5.00    0.90
   9  -4  -2    3.60    0.50
   9   4   2    2.10    0.90
  -9   4  -2    5.80    1.00
   9  -4  -2    3.50    1.40
   9   4   2    2.70    1.10
   9   4   2    3.60    1.00
   9  -4  -2    3.90    0.70
   9   5  -2    2.30    0.80
   9  -5   2    2.30    0.70
  -9   5   2    1.80    0.70
   9   5  -2    2.00    0.60
   9   5  -2    1.70    0.80
   9  -5   2    3.00    0.80
   9  -5   2    2.00    0.60
   9  -5   2    2.40    0.50
  -9  -5  -2    3.00    0.50
   9  -5   2    2.80    0.60
   9  -5  -2    2.60    0.70
  -9   5  -2    1.40    0.70
   9  -5  -2    2.80    0.40
   9  -5  -2    2.70    0.60
   9   5   2    2.30    1.10
  -9   5  -2    2.00    0.80
   9   5   2    1.90    0.60
   9   5   2    1.20    1.40
   9   6  -2   -0.30    0.80
   9   6  -2    0.40    0.50
   9   6  -2    0.30    0.70
  -9  -6  -2    0.80    0.50
   9  -6   2    1.00    0.40
   9  -6   2    0.20    0.60
   9  -6   2    0.30    0.50
  -9   6   2   -0.40    0.80
   9  -6   2    1.20    0.80
   9   6   2    0.90    0.60
   9  -6  -2    0.00    0.70
   9  -6  -2    0.60    0.60
   9  -6  -2    0.30    0.50
   9  -6  -2    0.00    0.30
   9   6   2    0.20    1.40
  -9   6  -2   -0.70    1.80
  -9   6  -2   -0.30    0.80
   9   0   3    1.50    0.40
   9   0   3    1.60    0.60
   9   0   3    1.40    0.50
   9   0   3    2.10    0.60
  -9   0  -3    1.00    0.40
   9   0  -3    1.50    0.30
   9   0   3    1.00    0.60
   9   0  -3    1.20    0.40
   9   0  -3    0.70    0.60
   9   0  -3    1.50    0.30
   9   0  -3    1.80    0.30
   9   0   3    1.00    0.40
   9   0  -3    2.20    0.60
   9   0   3    1.40    0.50
   9   0   3   -0.30    0.80
   9  -1   3   32.50    2.80
   9  -1   3   26.60    2.60
   9  -1   3   33.10    2.70
  -9  -1  -3   36.90    2.50
   9   1  -3   34.10    2.50
   9  -1   3   29.70    2.50
   9  -1   3   28.70    2.60
   9  -1   3   30.80    2.50
   9   1  -3   29.30    2.60
   9   1  -3   31.10    2.50
   9  -1   3   34.60    2.70
   9   1  -3   33.90    2.60
   9   1  -3   33.40    2.50
   9  -1   3   31.80    2.70
   9   1  -3   30.30    2.60
   9   1   3   29.00    2.70
   9  -1  -3   34.60    2.60
  -9   1  -3   35.60    2.60
   9   1   3   30.30    2.70
   9   1   3   32.70    2.50
   9   1   3   31.20    2.60
   9   1   3   28.30    3.20
   9  -1  -3   35.60    2.50
   9  -1  -3   35.90    2.50
   9   1   3   27.40    2.50
   9  -1  -3   36.00    2.70
   9   1   3   35.60    2.50
   9  -1  -3   34.70    2.50
   9   1   3   33.00    2.80
   9  -2   3    1.80    0.70
   9  -2   3    0.90    0.40
   9   2  -3    0.80    0.60
  -9   2   3    0.40    0.70
   9  -2   3    2.30    0.70
   9  -2   3    2.00    0.50
  -9  -2  -3    0.50    1.00
   9   2  -3    0.20    0.60
   9   2  -3    1.10    0.50
   9  -2   3   -0.30    0.70
   9  -2   3    0.50    0.70
   9  -2   3    0.60    0.80
   9  -2   3    1.40    0.60
   9  -2   3    1.70    0.40
  -9  -2  -3    1.20    0.40
  -9   2  -3    0.90    0.60
   9  -2  -3    2.00    0.50
   9   2   3    0.60    0.50
   9   2   3    1.90    0.40
   9   2   3    0.70    0.80
   9  -2  -3    0.60    0.40
   9   2   3    0.50    0.60
   9  -2  -3    2.00    0.90
   9   2   3    1.60    0.80
   9  -2  -3    1.60    0.50
   9   2   3    0.10    0.80
   9  -2  -3    1.40    0.30
   9   2   3    1.50    0.60
   9  -2  -3    1.00    0.30
   9   3  -3   19.60    1.80
   9   3  -3   22.00    1.90
   9  -3   3   19.60    2.00
   9  -3   3   22.60    1.90
   9   3  -3   22.00    1.90
   9  -3   3   20.80    1.80
   9   3  -3   23.60    1.80
   9  -3   3   17.60    2.10
   9   3  -3   21.10    2.00
  -9   3   3   19.80    1.90
  -9  -3  -3   20.30    1.80
   9  -3   3   19.50    1.70
   9   3   3   21.70    1.80
   9  -3  -3   20.80    1.70
   9  -3  -3   19.30    1.70
   9   3   3   24.00    2.10
  -9   3  -3   20.10    1.90
   9   3   3   18.10    2.30
   9  -3  -3   22.60    1.90
   9  -3  -3   21.40    1.80
   9  -3  -3   23.50    2.40
   9  -3  -3   23.60    1.90
  -9  -4  -3    1.10    0.40
   9  -4   3    0.10    0.80
   9   4  -3    1.20    0.70
   9   4  -3    0.10    0.80
   9  -4   3    0.20    1.00
   9  -4   3    0.80    0.50
   9  -4   3    1.10    0.60
  -9   4   3    0.50    0.60
   9  -4   3    0.60    0.60
   9  -4   3    0.50    0.70
   9  -4  -3    1.00    0.60
   9   4   3   -1.50    0.90
   9   4   3   -0.40    0.90
   9   4   3   -1.20    1.10
   9   4   3    0.40    1.00
   9   4   3    0.40    0.60
  -9   4  -3    0.70    0.80
   9  -4  -3    1.10    0.40
   9  -4  -3    0.60    0.60
  -9  -5  -3    9.20    0.90
   9   5  -3    6.30    1.10
   9  -5   3    9.20    1.00
   9  -5   3    9.40    1.10
  -9   5   3    7.10    1.40
   9   5  -3    9.10    1.30
   9   5  -3    8.60    1.20
   9  -5   3    8.50    1.00
   9  -5   3    6.80    1.10
   9  -5   3    7.80    1.50
  -9   5  -3    6.20    1.20
   9  -5  -3    9.10    1.10
   9  -5  -3    9.60    1.10
   9   5   3    4.80    1.50
   9  -5  -3    7.90    0.80
  -9   5  -3    8.50    1.20
   9   5   3    6.50    1.10
   9   5   3    8.50    1.70
   9  -5  -3    6.40    1.10
   9   6  -3    1.70    0.70
   9  -6   3    0.10    0.40
   9  -6   3    1.20    0.50
   9   6  -3   -0.50    0.50
  -9  -6  -3    0.20    0.50
   9  -6   3    0.60    0.50
   9   6  -3   -0.70    0.70
   9  -6  -3    2.50    1.10
   9  -6  -3    0.90    0.50
   9   6   3   -0.30    1.30
  -9   6  -3   -0.20    0.90
   9  -6  -3    0.70    0.40
   9   0  -4  143.59   10.20
   9   0  -4  139.79   10.30
   9   0   4  134.89   10.40
   9   0   4  127.19   10.30
   9   0   4  125.49   10.30
   9   0   4  144.19   10.40
   9   0   4  132.59   10.20
   9   0  -4  134.69   10.20
  -9   0  -4  147.09   10.20
   9   0  -4  145.39   10.20
   9   0   4  150.58   10.40
   9   0   4  141.39   10.20
   9   0   4  129.49   10.30
   9   0   4  133.69   10.20
   9   0  -4  130.19   10.30
   9  -1   4  282.67   20.50
   9  -1   4  274.37   20.50
  -9  -1  -4  293.57   20.40
   9   1  -4  275.67   20.30
   9  -1   4  285.77   20.50
   9  -1   4  261.07   20.40
   9   1  -4  290.67   20.40
   9  -1   4  232.58   20.40
   9   1  -4  274.97   20.40
   9   1  -4  299.27   20.40
   9   1  -4  292.47   20.40
   9  -1   4  249.97   20.50
   9   1   4  263.27   20.50
   9  -1  -4  270.97   20.40
   9   1   4  244.68   20.50
   9   1   4  259.07   20.40
   9  -1  -4  287.67   20.40
  -9   1  -4  303.87   20.40
   9  -1  -4  248.38   20.40
   9  -1  -4  295.87   20.40
   9  -1  -4  281.17   20.40
   9   1   4  262.57   20.50
   9   1   4  280.47   20.40
   9   1   4  255.47   20.40
  -9   1  -4  301.97   20.40
   9   1   4  284.07   20.60
   9  -2   4   89.89    7.20
   9   2  -4   92.89    7.10
   9  -2   4   90.79    7.10
   9   2  -4   91.49    7.10
   9   2  -4  104.59    7.10
   9  -2   4  103.69    7.20
   9  -2   4   84.69    7.20
   9  -2   4   89.29    7.10
   9   2  -4   97.19    7.10
   9  -2   4   97.69    7.20
  -9  -2  -4   84.69    7.40
   9  -2  -4   95.49    7.10
   9  -2  -4   90.79    7.40
   9  -2  -4   93.19    7.00
   9   2   4   96.69    7.10
   9  -2  -4   98.39    7.00
  -9   2  -4  106.29    7.10
   9  -2  -4   96.19    7.10
   9   2   4   86.59    7.20
   9   2   4   91.69    7.20
   9   2   4   89.59    7.30
   9  -3   4  127.59   10.40
   9   3  -4  140.19   10.40
   9  -3   4  139.39   10.30
   9  -3   4  127.29   10.40
   9   3  -4  132.59   10.40
   9   3  -4  144.99   10.30
   9  -3   4  142.89   10.40
   9  -3   4  146.29   10.40
   9   3  -4  147.69   10.30
  -9   3   4  124.09   10.40
  -9  -3  -4  139.79   10.30
   9   3   4  136.19   10.40
   9  -3  -4  142.59   10.30
  -9   3  -4  155.58   10.40
   9  -3  -4  139.59   10.40
   9  -3  -4  143.29   10.30
   9  -3  -4  125.99   10.70
   9   3   4  121.99   10.60
   9   3   4  144.69   10.30
   9   3   4  119.89   10.50
   9  -3  -4  153.98   10.40
  -9  -4  -4   35.90    2.70
   9   4  -4   35.90    2.90
   9  -4   4   33.90    2.90
   9  -4   4   31.00    2.90
   9  -4   4   35.00    3.00
   9   4  -4   37.60    2.90
   9   4  -4   35.30    2.80
   9  -4   4   36.50    2.90
   9  -4   4   31.10    3.10
   9   4   4   29.00    3.20
  -9   4  -4   38.70    2.90
   9  -4  -4   36.40    2.90
   9   4   4   32.80    3.10
   9  -4  -4   35.50    2.70
   9   4   4   33.20    2.90
   9  -4  -4   37.30    2.80
   9  -4  -4   39.10    2.90
   9   5  -4   42.70    3.20
   9   5  -4   38.00    3.30
   9  -5   4   42.50    3.20
   9   5  -4   42.00    3.30
   9  -5   4   37.70    3.40
   9  -5   4   40.60    3.30
  -9  -5  -4   39.80    3.10
  -9   5  -4   39.00    3.30
   9   5   4   40.30    3.20
   9  -5  -4   40.30    3.20
   9  -5  -4   39.40    3.10
   9   5   4   37.90    3.60
   9  -5  -4   46.00    3.30
   9  -6   4   11.20    1.20
   9  -6   4    9.30    1.70
  -9  -6  -4   11.30    1.10
   9  -6   4    9.40    1.10
  -9   6   4   12.00    1.20
   9   6  -4   11.00    1.30
   9  -6  -4   12.60    1.20
   9  -6  -4   12.00    1.00
   9   0  -5   17.00    1.70
   9   0  -5   19.40    1.40
   9   0  -5   19.70    1.40
   9   0   5   15.40    1.60
   9   0   5   17.50    1.80
   9   0   5   18.30    1.80
   9   0   5   13.50    1.60
   9   0   5   16.90    1.50
   9   0   5   14.90    1.50
  -9   0  -5   18.30    1.50
   9   0   5   18.10    1.90
   9  -1   5  515.35   36.90
   9   1  -5  507.55   36.90
   9  -1   5  533.05   37.00
   9  -1   5  496.85   36.80
  -9  -1  -5  534.45   36.80
   9   1  -5  561.54   36.90
   9  -1   5  448.96   36.90
   9   1  -5  547.15   36.80
   9   1  -5  525.35   36.80
   9  -1   5  443.26   36.90
   9  -1   5  494.25   36.90
  -9  -1  -5  469.95   37.00
   9   1   5  499.75   37.00
   9  -1  -5  487.25   36.90
   9   1   5  473.85   36.80
   9   1   5  460.05   36.80
  -9   1  -5  522.15   36.90
   9   1   5  426.06   36.80
   9  -1  -5  536.45   36.80
  -9   1  -5  528.75   36.90
   9   1   5  420.66   36.90
   9  -1  -5  521.55   36.80
   9  -1  -5  535.05   36.90
   9  -1  -5  499.95   36.80
   9   1   5  449.06   36.90
   9   1   5  500.95   37.00
   9  -2   5   10.60    1.70
   9   2  -5   11.30    1.20
   9   2  -5   12.30    1.40
   9  -2   5   11.40    1.60
   9   2  -5   12.30    1.20
   9   2  -5   11.80    1.20
   9  -2   5   11.80    1.50
  -9  -2  -5   12.40    1.20
   9  -2   5   10.80    1.50
  -9   2   5   11.20    1.30
   9  -2   5   11.40    1.20
   9  -2   5   10.40    1.60
   9   2   5   12.50    1.20
   9  -2  -5   12.00    1.20
   9   2   5   10.80    1.50
  -9   2  -5   10.90    1.30
   9  -2  -5    9.50    1.70
   9  -2  -5   12.30    1.10
   9  -2  -5   12.20    1.00
   9   2   5   11.50    1.80
   9   2   5   12.00    1.60
   9  -2  -5   11.70    1.30
  -9  -2   5    9.60    1.20
   9   2   5    8.60    1.60
   9   3  -5  271.47   19.60
   9  -3   5  252.87   19.70
  -9  -3  -5  264.37   19.50
   9   3  -5  267.27   19.60
   9  -3   5  289.97   19.60
   9   3  -5  257.97   19.50
   9  -3   5  251.37   19.60
   9  -3   5  247.38   19.60
   9   3  -5  243.18   19.60
  -9   3   5  243.48   19.50
   9  -3   5  246.78   19.60
   9  -3  -5  264.27   19.60
   9   3   5  244.68   19.70
   9   3   5  258.57   19.60
   9   3   5  274.57   19.50
  -9   3  -5  272.67   19.60
   9   3   5  239.38   19.80
   9  -3  -5  279.07   19.50
   9  -3  -5  269.67   19.50
   9  -3  -5  302.97   19.60
   9  -3  -5  283.77   19.60
  -9   4   5    5.10    0.90
   9  -4   5    3.00    1.50
  -9  -4  -5    5.90    0.80
   9  -4   5    5.20    1.00
   9   4  -5    5.40    1.10
   9  -4   5    6.00    1.10
   9   4  -5    4.00    0.70
   9  -4   5    4.70    0.90
   9   4  -5    6.00    1.00
  -9   4  -5    3.40    0.80
   9   4   5    4.40    1.00
   9   4   5    3.30    1.50
   9  -4  -5    5.00    0.70
   9   4   5    4.50    0.80
  -9   4  -5    5.10    1.00
   9  -4  -5    5.50    1.00
   9  -4  -5    5.90    0.90
   9   4   5    5.20    1.30
   9  -5   5   84.39    6.70
  -9  -5  -5   92.39    6.60
   9   5  -5   90.59    6.70
   9  -5   5   99.99    6.70
  -9   5   5   87.59    6.70
   9   5  -5   85.69    6.70
   9  -5  -5   98.39    6.70
  -9   5  -5   88.49    6.70
   9   5   5   73.59    6.90
   9  -5  -5   84.99    6.60
   9  -5  -5   91.89    6.60
   9   5   5   76.59    7.00
   9   0  -6  358.26   25.70
   9   0   6  336.27   25.80
  -9   0  -6  339.87   25.80
   9   0  -6  355.26   25.80
  -9   0   6  371.76   25.70
   9   0   6  336.97   25.90
   9   0   6  324.07   25.80
  -9   0  -6  350.96   25.70
   9   0  -6  376.46   25.70
   9   0   6  332.47   25.70
   9   0  -6  347.47   25.80
   9   0   6  333.97   25.90
   9   1  -6   59.09    4.60
  -9  -1  -6   61.49    4.50
   9   1  -6   68.49    4.70
   9  -1   6   61.49    4.80
   9   1  -6   63.99    4.50
   9  -1   6   56.19    4.70
   9  -1   6   54.99    4.60
   9  -1   6   55.99    4.80
   9  -1   6   59.69    4.70
   9   1   6   52.69    4.70
   9   1   6   57.69    4.50
   9  -1  -6   59.59    4.70
   9   1   6   56.79    4.80
  -9   1  -6   57.49    4.60
   9  -1  -6   66.19    4.50
   9  -1  -6   56.59    4.60
   9  -1  -6   61.69    4.60
   9   1   6   49.10    4.90
   9  -1  -6   62.99    4.50
   9   1   6   60.99    4.90
  -9   1  -6   60.29    4.60
   9  -2   6  199.68   16.20
   9   2  -6  233.78   16.20
   9   2  -6  219.28   16.10
   9  -2   6  215.58   16.20
   9   2  -6  243.38   16.20
   9  -2   6  196.28   16.20
   9  -2   6  201.98   16.20
   9  -2   6  202.88   16.10
  -9  -2  -6  218.88   16.10
   9  -2   6  212.98   16.20
  -9   2   6  215.88   16.10
   9   2   6  200.48   16.30
  -9   2  -6  225.08   16.20
  -9  -2   6  195.08   16.10
   9   2   6  198.98   16.30
   9  -2  -6  237.58   16.20
   9  -2  -6  224.08   16.10
   9  -2  -6  237.48   16.10
   9   2   6  236.58   16.10
   9   3  -6   30.10    2.40
   9  -3   6   23.00    2.40
   9  -3   6   27.90    2.30
   9  -3   6   25.90    2.50
   9   3  -6   25.20    2.30
   9  -3   6   23.30    2.70
   9  -3   6   27.90    2.40
   9   3  -6   27.60    2.20
  -9  -3  -6   28.30    2.20
  -9   3   6   26.80    2.30
   9  -3  -6   29.80    2.30
   9   3   6   30.20    2.30
   9  -3  -6   30.00    2.30
   9   3   6   24.00    2.70
  -9   3  -6   24.40    2.30
   9  -3  -6   28.90    2.20
   9   4  -6   77.99    6.20
  -9   4   6   84.79    6.10
   9   4  -6   78.29    6.10
  -9  -4  -6   80.49    6.10
   9  -4   6   73.99    6.20
   9  -4   6   81.69    6.10
   9   4   6   86.09    6.10
   9   4   6   67.89    6.40
   9  -4  -6   84.99    6.00
  -9   4  -6   78.09    6.10
   9  -4  -6   91.69    6.20
   9  -4  -6   85.59    6.10
   9   4   6   75.89    6.30
   9   0  -7   14.10    1.10
   9   0  -7   13.50    1.40
   9   0   7    9.50    1.90
  -9   0   7   13.60    1.40
   9   0  -7   12.30    1.20
  -9   0  -7   13.70    1.30
   9   0   7   10.50    1.60
   9   0   7   11.40    1.60
   9   0   7   12.30    1.20
   9   0   7   13.40    1.80
   9   0  -7   13.70    1.50
  -9   0  -7   11.60    1.30
   9  -1   7   -0.30    0.40
  -9  -1  -7    0.00    0.60
   9   1  -7   -0.30    0.60
   9  -1   7   -0.20    0.70
   9   1  -7    0.70    0.70
   9  -1   7   -0.10    1.10
   9  -1   7   -0.40    0.90
   9  -1   7    0.20    0.80
  -9  -1  -7    0.00    0.60
  -9   1   7    0.40    0.60
   9   1  -7    0.80    0.40
  -9  -1   7    0.30    0.50
   9   1   7    0.10    0.80
   9   1   7   -0.10    0.50
   9  -1  -7   -0.20    0.50
   9  -1  -7    0.90    0.30
   9  -1  -7    0.00    0.80
   9  -1  -7    0.20    0.40
   9   1   7    0.90    1.10
   9   1   7    0.70    0.80
   9   1   7    0.10    1.00
   9  -2   7    8.70    1.40
   9  -2   7    9.50    1.90
   9   2  -7    8.90    1.00
   9  -2   7    8.10    1.50
   9  -2   7    9.10    1.40
   9   2  -7    9.20    1.20
  -9   2   7    8.00    1.10
  -9  -2  -7    9.30    1.10
   9   2  -7    9.90    1.10
   9  -2  -7    9.60    1.60
  -9  -2   7    7.50    1.10
   9  -2  -7    9.80    1.10
  -9   2  -7    6.90    1.10
   9   2   7   10.40    1.20
   9  -2  -7    9.20    0.90
   9   2   7    7.10    1.60
   9   2   7    9.00    1.50
  -9   3   7   -0.40    0.80
   9  -3   7    0.40    0.80
   9   3  -7   -0.10    0.50
   9  -3   7    0.20    0.80
   9   3  -7   -0.20    0.70
  -9  -3  -7    0.10    0.60
   9   3   7    0.70    0.80
   9   3   7    0.00    1.00
   9   3   7    0.60    1.00
   9  -3  -7   -0.10    0.50
  -9   3  -7    0.00    0.60
   9  -3  -7   -0.10    0.60
  -9   0  -8    2.20    0.80
  -9   0  -8    2.00    0.70
   9   0   8    2.00    0.80
   9   0  -8    3.50    0.70
  -9   0   8    2.80    0.50
   9   0   8    3.20    0.90
   9   0  -8    2.70    0.40
   9   0   8    3.10    1.90
   9   0   8    3.00    0.60
   9  -1   8   -0.10    1.40
   9   1  -8    1.20    1.40
   9   1  -8    0.00    0.40
   9   1  -8   -0.10    0.60
   9  -1   8    1.40    1.20
  -9  -1  -8    0.30    0.70
   9  -1   8    0.30    0.80
  -9   1   8    0.00    0.60
   9  -1   8   -0.10    0.50
  -9  -1  -8   -0.20    0.60
   9   1   8   -1.70    1.10
   9   1   8    0.00    0.70
   9   1   8   -0.30    1.00
   9  -1  -8   -0.80    0.40
   9  -1  -8   -0.10    0.60
   9   1   8   -0.70    0.70
  -9  -1   8    0.00    0.50
   9  -1  -8    0.80    0.90
  -9   1  -8    0.10    0.60
   9  -1  -8    0.10    0.40
   9  -2   8    1.60    0.90
   9  -2   8    1.80    0.50
  -9  -2  -8    1.40    0.70
  -9  -2  -8    1.20    0.60
   9   2  -8    0.20    0.70
   9  -2   8    2.10    0.80
   9   2  -8    0.60    0.60
   9   2  -8    2.00    0.40
  -9   2   8    2.10    0.60
   9  -2  -8    0.50    0.40
  -9   2  -8    0.80    0.60
   9   2   8    1.00    0.80
   9  -2  -8    2.50    1.70
   9   2   8    1.10    0.70
   9  -2  -8    2.30    0.70
   9   2   8    1.40    0.70
  10   0   0    3.90    0.50
  10   0   0    4.20    0.90
  10   0   0    4.40    0.80
  10   0   0    5.10    0.90
  10   0   0    4.90    0.60
  10   1   0  195.98   14.10
  10  -1   0  206.08   14.10
  10   1   0  189.58   14.10
  10   1   0  190.38   14.20
  10   1   0  189.18   14.10
  10  -1   0  159.88   14.10
  10  -1   0  187.08   14.20
  10  -1   0  189.28   14.10
  10  -1   0  182.28   14.20
  10   1   0  185.28   14.20
  10  -1   0  186.18   14.10
  10  -1   0  210.58   14.10
  10   1   0  202.68   14.10
  10   1   0  186.38   14.10
  10   2   0    5.40    0.80
  10   2   0    5.30    0.70
  10  -2   0    3.70    0.80
  10  -2   0    5.70    0.70
  10   2   0    5.80    0.80
  10  -2   0    4.50    0.80
  10   2   0    3.80    0.90
  10   2   0    6.20    1.00
  10  -3   0   71.39    5.70
 -10   3   0   81.39    5.60
  10  -3   0   75.29    5.50
  10  -3   0   72.69    5.60
  10  -3   0   69.99    5.50
  10  -3   0   69.99    5.60
  10  -3   0   70.69    5.50
  10   3   0   73.89    5.50
  10   3   0   81.49    5.60
  10  -3   0   69.09    5.50
  10   3   0   70.89    5.50
  10   3   0   68.39    5.60
  10   4   0    4.20    0.90
  10   4   0    4.50    1.00
 -10   4   0    5.30    1.00
  10  -4   0    4.00    0.60
  10   4   0    5.00    0.90
  10  -4   0    6.40    0.90
  10  -4   0    5.80    0.80
  10  -4   0    4.10    0.70
  10   5   0   13.80    2.00
  10  -5   0   14.60    1.40
  10  -5   0   16.10    1.50
  10  -5   0   11.40    1.40
  10  -5   0   15.90    1.50
 -10   5   0   14.00    1.50
  10   5   0   11.70    1.40
  10  -5   0   12.80    1.40
  10  -5   0   14.30    1.30
 -10   6   0    1.10    0.80
  10  -6   0    1.10    0.60
  10  -6   0    1.90    0.40
  10   6   0    0.10    0.50
  10   0   1    3.60    0.70
  10   0  -1    3.30    0.60
  10   0  -1    3.70    0.80
  10   0   1    3.60    0.70
  10   0   1    5.00    0.60
  10   0  -1    3.10    0.70
  10   0  -1    4.60    0.50
  10   0   1    4.20    1.00
  10   0   1    4.70    0.70
  10   0   1    3.00    0.60
  10   0  -1    3.00    0.50
  10   0  -1    3.40    0.40
  10   0  -1    4.20    0.60
  10   0  -1    5.20    1.00
  10   0   1    3.80    0.70
  10  -1   1  294.67   23.80
  10  -1   1  328.27   23.90
 -10  -1  -1  346.87   23.80
  10   1  -1  364.56   23.90
  10   1  -1  326.37   23.80
  10  -1   1  312.17   23.90
  10   1  -1  327.27   23.90
  10   1  -1  339.37   23.80
  10   1  -1  343.57   23.90
  10  -1   1  335.27   23.90
  10  -1   1  333.07   23.90
  10  -1   1  326.17   23.80
  10  -1   1  332.57   24.00
  10   1  -1  321.97   24.00
  10   1  -1  298.97   23.90
  10  -1   1  288.87   23.80
  10   1  -1  274.67   23.80
  10  -1   1  300.37   23.90
  10   1   1  343.87   23.90
  10  -1  -1  285.57   23.80
  10   1   1  324.97   23.90
  10   1   1  309.97   23.90
  10   1   1  304.37   23.80
  10   1   1  344.77   23.80
  10  -1  -1  336.17   23.90
 -10   1  -1  363.36   23.90
  10   1   1  279.17   23.90
  10   1   1  277.47   23.90
  10  -1  -1  328.67   23.90
  10   1   1  349.67   23.80
  10   1   1  331.87   23.90
  10  -1  -1  355.16   23.90
  10  -1  -1  324.67   23.80
  10  -1  -1  303.87   23.90
  10  -2   1    1.30    0.60
 -10   2   1    1.20    0.50
  10   2  -1    0.70    0.70
  10   2  -1    1.40    0.40
  10  -2   1    2.10    0.70
  10   2  -1    1.60    0.60
  10   2  -1    1.10    0.50
  10  -2   1    1.70    0.40
  10   2  -1    1.30    0.50
  10  -2   1    1.20    0.50
 -10  -2  -1    1.20    0.40
  10  -2   1    1.70    0.50
  10   2  -1    1.40    0.50
  10  -2   1    2.00    0.50
  10  -2   1    0.90    0.80
  10  -2   1    1.50    0.50
  10  -2   1    2.20    0.40
  10  -2  -1    1.40    0.70
  10   2   1    2.00    0.70
  10   2   1    1.30    0.50
  10   2   1    1.50    0.40
  10  -2  -1    1.40    0.40
  10   2   1    0.90    0.50
  10  -2  -1    1.20    0.50
  10   2   1    0.80    0.70
  10  -2  -1    1.40    0.40
  10   2   1    0.60    0.60
  10   2   1    0.90    0.30
  10  -2  -1    1.30    0.30
  10  -2  -1    1.00    0.50
  10   2   1    0.10    0.70
  10  -2  -1    1.80    0.40
  10   3  -1  147.19   11.30
  10   3  -1  157.28   11.30
  10  -3   1  159.98   11.30
  10  -3   1  131.89   11.20
  10   3  -1  135.09   11.30
  10   3  -1  151.88   11.30
  10  -3   1  159.68   11.30
  10   3  -1  147.59   11.30
  10  -3   1  160.68   11.40
  10   3  -1  140.19   11.30
  10  -3   1  156.18   11.30
  10  -3   1  149.99   11.40
 -10   3   1  163.98   11.30
  10  -3   1  144.09   11.20
  10  -3   1  156.38   11.30
  10  -3  -1  153.38   11.30
  10   3   1  150.58   11.30
  10   3   1  140.99   11.20
  10  -3  -1  144.99   11.40
  10  -3  -1  156.78   11.30
  10  -3  -1  142.89   11.20
  10  -3  -1  150.68   11.30
  10  -3  -1  157.28   11.30
  10   3   1  165.68   11.40
  10  -4   1    0.50    0.50
  10   4  -1    0.50    0.80
  10   4  -1    0.20    0.90
  10  -4   1   -0.20    0.60
  10   4  -1   -0.10    0.60
  10  -4   1    0.00    0.50
  10  -4   1   -0.50    0.70
  10  -4   1    0.20    0.60
  10  -4   1   -0.90    0.80
  10   4  -1    0.20    0.80
  10   4  -1    0.60    0.70
  10  -4   1    0.00    0.80
 -10   4   1    0.20    0.60
  10  -4  -1   -0.30    0.50
  10  -4  -1   -0.30    0.60
  10   4   1    0.20    0.80
  10   4   1   -0.40    0.50
  10  -4  -1   -1.00    0.60
  10  -4  -1   -0.10    0.60
 -10   4  -1    0.90    0.60
  10   4   1   -0.80    0.70
  10  -5   1   55.09    4.10
 -10   5   1   52.49    4.10
  10  -5   1   53.59    4.00
  10  -5   1   51.09    4.00
  10   5  -1   53.49    4.00
  10  -5   1   55.99    4.10
  10  -5   1   49.10    4.00
  10   5  -1   47.70    4.30
  10  -5   1   47.60    4.00
 -10  -5  -1   52.19    4.00
  10   5  -1   48.50    4.20
  10  -5  -1   57.79    4.10
 -10   5  -1   53.49    4.10
  10   5   1   53.69    4.30
  10   5   1   50.19    4.00
  10  -5  -1   48.20    4.00
  10  -5  -1   53.29    4.00
  10  -5  -1   48.00    4.00
 -10  -6  -1   -0.50    0.50
  10  -6   1    0.60    0.60
  10  -6   1    0.00    0.70
  10   6  -1   -0.30    0.50
  10  -6   1    0.10    0.40
 -10   6   1   -0.40    1.20
  10  -6   1    0.30    0.50
  10   6   1   -0.40    0.50
  10  -6  -1    0.70    0.50
  10  -6  -1    2.20    0.80
  10  -6  -1    0.30    0.40
  10   0  -2  797.42   57.99
  10   0  -2  721.73   57.99
  10   0  -2  892.61   57.99
  10   0   2  723.03   58.09
  10   0   2  889.41   58.09
  10   0  -2  753.42   57.99
  10   0   2  821.42   57.99
  10   0  -2  756.12   57.99
  10   0   2  789.92   58.09
  10   0   2  721.43   57.99
  10   0  -2  860.71   57.99
  10   0   2  774.52   57.99
  10   0   2  726.03   58.09
  10   0   2  738.03   57.99
  10   0  -2  791.02   57.99
  10   0  -2  812.02   57.99
  10   1  -2  220.58   16.10
  10   1  -2  232.08   16.20
  10  -1   2  242.18   16.30
  10  -1   2  217.08   16.20
  10   1  -2  223.18   16.20
 -10  -1  -2  228.68   16.10
  10  -1   2  204.48   16.30
  10  -1   2  185.78   16.20
  10  -1   2  228.88   16.30
  10  -1   2  230.28   16.20
 -10   1   2  216.78   16.20
  10  -1   2  213.38   16.30
  10  -1   2  196.58   16.20
  10  -1   2  211.28   16.20
  10   1  -2  210.48   16.30
  10   1  -2  216.58   16.10
  10   1   2  214.48   16.30
  10   1   2  209.78   16.20
  10  -1  -2  222.98   16.20
  10   1   2  230.08   16.20
  10   1   2  185.08   16.20
  10  -1  -2  192.88   16.10
  10  -1  -2  224.78   16.20
  10   1   2  203.48   16.20
 -10   1  -2  248.88   16.20
  10  -1  -2  226.18   16.10
  10   1   2  185.48   16.40
  10   1   2  240.18   16.20
  10  -1  -2  224.28   16.20
  10  -1  -2  240.28   16.20
  10   1   2  240.08   16.30
  10  -1  -2  208.78   16.20
 -10  -2  -2  591.24   41.10
  10   2  -2  561.74   41.20
  10   2  -2  628.74   41.20
  10  -2   2  541.35   41.10
  10  -2   2  534.75   41.20
  10   2  -2  524.85   41.20
  10  -2   2  577.94   41.20
 -10   2   2  567.44   41.20
  10  -2   2  589.04   41.20
  10  -2   2  544.05   41.20
  10   2  -2  519.35   41.20
  10  -2   2  503.35   41.10
  10  -2   2  506.55   41.40
  10   2  -2  578.54   41.20
  10  -2   2  580.34   41.20
  10  -2  -2  574.64   41.20
 -10   2  -2  599.94   41.20
  10   2   2  495.15   41.30
  10  -2  -2  545.35   41.10
  10   2   2  488.15   41.10
  10   2   2  570.44   41.30
  10  -2  -2  594.14   41.20
  10  -2  -2  582.04   41.30
  10   2   2  545.25   41.20
  10   2   2  588.24   41.10
  10  -2  -2  531.55   41.30
  10  -2  -2  514.15   41.20
  10   2   2  601.34   41.20
  10  -2  -2  569.84   41.10
  10  -3   2   88.39    6.90
  10  -3   2  101.39    7.00
  10  -3   2   90.39    7.10
  10  -3   2   96.99    7.00
  10  -3   2   90.09    7.10
  10   3  -2   86.49    6.90
  10   3  -2   89.49    7.00
  10   3  -2   84.99    6.90
  10  -3   2   83.99    6.90
  10   3  -2   99.99    6.90
  10   3  -2   94.59    7.00
 -10   3   2   94.79    6.90
  10  -3   2   98.39    7.00
  10   3  -2   82.19    7.00
  10  -3  -2   94.39    7.00
  10  -3  -2   98.19    7.00
  10   3   2   82.39    6.90
  10  -3  -2   93.79    7.20
  10  -3  -2   97.29    6.90
 -10   3  -2   98.59    7.00
  10   3   2   83.59    7.10
  10  -3  -2   88.69    6.90
  10   3   2   92.89    6.90
  10   4  -2  209.28   16.30
  10  -4   2  231.78   16.30
  10   4  -2  241.38   16.30
 -10   4   2  221.18   16.30
 -10  -4  -2  210.08   16.20
  10  -4   2  221.38   16.40
  10  -4   2  221.78   16.30
  10  -4   2  233.98   16.30
  10  -4   2  212.18   16.20
  10   4  -2  202.28   16.30
  10  -4   2  205.48   16.30
  10   4  -2  217.58   16.30
  10  -4   2  198.48   16.20
  10  -4   2  205.58   16.30
  10   4  -2  198.48   16.30
  10  -4  -2  230.78   16.30
  10  -4  -2  227.48   16.20
  10  -4  -2  214.58   16.20
  10   4   2  227.98   16.40
 -10   4  -2  213.18   16.30
  10  -4  -2  206.18   16.30
 -10   4  -2  243.48   16.30
  10   4   2  229.38   16.20
  10   5  -2   19.90    1.90
  10  -5   2   18.60    1.80
  10  -5   2   19.00    1.60
  10  -5   2   20.40    1.80
 -10   5   2   20.40    1.90
  10  -5   2   21.20    1.70
  10  -5   2   18.10    1.90
  10   5  -2   17.20    1.90
 -10  -5  -2   21.00    1.70
  10   5  -2   17.70    1.70
 -10   5  -2   17.50    1.90
  10  -5  -2   18.10    1.70
  10  -5  -2   20.80    1.60
  10   5   2   20.30    1.80
  10   5   2   18.20    2.30
  10  -5  -2   18.90    1.70
 -10   5  -2   16.90    2.00
  10  -6   2   78.39    5.50
  10  -6   2   74.89    5.40
  10   6  -2   63.39    5.50
  10  -6   2   68.29    5.30
 -10  -6  -2   75.89    5.30
  10   6  -2   62.39    5.50
  10  -6   2   76.09    5.40
  10   6  -2   63.89    5.30
  10  -6  -2   65.09    5.40
  10  -6  -2   80.29    5.40
  10   6   2   65.79    5.30
  10  -6  -2   71.49    5.30
  10   0   3    4.80    1.10
 -10   0  -3    5.60    0.80
  10   0  -3    4.20    0.60
  10   0   3    5.10    0.70
  10   0   3    3.80    0.70
  10   0  -3    6.10    0.70
  10   0   3    5.20    0.90
  10   0   3    2.90    1.00
  10   0  -3    4.90    0.60
  10   0   3    6.20    0.60
  10   0  -3    4.90    0.60
  10   0   3    3.30    0.90
  10   1  -3    0.70    0.70
  10  -1   3    0.70    0.40
  10   1  -3   -0.80    0.70
  10  -1   3   -1.60    1.00
  10  -1   3    0.30    0.40
  10   1  -3    0.00    0.40
  10  -1   3    0.10    0.80
  10  -1   3   -0.80    0.60
  10   1  -3    0.50    0.40
  10  -1   3   -0.20    0.70
  10  -1   3   -0.20    0.40
  10  -1   3    0.80    0.50
  10   1  -3    0.70    0.50
  10   1  -3    0.20    0.30
 -10  -1  -3    0.40    0.40
  10  -1   3    0.20    0.70
  10  -1  -3    0.50    0.30
  10   1   3    0.90    0.30
  10   1   3    0.10    0.60
  10   1   3   -0.40    1.00
  10  -1  -3   -0.30    0.40
  10  -1  -3    0.30    0.30
  10  -1  -3    0.40    0.50
  10   1   3    0.90    0.80
  10   1   3    0.10    0.40
 -10   1  -3    0.20    0.50
  10   1   3    0.30    0.40
  10   1   3    0.50    0.60
  10   1   3    0.90    0.50
  10  -1  -3    0.10    0.40
  10  -1  -3    0.90    0.40
  10   2  -3    2.70    0.60
 -10  -2  -3    5.40    0.70
  10  -2   3    3.60    0.90
  10  -2   3    5.60    1.10
  10  -2   3    4.50    0.60
  10   2  -3    4.30    0.70
 -10   2   3    2.80    0.70
  10  -2   3    3.00    0.60
  10   2  -3    4.40    0.70
  10  -2   3    5.50    0.90
  10  -2   3    2.70    0.70
  10   2  -3    3.80    0.80
  10  -2   3    3.40    0.90
 -10   2  -3    4.30    0.70
  10   2   3    3.70    0.70
  10   2   3    1.90    0.90
  10   2   3    3.70    1.30
  10  -2  -3    5.00    0.80
  10  -2  -3    3.80    0.50
  10   2   3    3.40    0.90
  10  -2  -3    3.90    0.60
  10   2   3    2.60    0.80
  10   2   3    4.50    0.80
  10   2   3    2.40    0.60
  10   3  -3    2.10    0.70
 -10  -3  -3    0.30    0.40
  10   3  -3    0.90    0.60
  10  -3   3    0.30    0.50
  10  -3   3   -0.50    0.90
  10  -3   3    1.10    0.40
  10  -3   3   -0.30    0.80
  10  -3   3    1.10    0.70
 -10   3   3    1.30    0.70
  10   3  -3    2.20    0.60
  10  -3   3    2.10    0.70
  10   3  -3    0.70    0.80
  10   3  -3    1.30    0.70
  10  -3  -3    1.80    0.60
 -10   3  -3    1.00    0.70
  10   3   3    0.10    1.00
  10   3   3    0.70    0.90
  10  -3  -3    3.60    1.60
  10  -3  -3    1.40    0.40
  10   3   3    0.70    0.90
  10  -3  -3    0.00    0.40
  10  -3  -3    0.90    0.50
  10  -4   3    1.00    0.60
  10  -4   3    1.80    0.70
  10  -4   3    2.00    0.70
 -10   4   3    1.10    0.70
  10  -4   3    1.50    1.00
  10   4  -3    1.80    0.60
  10  -4   3    1.20    0.60
  10   4  -3    1.30    0.80
 -10  -4  -3    1.10    0.50
  10  -4   3    1.20    0.50
  10   4  -3    2.50    0.80
  10  -4   3    0.50    0.90
  10   4   3    0.50    1.00
  10   4   3    1.60    0.60
 -10   4  -3    2.60    0.80
  10  -4  -3    1.40    0.40
  10   4   3    1.50    1.00
  10  -4  -3    1.00    0.60
  10  -4  -3    2.80    0.70
  10   4   3    1.00    1.00
  10   4   3    0.80    1.30
 -10  -5  -3    1.00    0.50
  10   5  -3    0.60    0.80
  10  -5   3    1.60    0.60
  10   5  -3    0.50    0.60
  10   5  -3    2.00    0.80
  10  -5   3    1.00    0.50
 -10   5   3    0.00    0.90
  10  -5   3    0.20    0.60
  10  -5  -3    2.10    0.60
  10   5   3   -0.20    1.20
  10   5   3   -0.20    1.50
 -10   5  -3    1.20    0.80
  10   5   3    1.30    0.60
  10  -5  -3    1.40    0.60
 -10   5  -3    0.30    0.70
  10  -5  -3    1.30    0.40
  10  -5  -3    1.80    0.60
  10   6  -3    0.40    0.50
  10  -6   3    0.80    0.40
 -10  -6  -3    1.20    0.50
  10   6  -3    0.10    0.70
  10   6  -3   -0.10    0.80
  10  -6   3    0.80    0.50
  10  -6  -3    1.60    0.60
  10  -6  -3    0.40    0.40
  10   6   3    0.70    0.60
  10   0   4  425.16   32.50
  10   0  -4  369.16   32.50
  10   0   4  422.46   32.50
  10   0  -4  482.95   32.40
  10   0   4  441.26   32.60
  10   0   4  459.25   32.60
  10   0   4  443.16   32.60
  10   0   4  407.16   32.60
  10   0  -4  426.66   32.40
  10   0   4  458.45   32.40
  10   0   4  430.16   32.60
  10   0  -4  451.35   32.50
  10   0   4  405.86   32.50
 -10   0  -4  490.95   32.40
  10   0  -4  468.25   32.40
  10  -1   4  367.16   27.10
  10   1  -4  391.66   27.00
  10  -1   4  356.36   27.10
 -10  -1  -4  397.46   26.90
  10  -1   4  337.57   27.10
  10   1  -4  351.76   27.00
  10  -1   4  314.87   27.00
  10  -1   4  368.86   27.00
  10  -1   4  343.07   27.00
  10   1  -4  373.76   26.90
  10  -1   4  368.06   27.10
  10   1  -4  397.96   26.90
  10   1  -4  381.06   26.90
  10   1   4  328.47   27.10
  10   1   4  340.27   27.00
  10   1   4  378.46   26.90
 -10   1  -4  415.36   27.00
  10   1   4  334.17   26.90
  10  -1  -4  395.56   26.90
  10  -1  -4  376.06   27.00
  10   1   4  358.86   27.10
  10   1   4  311.47   27.00
  10   1   4  363.16   27.10
  10  -1  -4  392.26   27.00
  10  -1  -4  393.06   26.90
  10   1   4  333.57   27.10
  10   1   4  361.56   27.00
  10   2  -4  339.77   23.40
  10  -2   4  315.77   23.50
  10  -2   4  330.57   23.40
  10   2  -4  298.57   23.50
  10   2  -4  321.77   23.50
 -10  -2  -4  337.37   23.40
  10  -2   4  311.47   23.50
  10  -2   4  282.47   23.50
  10   2  -4  317.67   23.40
  10  -2   4  319.57   23.60
  10  -2   4  331.87   23.50
  10  -2  -4  297.87   23.40
  10  -2  -4  344.97   23.40
  10   2   4  286.87   23.60
  10   2   4  285.67   23.60
  10  -2  -4  324.17   23.50
  10   2   4  299.87   23.40
  10   2   4  333.07   23.50
  10  -2  -4  325.17   23.40
  10   3  -4  186.88   14.00
  10  -3   4  162.08   13.90
  10   3  -4  189.48   13.80
  10  -3   4  174.88   13.90
 -10  -3  -4  196.08   13.80
  10   3  -4  181.38   13.90
  10  -3   4  189.18   13.80
 -10   3  -4  185.98   14.10
  10   3   4  199.88   13.90
  10  -3  -4  194.18   13.80
  10   3   4  158.08   14.00
  10  -3  -4  194.68   13.90
  10  -3  -4  190.78   13.70
  10   4  -4  133.39    9.60
  10   4  -4  126.29    9.60
  10  -4   4  116.19    9.60
  10  -4   4  121.99    9.70
 -10  -4  -4  130.59    9.50
  10  -4   4  117.19    9.70
  10  -4   4  131.39    9.60
  10  -4   4  127.19    9.60
  10   4  -4  123.19    9.60
  10   4   4  113.59    9.70
  10   4   4  128.09    9.60
 -10   4  -4  138.19    9.60
  10   4   4  129.59    9.80
  10  -4  -4  136.49    9.70
  10  -4  -4  132.99    9.50
  10  -4  -4  138.39    9.60
  10   5  -4   59.79    5.00
  10   5  -4   62.89    5.00
 -10  -5  -4   68.19    4.90
  10  -5   4   58.49    4.90
  10  -5   4   65.39    4.90
  10   5  -4   68.69    4.90
  10  -5   4   67.79    5.00
  10  -5  -4   73.39    5.00
  10   5   4   63.09    4.90
  10  -5  -4   65.49    4.90
 -10   5  -4   59.39    5.00
  10  -5  -4   60.79    4.90
 -10   0  -5  182.98   12.40
  10   0   5  163.58   12.50
  10   0  -5  163.48   12.40
  10   0   5  158.18   12.40
  10   0  -5  184.28   12.30
  10   0   5  166.08   12.50
  10   0  -5  183.18   12.40
  10   0   5  141.79   12.50
  10   0   5  162.08   12.50
  10   0  -5  179.18   12.40
  10   0   5  158.18   12.40
  10   0   5  159.18   12.50
  10   0   5  155.08   12.30
  10   1  -5   28.70    2.20
  10  -1   5   24.30    2.00
  10  -1   5   26.00    2.10
  10  -1   5   21.80    2.30
  10  -1   5   22.90    2.30
  10  -1   5   28.80    2.50
  10  -1   5   27.60    2.40
 -10  -1  -5   28.70    2.10
  10   1  -5   22.90    2.10
 -10   1  -5   26.20    2.20
  10  -1  -5   28.00    2.00
  10   1   5   27.20    2.40
  10  -1  -5   23.70    2.10
  10  -1  -5   27.20    2.10
  10   1   5   19.10    2.80
  10   1   5   21.30    2.10
  10   1   5   23.60    2.40
  10   1   5   22.40    2.00
  10   1   5   22.10    2.30
  10   1   5   24.10    2.20
  10  -1  -5   20.50    2.40
 -10  -2  -5  122.99    8.60
  10   2  -5  131.79    8.60
  10  -2   5  112.59    8.60
  10   2  -5  122.59    8.70
 -10   2   5  109.69    8.60
  10  -2   5  105.09    8.80
  10  -2   5  115.39    8.70
  10  -2   5  110.09    8.80
  10   2  -5   97.49    8.60
  10   2  -5  115.99    8.70
  10  -2   5  109.39    8.80
  10   2   5  102.99    8.90
  10  -2  -5  120.99    8.60
  10   2   5  104.69    8.80
  10   2   5  100.09    8.90
  10  -2  -5  125.09    8.60
  10  -2  -5  121.09    8.60
 -10   2  -5  127.99    8.70
  10  -2  -5  120.89    8.70
  10   2   5  117.79    8.60
 -10  -3  -5   15.60    1.40
  10   3  -5   16.20    1.60
  10  -3   5   15.10    1.70
 -10   3   5   13.70    1.40
  10  -3   5   16.60    1.50
  10  -3   5   14.40    1.80
  10  -3   5   11.90    1.60
  10  -3   5   12.40    1.90
  10   3  -5   15.80    1.40
  10   3  -5   14.20    1.40
  10   3  -5   12.20    1.40
  10   3   5   16.10    2.00
  10  -3  -5   16.70    1.30
 -10   3  -5   13.70    1.50
  10   3   5   10.10    2.00
  10   3   5   14.80    1.50
  10  -3  -5   15.50    1.50
  10  -3  -5   15.90    1.50
  10   3   5   13.50    1.90
  10  -3  -5   17.50    1.90
  10   3   5   11.00    2.00
  10   4  -5   40.80    3.10
  10   4  -5   38.60    3.10
  10  -4   5   40.10    3.10
 -10   4   5   36.50    3.10
  10  -4   5   41.00    3.10
 -10  -4  -5   39.10    3.10
  10  -4   5   37.00    3.20
  10   4  -5   38.30    3.10
 -10   4  -5   37.40    3.10
  10   4   5   40.20    3.10
  10  -4  -5   42.20    3.10
  10  -4  -5   39.50    3.00
  10   4   5   30.70    3.50
  10   4   5   32.90    3.30
  10  -4  -5   42.70    3.10
  10  -5   5    6.50    1.30
  10  -5   5    7.00    1.00
  10  -5   5    6.70    1.10
 -10  -5  -5    8.80    0.90
  10  -5   5    5.70    1.10
 -10   5   5    8.10    1.00
  10   5  -5    6.70    1.20
  10   5  -5    6.90    1.10
  10  -5  -5    7.90    1.00
  10  -5  -5    8.40    0.80
  10   5   5    6.30    1.20
 -10   5  -5    5.90    1.10
  10   0  -6   31.50    2.30
  10   0  -6   31.40    2.60
 -10   0  -6   26.90    2.50
 -10   0  -6   29.90    2.40
  10   0   6   26.80    2.40
  10   0  -6   31.40    2.30
  10   0  -6   29.10    2.40
  10   0   6   28.70    2.70
  10   0   6   30.20    2.70
 -10   0   6   28.10    2.40
  10   0   6   32.20    2.80
  10   0   6   26.70    2.90
  10  -1   6    2.40    0.90
  10   1  -6    0.70    0.80
  10  -1   6    1.20    1.00
  10   1  -6    1.40    0.40
  10  -1   6    1.20    0.70
  10  -1   6    0.80    0.50
  10   1  -6    1.70    0.60
  10  -1   6    1.30    0.60
  10  -1   6    0.20    1.10
  10  -1   6    0.80    1.00
 -10  -1  -6    1.00    0.70
  10  -1  -6    1.60    0.40
  10  -1  -6    0.60    0.90
  10   1   6    1.50    1.20
  10  -1  -6    1.60    0.60
  10   1   6    1.20    0.80
  10   1   6    1.70    0.50
  10   1   6    1.30    0.90
  10  -1  -6    0.60    0.40
  10   1   6    0.00    0.90
  10  -2   6   21.30    2.10
  10  -2   6   17.90    2.20
  10   2  -6   20.30    1.80
  10   2  -6   20.80    1.90
  10   2  -6   21.30    1.70
  10  -2   6   21.40    2.20
  10  -2   6   20.80    2.00
 -10  -2  -6   19.60    1.80
  10  -2   6   19.00    1.80
  10  -2  -6   22.30    1.70
  10  -2  -6   22.00    1.70
 -10   2  -6   19.10    1.90
  10   2   6   17.10    2.30
  10  -2  -6   21.70    1.90
  10  -2  -6   21.60    2.00
  10   2   6   21.50    1.80
  10  -3   6   -0.20    0.80
 -10   3   6    0.20    0.70
  10   3  -6    0.00    0.50
  10  -3   6    0.20    0.80
  10   3  -6    0.80    0.60
 -10  -3  -6    0.30    0.70
  10   3  -6    0.00    0.70
  10  -3   6   -0.20    0.60
  10  -3  -6    0.70    0.60
  10   3   6    0.90    0.60
  10   3   6    0.70    0.80
 -10   3  -6   -0.20    0.70
  10  -3  -6    0.50    0.80
  10   3   6    0.80    1.10
  10   3   6   -0.30    1.10
  10  -3  -6    0.10    0.40
  10  -4   6   10.20    1.40
  10   4  -6    8.80    1.20
  10  -4   6   11.20    1.10
  10  -4   6    8.10    1.10
  10  -4   6    7.90    1.30
 -10   4   6    8.10    1.20
  10   4  -6    8.20    1.10
 -10  -4  -6    9.30    1.00
 -10   4  -6    6.50    1.10
  10  -4  -6    9.10    0.90
  10  -4  -6   10.50    1.10
  10   4   6    7.50    1.20
  10   4   6    8.20    1.90
  10   0   7    3.30    1.00
  10   0   7    1.80    0.80
  10   0   7    2.60    0.50
  10   0  -7    2.10    0.90
  10   0  -7    2.40    0.60
 -10   0  -7    2.40    0.80
  10   0   7    1.70    1.20
  10   0  -7    3.10    0.60
  10   0  -7    2.70    0.50
  10   0   7    2.30    1.10
 -10   0  -7    1.70    0.70
 -10  -1  -7   16.90    1.60
  10   1  -7   18.00    1.60
  10  -1   7   17.70    1.60
  10  -1   7   18.60    1.90
  10  -1   7   16.10    2.10
 -10  -1  -7   16.90    1.60
  10   1  -7   17.00    1.80
 -10   1   7   16.20    1.60
  10  -1   7   15.20    1.80
  10  -1   7   16.30    2.10
  10  -1  -7   13.10    1.90
  10   1   7   15.40    1.90
  10   1   7   16.80    2.10
  10   1   7   13.20    2.30
  10   1   7   19.10    1.60
  10  -1  -7   19.80    1.70
 -10   1  -7   16.20    1.60
  10  -1  -7   19.40    1.50
  10   1   7   17.20    2.00
  10  -1  -7   19.60    1.40
 -10  -1   7   18.30    1.50
  10  -2   7    0.70    1.00
 -10   2   7    2.10    0.60
  10   2  -7    1.70    0.60
  10   2  -7    1.40    0.80
  10  -2   7    1.80    0.50
  10  -2   7    2.20    1.30
  10  -2   7    2.50    0.90
  10   2  -7    1.90    0.50
 -10  -2  -7    1.80    0.60
 -10  -2  -7    2.60    0.70
  10  -2  -7    2.20    0.50
  10  -2  -7    1.90    0.40
 -10   2  -7    0.70    0.60
  10   2   7    1.50    1.10
  10   2   7    1.90    0.60
  10   2   7    1.30    1.00
  10   2   7    0.40    0.80
  10  -2  -7    2.30    0.60
  10  -3   7   10.70    1.20
 -10  -3  -7   10.80    1.20
  10   3  -7   11.00    1.30
  10   3  -7   10.00    1.30
  10  -3  -7   12.50    1.10
  10   3   7    9.30    2.00
  10  -3  -7   11.80    1.30
  10   3   7    9.30    1.90
  10   3   7   11.50    1.90
  10   3   7   13.40    1.40
 -10   0  -8    4.80    0.90
  10   0  -8    6.70    0.70
  10   0   8    7.50    0.90
 -10   0   8    7.50    0.80
  10   0   8    4.30    0.90
  10   0   8    6.10    1.10
  10   0  -8    6.30    1.00
  10   0   8    4.00    1.20
  10   0  -8    4.20    1.10
  10  -1   8    3.00    0.60
  10  -1   8    2.70    0.90
  10   1  -8    4.20    0.90
  10  -1   8    2.70    1.00
 -10   1   8    2.90    0.80
  10  -1   8    2.60    0.80
 -10  -1  -8    2.50    0.60
  10   1  -8    3.40    0.60
  10   1  -8    2.00    0.80
 -10   1  -8    2.30    0.70
  10  -1  -8   -0.60    1.30
  10   1   8    2.80    1.00
 -10  -1   8    4.00    0.70
  10  -1  -8    2.80    0.50
  10  -1  -8    4.40    0.90
  10   1   8    2.10    0.60
  10   1   8    1.60    0.80
  11   0   0   -0.10    0.40
  11   0   0   -0.10    0.30
  11   0   0    0.90    0.40
  11   0   0    0.20    0.20
  11   0   0   -0.20    0.50
  11   0   0    0.00    0.40
  11   0   0    0.20    0.70
  11   0   0   -0.10    0.30
  11   1   0   -0.30    0.40
  11   1   0    0.20    0.70
  11   1   0   -0.20    0.30
  11  -1   0    0.30    0.30
  11  -1   0   -0.70    0.60
  11   1   0    0.50    0.50
  11  -1   0    0.40    0.30
  11  -1   0    0.30    0.50
  11  -1   0    0.10    0.50
  11  -1   0    1.10    0.40
  11   1   0   -0.10    0.30
  11   1   0    0.60    0.40
  11   1   0    0.40    0.30
  11   1   0   -0.70    0.50
  11  -1   0   -0.40    0.40
  11   2   0    1.50    1.20
  11  -2   0    0.10    0.30
  11   2   0    0.40    0.40
  11  -2   0    0.30    0.50
  11   2   0    1.20    0.90
  11   2   0    0.90    0.50
  11  -2   0   -0.70    0.50
  11  -2   0    0.20    1.00
  11   2   0    0.70    0.50
  11  -2   0    0.30    0.40
  11  -2   0   -0.20    0.40
  11  -3   0    0.00    0.60
  11  -3   0    0.60    0.40
 -11   3   0    0.60    0.60
  11   3   0    0.10    0.80
  11   3   0   -0.60    0.60
  11  -3   0    0.30    0.50
  11   3   0   -0.60    0.50
  11  -3   0   -0.10    0.50
  11  -3   0   -1.30    0.80
  11  -3   0    0.20    0.60
  11  -3   0    0.10    0.50
  11  -4   0   -0.40    0.60
  11   4   0    0.70    0.90
  11  -4   0   -0.70    0.70
 -11   4   0    0.30    0.70
  11  -4   0   -0.80    0.60
  11   4   0   -0.40    1.20
  11   4   0   -0.20    0.90
  11  -4   0    0.10    0.50
  11  -4   0   -0.40    0.50
  11  -5   0    0.00    0.60
 -11   5   0   -0.50    0.70
  11  -5   0   -0.10    0.70
  11  -5   0    0.60    0.70
  11  -5   0   -0.20    0.40
  11   5   0   -0.20    1.10
  11   5   0   -0.20    0.50
  11  -5   0    0.20    0.50
  11  -6   0    0.20    0.70
  11  -6   0   -0.40    0.50
  11   6   0   -0.30    0.50
 -11  -6   0    0.70    0.60
  11  -6   0   -1.60    0.80
  11   0  -1  329.77   26.40
  11   0   1  309.17   26.50
  11   0  -1  307.57   26.40
  11   0  -1  368.46   26.40
  11   0  -1  363.96   26.30
  11   0  -1  338.17   26.40
  11   0   1  360.46   26.40
  11   0   1  376.66   26.50
  11   0  -1  386.76   26.40
  11   0   1  332.27   26.40
  11   0  -1  399.36   26.40
  11   0   1  388.26   26.40
  11   0  -1  373.76   26.40
  11   0  -1  357.66   26.40
  11   1  -1  191.08   15.90
  11  -1   1  209.88   15.90
  11   1  -1  217.18   16.00
  11   1  -1  246.38   16.00
  11   1  -1  202.58   15.90
  11  -1   1  225.28   16.00
  11   1  -1  215.08   15.90
  11  -1   1  243.88   16.10
  11   1  -1  224.08   15.90
  11   1  -1  195.48   15.90
  11  -1   1  208.08   16.00
  11   1  -1  222.98   16.00
  11  -1   1  213.48   16.00
  11  -1   1  227.28   15.90
  11  -1   1  190.98   15.90
  11  -1  -1  240.88   15.90
  11   1   1  190.38   16.00
  11  -1  -1  229.08   15.90
  11  -1  -1  212.78   16.00
  11   1   1  210.38   15.90
  11  -1  -1  202.58   16.00
  11  -1  -1  208.08   15.90
  11  -1  -1  235.48   16.00
  11   1   1  207.08   16.00
  11  -1  -1  186.68   15.90
  11   1   1  198.18   15.90
  11   1   1  239.98   16.00
  11   1   1  216.18   15.90
  11   2  -1  252.27   18.10
  11   2  -1  232.68   18.10
 -11   2   1  252.77   18.10
  11   2  -1  246.58   18.10
  11  -2   1  234.58   18.10
  11  -2   1  252.57   18.20
  11   2  -1  223.78   18.10
  11  -2   1  262.17   18.10
  11   2  -1  248.98   18.10
  11  -2   1  241.88   18.20
  11  -2   1  253.57   18.20
  11  -2   1  244.98   18.10
  11  -2   1  243.48   18.20
  11  -2   1  228.58   18.10
 -11  -2  -1  255.77   18.10
  11   2  -1  219.58   18.10
  11  -2  -1  234.78   18.10
  11   2   1  268.77   18.20
  11  -2  -1  248.48   18.10
  11   2   1  248.38   18.10
  11  -2  -1  256.07   18.20
  11  -2  -1  238.58   18.10
  11   2   1  250.07   18.20
  11  -2  -1  218.58   18.20
  11  -2  -1  249.78   18.10
  11   2   1  252.77   18.20
  11   2   1  230.08   18.10
  11   3  -1   98.99    7.70
 -11   3   1  107.99    7.70
  11  -3   1  100.39    7.70
  11  -3   1  105.59    7.80
  11   3  -1  106.59    7.70
  11   3  -1   97.89    7.80
  11  -3   1   96.49    7.70
 -11  -3  -1   99.69    7.70
  11  -3   1  110.79    7.70
  11  -3   1  105.79    7.80
  11   3  -1  103.19    7.80
  11  -3   1   96.79    7.70
  11   3  -1  112.49    7.70
  11  -3   1   96.39    7.70
  11  -3  -1   98.89    7.70
  11  -3  -1   99.19    7.70
  11   3   1   99.79    7.70
  11  -3  -1  108.19    7.70
  11  -3  -1  102.39    7.70
  11   3   1  113.29    7.80
  11  -3  -1   97.29    7.70
  11   3   1   94.79    7.70
  11   4  -1   94.29    7.10
  11   4  -1   89.29    7.30
  11  -4   1   98.49    7.10
 -11  -4  -1   90.59    7.00
 -11   4   1  102.09    7.10
  11  -4   1   96.89    7.10
  11   4  -1   90.89    7.20
  11  -4   1   87.59    7.00
  11  -4   1   90.79    7.00
  11  -4   1  103.99    7.20
  11  -4   1   85.09    7.20
  11   4   1   87.99    7.10
  11   4   1  101.99    7.30
  11  -4  -1   93.59    7.00
 -11   4  -1   97.39    7.10
  11  -4  -1   88.69    7.10
  11  -4  -1   90.79    7.00
  11  -4  -1  103.29    7.20
  11  -4  -1   81.29    7.10
 -11   5   1   31.20    2.70
  11  -5   1   36.90    2.60
  11   5  -1   31.40    2.50
  11  -5   1   25.80    2.50
  11  -5   1   33.30    2.60
  11   5  -1   31.90    2.80
  11  -5   1   33.20    2.50
  11   5  -1   28.70    3.20
  11  -5   1   32.50    2.70
 -11  -5  -1   32.20    2.50
  11  -5   1   27.60    2.60
  11  -5  -1   28.70    2.60
  11  -5  -1   33.70    2.70
  11   5   1   30.00    2.60
 -11   5  -1   29.80    2.70
  11  -5  -1   35.90    2.50
  11   5   1   32.20    3.10
  11  -5  -1   28.80    2.50
  11   6  -1   24.00    2.20
  11  -6   1   27.50    2.10
 -11  -6  -1   28.90    2.20
  11  -6   1   32.30    2.40
  11  -6   1   24.30    2.30
  11  -6  -1   24.60    2.20
  11  -6  -1   29.00    2.10
  11   6   1   23.10    2.20
  11   0   2  170.08   13.60
  11   0   2  191.98   13.60
  11   0   2  211.08   13.80
  11   0  -2  170.58   13.60
  11   0   2  179.28   13.80
  11   0   2  193.88   13.70
  11   0   2  179.48   13.60
  11   0  -2  171.68   13.60
  11   0  -2  203.08   13.90
  11   0   2  188.38   13.70
  11   0   2  172.18   13.80
  11   0  -2  189.98   13.70
  11   0  -2  182.28   13.70
  11   0   2  168.38   13.80
  11   0  -2  181.58   13.70
  11   0  -2  175.78   13.60
  11   0   2  191.58   13.60
  11  -1   2  261.77   18.50
  11  -1   2  260.77   18.50
  11  -1   2  257.47   18.50
 -11   1   2  255.47   18.40
  11  -1   2  270.97   18.60
  11   1  -2  256.97   18.40
  11  -1   2  244.68   18.60
  11   1  -2  229.98   18.40
 -11  -1  -2  274.07   18.40
  11  -1   2  254.37   18.40
  11  -1   2  220.68   18.40
  11   1  -2  241.38   18.40
  11   1  -2  251.97   18.50
  11   1  -2  242.78   18.40
  11   1   2  234.48   18.40
  11   1   2  236.78   18.60
  11   1   2  265.47   18.50
  11   1   2  222.28   18.50
  11  -1  -2  255.27   18.40
  11  -1  -2  266.47   18.40
  11   1   2  253.87   18.60
  11   1   2  248.08   18.40
  11  -1  -2  244.28   18.50
  11  -1  -2  228.08   18.40
  11   1   2  236.38   18.40
  11  -2   2  129.19    9.40
  11  -2   2  115.29    9.20
  11  -2   2  117.99    9.30
  11   2  -2  118.29    9.30
  11  -2   2  123.79    9.40
  11   2  -2  136.19    9.30
  11   2  -2  116.79    9.30
  11  -2   2  119.39    9.40
 -11   2   2  120.59    9.30
  11  -2   2  119.39    9.30
  11  -2   2  128.09    9.30
 -11  -2  -2  129.69    9.20
  11   2  -2  126.59    9.30
  11  -2  -2  124.19    9.30
  11  -2  -2  138.09    9.30
  11   2   2  111.09    9.20
  11   2   2  139.89    9.40
  11   2   2  122.99    9.40
  11  -2  -2  112.89    9.30
 -11   2  -2  139.69    9.30
  11   2   2  115.59    9.30
  11   2   2  128.89    9.20
  11  -2  -2  129.49    9.30
  11   2   2  111.79    9.40
  11  -2  -2  121.29    9.20
  11  -3   2  126.39    8.90
  11  -3   2  113.49    9.00
  11  -3   2  125.89    8.90
 -11  -3  -2  121.69    8.80
  11  -3   2  110.09    8.80
  11  -3   2  119.89    8.90
  11   3  -2  111.39    8.90
  11   3  -2  130.79    8.90
 -11   3   2  118.19    8.90
  11  -3   2  107.79    8.80
  11   3  -2  123.19    8.90
  11  -3   2  111.39    9.00
  11   3  -2  105.29    8.90
 -11   3  -2  123.99    8.90
  11   3   2  134.19    9.00
  11  -3  -2  117.79    8.80
  11   3   2  106.19    9.00
  11   3   2  101.59    8.80
  11  -3  -2  122.39    8.90
  11  -3  -2  122.39    8.90
  11  -3  -2  126.59    8.90
  11   3   2  116.89    8.90
  11   4  -2   38.20    3.60
  11  -4   2   44.30    3.70
  11  -4   2   48.00    3.60
  11   4  -2   46.80    3.70
  11   4  -2   44.70    3.50
 -11  -4  -2   45.60    3.50
  11  -4   2   44.30    3.50
 -11   4   2   38.90    3.80
  11  -4   2   45.30    3.50
  11  -4   2   42.00    3.40
  11  -4   2   45.10    3.50
  11   4  -2   41.00    3.60
 -11   4  -2   50.09    3.90
  11  -4  -2   42.30    3.50
  11   4   2   48.10    3.90
  11  -4  -2   47.20    3.50
  11  -4  -2   48.20    3.40
  11   4   2   43.50    3.50
  11  -5   2   32.40    2.80
  11  -5   2   35.70    2.80
  11   5  -2   36.20    3.00
 -11  -5  -2   37.70    2.70
  11   5  -2   30.40    2.90
  11  -5   2   39.90    2.90
  11  -5   2   34.60    2.70
 -11   5   2   29.60    3.00
  11   5  -2   36.20    2.80
  11  -5  -2   38.10    2.70
  11  -5  -2   35.20    2.80
  11  -5  -2   33.40    2.80
  11   5   2   34.10    2.80
  11   5   2   37.00    3.30
 -11   5  -2   30.50    2.90
  11  -6   2   15.20    1.30
  11  -6   2   13.00    1.20
 -11  -6  -2   14.90    1.30
  11  -6   2   15.20    1.40
  11  -6  -2   15.60    1.20
  11  -6  -2   11.70    1.30
  11   6   2   11.90    1.30
  11   0   3   36.40    2.60
  11   0   3   30.60    2.80
  11   0  -3   36.20    2.70
  11   0  -3   32.10    2.50
  11   0  -3   33.20    2.50
  11   0   3   38.20    3.10
  11   0   3   35.30    2.70
  11   0   3   28.20    2.80
  11   0   3   32.20    2.70
  11   0  -3   30.50    2.60
  11   0  -3   32.80    2.50
  11   0   3   30.90    2.60
  11   0   3   32.20    2.80
  11   0   3   29.20    2.50
  11  -1   3   40.10    3.30
  11   1  -3   42.40    3.20
  11  -1   3   41.30    3.20
 -11  -1  -3   45.00    3.50
  11  -1   3   37.00    3.40
  11   1  -3   44.80    3.20
  11  -1   3   37.10    3.40
  11  -1   3   37.80    3.20
  11  -1   3   41.50    3.50
  11  -1   3   39.20    3.20
  11  -1   3   41.80    3.40
  11   1  -3   45.70    3.20
  11   1   3   47.70    3.20
  11   1   3   35.70    3.40
  11  -1  -3   41.30    3.10
  11   1   3   43.20    3.40
  11   1   3   36.10    3.20
  11  -1  -3   44.90    3.20
  11  -1  -3   42.50    3.20
  11   1   3   41.60    3.30
  11   1   3   38.90    3.50
  11   1   3   38.30    3.20
  11   1   3   37.80    3.50
  11  -1  -3   40.70    3.10
  11  -1  -3   47.90    3.30
  11  -2   3   20.20    2.00
  11   2  -3   17.40    1.70
  11  -2   3   17.10    1.80
  11   2  -3   16.80    1.90
  11  -2   3   14.80    1.60
  11  -2   3   17.50    1.80
  11  -2   3   16.90    1.60
  11  -2   3   17.80    1.90
 -11  -2  -3   22.20    1.60
  11   2  -3   18.70    1.60
  11  -2   3   22.30    1.70
 -11   2  -3   21.80    1.80
  11  -2  -3   16.00    1.50
  11  -2  -3   19.00    1.70
  11   2   3   18.00    1.60
  11   2   3   17.30    1.70
  11  -2  -3   18.70    2.00
  11   2   3   18.00    1.90
  11   2   3   14.40    1.90
  11   2   3   15.80    1.60
  11  -2  -3   20.00    1.50
  11   2   3   21.50    1.90
  11  -2  -3   21.70    1.70
  11  -3   3   14.10    2.00
 -11  -3  -3   19.80    1.50
  11  -3   3   21.30    2.00
  11   3  -3   16.50    1.80
  11   3  -3   19.10    1.70
  11  -3   3   16.40    1.70
  11  -3   3   20.50    1.70
  11  -3   3   17.80    1.60
  11   3  -3   16.00    1.70
  11  -3   3   16.90    1.80
  11  -3   3   15.80    1.80
  11  -3   3   13.90    1.70
  11   3  -3   16.60    1.70
  11  -3  -3   18.70    1.50
  11   3   3   19.00    2.10
  11   3   3   14.30    2.20
  11  -3  -3   20.00    1.70
  11  -3  -3   20.30    1.70
 -11   3  -3   18.30    1.80
  11   3   3   19.50    1.60
  11   4  -3    6.00    1.20
  11  -4   3    5.30    1.00
  11   4  -3    6.90    1.20
  11  -4   3    5.40    0.80
 -11  -4  -3    6.50    0.80
  11  -4   3    4.30    1.10
  11  -4   3    5.20    1.10
  11  -4   3    4.40    0.90
 -11   4   3    4.00    1.00
  11  -4   3    6.70    1.10
  11   4  -3    5.30    1.00
  11  -4  -3    6.90    0.80
 -11   4  -3    6.00    1.20
  11  -4  -3    6.50    1.00
  11   4   3    6.60    1.00
  11  -4  -3    5.60    1.10
 -11   4  -3    6.80    1.10
  11   4   3    5.60    1.20
  11  -5   3    4.80    0.70
  11   5  -3    3.10    0.70
  11  -5   3    4.20    0.60
  11   5  -3    4.90    0.90
  11  -5   3    2.70    0.90
  11  -5   3    4.60    0.80
  11   5  -3    4.00    0.90
  11   5   3    5.30    0.90
 -11   5  -3    2.80    0.90
  11  -5  -3    3.10    0.70
  11  -5  -3    5.20    0.70
  11  -5  -3    3.10    0.70
  11   0   4   15.40    1.60
  11   0   4   13.70    1.70
  11   0   4   18.50    1.50
  11   0  -4   16.80    1.40
  11   0   4   16.10    1.80
  11   0   4   14.30    2.20
  11   0  -4   17.60    1.40
  11   0   4   13.90    1.40
  11   0   4   14.00    1.90
  11   0   4   13.90    1.40
  11   0   4   15.70    1.80
  11   0  -4   14.90    1.50
  11   0  -4   18.60    1.30
  11  -1   4   14.40    1.70
  11  -1   4   10.80    1.60
  11  -1   4   11.50    1.70
  11   1  -4   14.70    1.20
 -11  -1  -4   16.00    1.30
  11  -1   4   12.50    1.50
  11   1  -4   11.20    1.70
  11  -1   4   11.80    1.30
  11   1   4   13.90    1.70
  11  -1  -4   15.00    1.40
  11  -1  -4   14.10    1.30
  11   1   4   12.00    1.30
  11   1   4   10.20    1.70
  11  -1  -4   14.50    1.20
 -11   1  -4   14.10    1.50
  11   1   4   14.40    1.70
  11   1   4   15.90    1.30
  11  -2   4    8.60    1.60
  11   2  -4   10.20    1.10
  11   2  -4    8.80    1.10
 -11  -2  -4   11.50    1.10
  11   2  -4    7.30    1.40
  11  -2   4    9.90    1.60
  11  -2   4   12.00    1.20
  11  -2   4    7.10    1.40
  11   2  -4   10.10    1.20
  11   2  -4   13.10    1.50
  11  -2   4    9.00    1.20
  11   2   4   10.00    1.10
  11  -2  -4   12.00    1.00
  11  -2  -4   11.90    1.20
  11   2   4   11.30    1.50
  11  -2  -4   10.00    1.10
  11  -2  -4   10.30    0.90
  11  -2  -4   11.00    1.20
  11   2   4    7.60    1.60
 -11   2  -4    9.80    1.30
  11   2   4    6.70    1.50
  11   2   4    7.50    1.70
  11   3  -4    9.10    1.00
  11   3  -4    4.90    0.80
  11  -3   4    6.80    1.20
  11  -3   4   10.20    1.50
  11  -3   4    6.20    1.10
  11   3  -4    5.60    1.00
  11  -3   4    9.00    1.50
  11  -3   4    4.40    1.00
  11   3  -4    8.00    1.30
  11  -3  -4    7.40    1.00
  11  -3  -4    7.70    1.20
  11   3   4    5.60    1.20
  11   3   4    7.30    1.00
 -11   3  -4    7.70    1.10
  11   3   4    6.10    1.40
  11  -4   4    2.90    0.70
  11   4  -4    3.70    0.80
  11  -4   4    1.80    0.70
  11   4  -4    3.60    0.70
 -11  -4  -4    3.70    0.60
  11  -4   4    2.00    1.10
  11   4  -4    2.50    0.60
  11  -4   4    3.10    0.70
  11  -4   4    3.50    0.90
  11  -4   4    3.10    0.80
  11   4   4    4.50    1.30
 -11   4  -4    4.50    0.90
  11   4   4    3.20    0.70
  11  -4  -4    4.10    0.90
  11   4   4    3.30    1.00
  11  -4  -4    3.30    0.80
  11  -4  -4    2.10    0.60
  11   4   4    1.80    1.30
 -11   4  -4    2.80    0.80
  11  -4  -4    4.10    0.70
  11   5  -4    3.70    0.80
  11  -5   4    2.40    0.70
  11  -5   4    3.60    0.60
  11  -5   4    4.10    0.70
  11   5  -4    2.30    0.70
  11  -5  -4    4.60    0.80
  11  -5  -4    3.00    0.70
 -11   5  -4    3.00    0.80
 -11   0  -5    5.90    1.00
  11   0   5    7.30    1.40
  11   0  -5    8.10    0.80
  11   0   5    5.90    1.30
  11   0   5    5.00    1.10
  11   0   5    7.20    1.20
  11   0  -5    5.60    0.90
  11   0   5    6.70    0.90
  11   0   5    6.40    1.50
  11   0   5    6.30    1.20
  11   0  -5    7.60    0.70
  11   1  -5   16.50    1.30
  11   1  -5   14.90    1.40
  11  -1   5   14.50    1.40
  11  -1   5   14.00    1.70
  11  -1   5   12.00    1.70
  11  -1   5   14.20    1.80
  11   1  -5   16.00    1.70
  11  -1   5   12.80    1.30
 -11  -1  -5   14.20    1.40
  11  -1   5   14.20    1.40
  11  -1   5   15.30    2.00
  11  -1   5   11.70    1.70
  11  -1  -5   17.20    1.30
  11   1   5   15.20    1.80
  11  -1  -5   15.60    1.20
  11   1   5   14.20    1.40
  11  -1  -5   15.70    1.40
  11   1   5   14.60    1.90
  11  -1  -5   14.50    1.50
  11   1   5   15.60    1.90
  11   1   5   14.10    1.70
 -11   1  -5   13.80    1.50
 -11  -2  -5    5.10    0.90
  11  -2   5    4.70    1.00
  11  -2   5    3.70    1.00
  11  -2   5    3.80    1.10
  11   2  -5    3.60    0.70
  11  -2   5    3.20    0.70
  11  -2   5    2.80    0.80
  11   2  -5    4.30    0.70
  11   2  -5    3.60    0.90
  11   2  -5    3.70    0.80
  11  -2   5    3.80    0.70
  11  -2  -5    3.60    0.80
  11   2   5    2.10    1.00
  11   2   5    2.40    0.90
  11  -2  -5    3.10    0.80
  11  -2  -5    4.50    0.60
  11   2   5    3.80    1.20
  11   2   5    3.70    1.20
  11   2   5    3.40    0.60
 -11   2  -5    3.30    0.80
  11  -2  -5    4.80    0.70
  11  -3   5    7.40    1.10
  11   3  -5    4.70    0.90
 -11  -3  -5    5.50    0.90
  11   3  -5    6.40    0.90
  11   3  -5    6.10    1.00
  11   3  -5    4.50    0.90
  11  -3   5    4.80    1.00
  11  -3   5    4.60    1.40
 -11   3   5    6.00    1.00
  11  -3   5    5.90    1.00
  11   3   5    4.10    1.10
  11  -3  -5    6.60    0.80
  11   3   5    7.40    1.00
  11  -3  -5    5.90    0.90
  11  -3  -5    6.00    1.00
 -11   3  -5    4.60    1.00
  11  -3  -5    6.70    1.00
  11   3   5    4.00    1.20
  11   3   5    2.00    1.60
  11   4  -5    1.30    0.60
  11  -4   5    0.80    0.80
 -11   4   5    0.80    0.60
 -11  -4  -5    1.10    0.60
  11  -4   5    0.40    0.60
  11  -4   5    0.90    0.80
  11  -4   5    0.60    1.10
  11   4  -5    1.70    0.60
  11   4  -5    1.20    0.70
  11  -4   5    0.30    0.80
  11   4   5    1.50    0.90
  11  -4  -5    0.90    0.70
 -11   4  -5    0.80    0.70
  11   4   5    1.10    0.60
  11  -4  -5    1.50    0.70
  11   4   5    0.60    1.30
  11  -4  -5    1.30    0.40
 -11   0  -6    3.90    0.80
  11   0  -6    5.00    0.90
  11   0   6    4.40    0.80
  11   0  -6    4.70    0.60
  11   0  -6    4.20    1.10
  11   0  -6    6.00    0.70
  11   0   6    4.10    1.10
  11   0   6    5.00    1.10
  11   0   6    4.30    1.20
  11   1  -6  117.19    8.20
  11   1  -6  122.79    8.10
  11  -1   6  101.39    8.30
  11  -1   6  101.19    8.20
  11  -1   6  107.89    8.40
  11  -1   6  106.49    8.30
  11   1  -6  110.49    8.30
  11  -1   6   93.09    8.20
 -11  -1  -6  110.19    8.20
  11   1   6  105.29    8.20
  11   1   6  101.99    8.40
 -11   1  -6  107.59    8.20
  11   1   6   98.09    8.40
  11  -1  -6  123.59    8.10
  11   1   6  103.69    8.90
  11  -1  -6  116.49    8.10
  11  -1  -6  119.29    8.20
  11  -2   6    1.90    0.70
  11   2  -6    2.50    0.50
  11   2  -6    1.70    0.80
 -11  -2  -6    1.80    0.70
  11  -2   6    1.60    0.70
  11  -2   6    1.90    0.60
  11  -2   6    2.40    1.10
  11   2  -6    2.00    0.60
  11  -2   6    2.50    1.00
  11  -2  -6    2.80    0.40
  11  -2  -6    3.00    0.50
  11   2   6    1.80    1.10
  11   2   6    1.30    1.10
  11   2   6    1.40    0.90
 -11   2  -6    1.50    0.70
  11   2   6    2.10    0.60
  11  -2  -6    3.30    0.80
  11  -2  -6    2.50    0.90
  11  -3   6   59.69    4.70
  11   3  -6   58.59    4.50
  11  -3   6   55.59    4.50
  11   3  -6   60.89    4.60
 -11  -3  -6   60.09    4.50
  11  -3   6   57.69    4.50
  11   3  -6   58.99    4.50
  11  -3  -6   66.19    4.50
  11   3   6   47.90    4.90
  11  -3  -6   61.39    4.70
  11   3   6   49.40    4.70
 -11   3  -6   56.19    4.50
  11  -3  -6   66.69    4.60
  11   3   6   62.39    4.50
  11   4  -6    0.20    0.50
  11  -4   6    0.60    0.60
 -11  -4  -6    0.90    0.70
  11  -4   6    0.00    0.90
 -11   4   6    0.70    0.80
  11   4  -6    0.30    0.70
  11  -4   6   -0.20    0.70
  11  -4   6    0.20    0.80
  11   4   6   -0.20    0.60
  11  -4  -6    0.90    0.40
 -11   4  -6    0.10    0.60
  11   4   6    0.60    0.80
  11  -4  -6    0.30    0.60
  11   0   7   10.30    1.60
  11   0   7    7.80    1.50
 -11   0  -7    9.20    1.20
  11   0   7    8.60    1.80
  11   0  -7   11.70    1.20
  11   0   7   11.00    2.10
  11   0   7   10.00    1.20
  11   0  -7   11.60    1.00
  11   1  -7    1.90    1.20
 -11   1   7    0.10    0.70
  11  -1   7    0.90    0.50
 -11  -1  -7    0.90    0.90
 -11  -1  -7    0.60    0.60
  11  -1   7   -0.30    1.10
  11  -1   7    0.00    0.70
  11  -1   7    1.20    1.20
  11   1  -7    0.20    0.40
  11   1  -7    0.20    0.60
  11  -1   7    0.50    0.90
  11   1   7    1.40    1.10
  11  -1  -7    0.20    0.30
  11   1   7   -0.40    0.80
  11  -1  -7   -0.20    0.40
  11   1   7    0.20    0.50
  11  -1  -7    0.50    0.60
  11   1   7   -0.20    1.00
 -11   1  -7    0.00    0.60
 -11  -2  -7    5.80    0.90
  11  -2   7    6.30    1.00
  11   2  -7    7.50    0.90
  11  -2   7    5.10    1.90
 -11  -2  -7    6.20    0.90
  11  -2   7    5.20    1.20
  11   2  -7    6.30    1.20
  11   2  -7    6.40    0.90
 -11   2   7    5.10    1.00
  11   2   7    4.10    1.00
  11   2   7    5.00    1.40
  11   2   7    6.00    1.00
  11  -2  -7    7.20    0.80
  11   2   7    5.50    1.30
 -11   2  -7    5.50    0.90
  12   0   0   72.29    6.10
  12   0   0   85.39    6.10
  12   0   0   88.39    6.10
  12   0   0   78.19    6.20
  12   0   0   86.39    6.00
  12   0   0   85.29    6.00
  12   0   0   68.79    6.20
  12   0   0   80.09    6.10
  12   1   0    0.80    0.90
  12   1   0    0.20    0.40
  12   1   0    0.10    0.50
  12   1   0    0.60    0.50
  12   1   0    0.00    0.60
  12  -1   0   -0.20    0.50
  12  -1   0    0.00    0.30
  12   1   0    0.90    0.60
  12  -1   0   -0.10    0.40
  12   1   0    0.40    0.40
  12  -1   0   -0.20    0.50
  12   1   0    0.80    0.30
  12  -1   0    0.00    0.40
  12  -2   0   46.80    3.80
  12  -2   0   51.89    4.00
  12   2   0   48.30    3.80
  12   2   0   52.79    4.00
  12  -2   0   45.80    4.10
  12  -2   0   48.20    3.90
  12   2   0   50.59    3.90
 -12  -2   0   54.09    3.90
  12  -2   0   52.69    3.90
  12  -2   0   53.49    3.90
  12  -3   0    0.60    0.50
  12   3   0   -0.80    0.60
  12   3   0   -0.30    0.80
  12   3   0    0.00    0.60
  12   3   0   -0.50    1.00
  12  -3   0    0.00    0.70
 -12   3   0    0.40    0.60
  12  -3   0    0.10    0.60
  12  -3   0   -0.70    0.80
  12  -3   0    0.20    0.60
  12  -3   0    0.10    0.70
  12   4   0   17.60    1.70
 -12   4   0   19.40    1.90
  12  -4   0   18.80    1.70
  12  -4   0   19.20    1.80
  12  -4   0   16.80    1.80
  12  -4   0   20.50    1.80
  12  -4   0   16.70    1.60
  12   4   0   18.80    2.20
  12  -5   0    1.20    0.70
  12  -5   0    0.70    0.60
  12   5   0    0.70    0.60
 -12   5   0   -0.70    0.70
  12  -5   0    0.10    0.50
  12   5   0    0.40    1.50
  12  -5   0    0.20    0.70
  12  -5   0    0.10    0.40
  12  -6   0    5.80    0.90
  12  -6   0    7.20    1.20
  12  -6   0    5.70    0.70
  12   6   0    4.60    0.80
 -12  -6   0    5.00    0.80
  12   0  -1  249.68   21.10
  12   0  -1  313.97   21.10
  12   0   1  275.57   21.20
  12   0  -1  301.47   21.20
  12   0   1  291.47   21.20
  12   0  -1  295.17   21.10
  12   0  -1  237.68   21.20
  12   0   1  275.37   21.20
  12   0  -1  300.47   21.10
  12   0   1  268.67   21.10
  12   0   1  299.57   21.10
  12   0  -1  280.27   21.10
  12   0  -1  318.87   21.10
  12   0  -1  289.27   21.20
  12   0   1  253.07   21.10
  12   0   1  307.37   21.10
  12   1  -1   33.20    2.60
  12   1  -1   29.00    2.50
  12   1  -1   34.30    2.30
  12  -1   1   31.50    2.40
  12  -1   1   30.50    2.50
  12   1  -1   28.40    2.50
  12  -1   1   24.60    2.50
  12   1  -1   26.80    2.30
  12   1  -1   27.60    2.50
  12  -1   1   31.70    2.40
  12  -1   1   31.60    2.60
  12   1  -1   29.90    2.30
  12  -1   1   27.40    2.70
  12   1  -1   31.60    2.50
  12   1   1   31.10    2.50
  12  -1  -1   29.40    2.40
  12   1   1   31.20    2.50
  12   1   1   32.60    2.30
  12   1   1   30.00    2.70
  12  -1  -1   29.80    2.50
  12  -1  -1   32.90    2.40
  12   1   1   27.90    2.40
  12  -1  -1   32.10    2.40
  12  -1  -1   28.70    2.50
  12  -1  -1   26.10    2.70
  12   1   1   30.60    2.50
 -12  -2  -1  207.38   13.90
  12   2  -1  192.38   13.90
  12  -2   1  168.98   13.90
  12  -2   1  212.98   14.00
 -12   2   1  180.18   13.90
  12   2  -1  175.78   14.00
  12  -2   1  186.78   13.90
  12   2  -1  211.98   13.90
  12  -2   1  173.98   14.00
  12   2  -1  187.68   13.90
  12  -2   1  187.88   13.90
  12  -2  -1  155.78   14.00
  12   2   1  182.48   13.90
  12   2   1  190.68   14.00
  12  -2  -1  203.08   13.90
  12   2   1  194.48   14.10
  12  -2  -1  189.38   13.90
  12  -2  -1  201.78   14.00
  12   2   1  161.98   13.90
  12  -2  -1  184.08   13.90
  12  -2  -1  179.08   13.90
 -12   3   1   12.30    1.60
  12  -3   1   16.40    1.50
  12   3  -1   13.90    1.50
  12  -3   1   18.00    1.80
  12  -3   1   17.30    1.60
  12  -3   1   13.80    1.80
 -12  -3  -1   14.20    1.40
  12   3  -1   14.40    1.50
  12  -3   1   15.00    1.40
  12   3  -1   14.80    1.50
  12   3  -1   13.80    1.80
  12   3  -1   12.10    1.70
  12   3   1   15.10    1.50
  12  -3  -1   17.70    1.50
  12  -3  -1   14.10    1.60
  12  -3  -1   15.70    1.60
  12   3   1   14.20    1.80
  12   3   1   14.80    1.50
  12  -3  -1   13.30    1.40
  12  -3  -1   16.10    1.40
  12  -4   1   62.99    5.00
  12  -4   1   58.79    5.10
  12   4  -1   63.69    5.10
  12   4  -1   60.09    5.20
  12  -4   1   69.59    5.10
  12  -4   1   68.19    5.00
  12   4  -1   70.49    4.90
  12  -4   1   58.69    4.90
  12  -4   1   60.09    4.90
  12  -4   1   71.09    5.00
 -12  -4  -1   61.49    4.90
 -12   4   1   67.89    5.00
  12  -4  -1   54.29    5.00
  12   4   1   66.89    4.90
  12   4   1   64.29    5.20
 -12   4  -1   67.29    5.00
  12  -4  -1   66.79    4.90
  12  -4  -1   61.49    4.90
  12  -4  -1   66.29    5.00
  12  -5   1    4.50    0.90
  12  -5   1    3.80    0.70
 -12  -5  -1    5.60    0.80
  12  -5   1    5.90    1.30
  12  -5   1    5.10    0.80
 -12   5   1    2.80    0.90
  12   5  -1    3.20    0.60
 -12   5  -1    2.50    0.80
  12   5   1    2.80    1.40
  12  -5  -1    3.70    0.90
  12  -5  -1    3.40    0.70
  12   5   1    4.50    0.70
  12  -6   1   14.40    1.30
  12   6  -1   14.90    1.40
 -12  -6  -1   16.80    1.40
  12   6   1   14.70    1.40
 -12  -6   1   14.30    1.50
  12  -6  -1   15.30    1.40
  12  -6  -1   16.40    1.30
  12   0   2   40.30    3.30
  12   0   2   40.10    3.00
  12   0   2   37.30    3.10
  12   0   2   41.70    3.20
  12   0  -2   39.70    3.10
  12   0   2   39.90    3.20
  12   0  -2   41.30    3.00
  12   0  -2   37.80    3.10
  12   0  -2   36.40    3.00
  12   0  -2   41.80    3.20
  12   0   2   39.90    3.10
  12   0   2   33.10    3.30
  12   0   2   45.10    3.10
  12  -1   2  425.46   30.90
  12  -1   2  374.36   30.90
  12   1  -2  377.96   30.80
  12   1  -2  390.86   30.80
  12   1  -2  439.36   30.80
  12  -1   2  376.06   30.80
  12  -1   2  419.86   31.00
  12   1  -2  394.46   30.90
  12  -1   2  411.96   30.90
  12   1  -2  441.46   30.90
  12  -1   2  409.46   30.90
  12  -1   2  406.56   30.80
  12  -1  -2  456.95   30.80
  12  -1  -2  426.16   30.80
  12   1   2  451.75   30.90
  12   1   2  402.66   31.00
  12  -1  -2  426.96   30.90
  12   1   2  423.36   30.90
  12   1   2  390.86   30.80
  12  -1  -2  420.06   30.90
  12   1   2  375.56   30.80
  12  -1  -2  483.65   30.80
  12   1   2  459.55   30.80
  12  -2   2   32.70    3.00
  12  -2   2   34.60    3.00
  12   2  -2   33.90    2.80
  12  -2   2   36.50    2.80
 -12  -2  -2   38.30    2.70
  12  -2   2   33.20    3.10
  12  -2   2   28.20    2.80
  12   2  -2   31.60    2.90
  12   2  -2   38.20    2.70
  12  -2   2   34.20    2.70
  12  -2   2   35.80    2.90
  12   2  -2   33.70    2.80
  12  -2  -2   34.90    2.70
  12   2   2   28.50    2.70
  12   2   2   36.50    3.00
  12  -2  -2   38.00    2.80
  12   2   2   32.00    2.80
  12  -2  -2   33.90    2.80
  12  -2  -2   37.00    2.90
  12  -2  -2   29.30    2.70
  12   2   2   38.60    2.90
  12  -2  -2   35.80    2.80
 -12   2  -2   37.90    2.90
  12   2   2   39.80    2.70
  12   2   2   29.80    3.10
  12  -3   2  183.98   15.80
 -12  -3  -2  220.78   15.80
  12  -3   2  210.98   15.90
  12   3  -2  213.48   15.90
  12  -3   2  203.78   16.00
  12   3  -2  198.68   15.90
  12  -3   2  209.58   15.80
  12   3  -2  235.88   15.90
 -12   3   2  215.28   15.90
  12  -3  -2  222.58   16.00
  12   3   2  214.98   15.90
  12  -3  -2  232.58   15.90
  12  -3  -2  212.78   15.80
  12  -3  -2  214.38   15.90
  12   3   2  204.48   16.00
  12  -4   2   18.80    1.80
 -12  -4  -2   22.80    1.80
  12   4  -2   23.10    2.10
  12  -4   2   21.90    1.90
  12  -4   2   19.20    2.20
  12  -4   2   19.30    2.00
  12  -4   2   21.70    2.00
  12  -4   2   21.50    1.80
  12   4  -2   19.60    1.90
  12   4  -2   20.00    2.00
  12  -4  -2   25.10    2.30
  12  -4  -2   20.90    1.90
  12   4   2   22.50    1.90
  12   4   2   22.00    2.50
  12  -4  -2   23.10    1.80
 -12   4  -2   21.50    2.00
  12  -5   2   75.79    5.30
  12  -5   2   74.69    5.40
  12  -5   2   67.29    5.20
 -12  -5  -2   72.29    5.30
  12   5  -2   68.49    5.40
  12  -5   2   61.49    5.30
  12   5  -2   70.49    5.30
  12  -5  -2   61.59    5.30
  12   5   2   69.59    5.30
  12  -5  -2   71.19    5.30
  12  -5  -2   75.39    5.20
 -12   5  -2   66.29    5.40
  12   0  -3  319.57   21.50
  12   0   3  305.37   21.50
  12   0   3  285.47   21.50
  12   0   3  257.57   21.60
  12   0  -3  298.47   21.40
  12   0   3  277.07   21.60
  12   0   3  262.47   21.50
  12   0   3  303.77   21.40
  12   0  -3  283.97   21.40
  12   0   3  312.87   21.60
  12   0   3  298.17   21.60
  12   0   3  269.47   21.60
  12  -1   3  339.27   26.50
  12   1  -3  344.77   26.30
  12  -1   3  347.77   26.40
  12  -1   3  357.06   26.40
  12   1  -3  410.26   26.30
  12  -1   3  359.26   26.50
  12   1  -3  383.96   26.40
  12  -1   3  372.86   26.50
  12  -1   3  327.57   26.40
  12   1   3  313.47   26.30
  12   1   3  317.27   26.50
  12  -1  -3  381.66   26.30
  12   1   3  330.87   26.30
  12   1   3  307.57   26.50
  12   1   3  369.26   26.40
  12   1   3  376.56   26.30
  12   1   3  364.26   26.50
  12  -1  -3  335.47   26.30
  12  -1  -3  377.36   26.40
  12  -1  -3  387.66   26.40
  12  -1  -3  383.96   26.30
  12   1   3  336.27   26.50
  12   2  -3  243.78   15.50
 -12  -2  -3  240.68   15.50
  12  -2   3  204.28   15.70
  12  -2   3  222.58   15.50
  12   2  -3  178.08   15.60
  12   2  -3  204.58   15.50
  12   2  -3  200.88   15.50
  12  -2   3  199.78   15.60
  12  -2   3  213.98   15.70
  12  -2   3  190.68   15.50
  12   2   3  201.58   15.50
  12   2   3  189.58   15.50
  12   2   3  187.18   15.70
  12   2   3  239.18   15.70
  12  -2  -3  225.68   15.50
  12  -2  -3  220.28   15.60
  12   2   3  177.78   15.70
  12  -2  -3  232.78   15.50
  12  -2  -3  215.88   15.60
  12  -2  -3  183.78   15.50
  12   3  -3  187.28   15.10
 -12  -3  -3  218.98   15.10
  12  -3   3  230.08   15.20
  12  -3   3  172.28   15.10
  12   3  -3  206.08   15.10
  12   3  -3  234.68   15.20
  12  -3   3  192.48   15.20
  12  -3   3  198.58   15.10
  12  -3   3  196.08   15.20
  12   3  -3  192.38   15.10
  12   3  -3  230.68   15.10
  12  -3   3  183.88   15.10
  12  -3  -3  194.68   15.10
  12   3   3  180.78   15.20
  12  -3  -3  217.58   15.10
 -12   3  -3  212.68   15.10
  12  -3  -3  213.28   15.10
  12   3   3  188.98   15.10
  12  -4   3   79.79    7.30
  12  -4   3   89.09    7.00
  12   4  -3   98.59    7.10
  12  -4   3   97.09    7.10
  12   4  -3   92.09    7.00
  12  -4   3   85.19    7.00
  12  -4   3   83.89    7.00
 -12  -4  -3   98.69    7.00
  12   4  -3   95.69    7.00
  12  -4  -3   92.99    7.00
  12  -4  -3  102.49    7.10
  12   4   3   95.79    7.30
 -12   4  -3   81.39    7.00
  12  -4  -3  101.29    6.90
  12   4   3   94.59    7.00
  12  -4  -3   93.59    7.00
 -12   4  -3   89.99    7.00
  12   5  -3   73.89    6.20
 -12  -5  -3   87.99    6.10
  12  -5   3   72.99    6.00
  12  -5   3   88.99    6.20
  12   5  -3   81.59    6.10
  12  -5   3   81.89    6.10
  12  -5  -3   88.79    6.10
  12   5   3   75.29    6.10
  12  -5  -3   72.79    6.20
  12   0   4    1.30    0.80
  12   0  -4    3.00    0.60
  12   0  -4    2.90    0.70
  12   0  -4    3.30    0.60
  12   0   4    2.60    1.00
  12   0   4    2.10    1.20
  12   0   4    3.10    0.50
  12   0   4    1.40    0.70
  12   0   4    3.60    1.30
  12   0   4    2.00    0.60
  12  -1   4   18.60    1.70
  12   1  -4   17.80    2.30
  12  -1   4   16.60    2.00
  12   1  -4   21.80    1.80
  12   1  -4   20.60    1.80
  12  -1   4   20.20    2.10
  12  -1   4   20.10    2.00
 -12  -1  -4   19.40    2.10
  12  -1   4   16.60    2.00
  12   1   4   20.30    1.80
  12  -1  -4   22.10    1.70
  12   1   4   20.30    1.80
  12   1   4   16.40    2.10
  12   1   4   19.40    1.90
  12   1   4   15.90    2.30
  12  -1  -4   20.40    1.70
  12  -1  -4   20.80    1.60
  12   1   4   17.30    2.10
  12  -1  -4   22.00    1.60
  12   1   4   21.20    2.30
  12  -2   4    1.80    0.60
  12   2  -4    1.60    0.50
 -12  -2  -4    2.60    0.70
  12   2  -4    2.50    0.60
  12  -2   4    1.70    0.60
  12   2  -4    1.90    0.60
  12   2  -4    3.80    0.90
  12   2  -4    0.80    0.90
 -12   2  -4    1.80    0.80
  12   2   4    2.30    0.60
  12  -2  -4    2.10    0.50
  12   2   4    0.50    1.00
  12   2   4    2.10    0.90
  12  -2  -4    2.20    0.40
  12  -2  -4    2.50    0.60
  12  -2  -4    2.50    0.70
  12  -2  -4    3.40    0.80
  12   2   4    2.10    0.90
  12   3  -4   11.20    1.30
 -12  -3  -4   11.90    1.20
  12  -3   4   12.60    1.40
  12   3  -4    9.80    1.50
  12  -3   4   10.60    1.60
  12  -3   4    7.90    1.40
  12   3  -4   12.20    1.20
  12  -3   4   10.30    1.40
  12   3  -4   10.00    1.30
  12  -3   4    9.70    1.70
  12  -3  -4   13.20    1.10
  12  -3  -4   13.10    1.20
  12  -3  -4   12.10    1.40
  12   3   4   10.70    1.90
  12   3   4   10.90    1.80
 -12   3  -4    9.30    1.40
  12   3   4   11.50    1.30
  12  -3  -4   13.60    1.30
  12  -4   4    0.80    0.60
  12   4  -4    1.60    0.60
  12   4  -4    1.30    0.60
  12  -4   4    0.50    0.70
  12   4  -4    0.40    0.80
  12  -4   4   -0.20    1.00
 -12  -4  -4    1.00    0.60
  12  -4   4    1.10    0.80
  12  -4   4    0.90    0.60
 -12   4  -4    0.50    0.80
  12  -4  -4    1.20    0.40
  12   4   4    0.40    0.60
  12  -4  -4    0.60    0.50
  12  -4  -4    0.50    0.70
 -12   4  -4    1.80    0.80
  12   4   4    2.70    1.40
  12   5  -4    2.10    0.70
  12  -5   4    4.40    0.80
  12   5  -4    4.50    0.80
  12   5  -4    4.00    0.80
 -12  -5  -4    5.50    0.90
  12  -5   4    3.40    0.70
  12  -5   4    3.60    0.60
  12   5   4    4.10    0.70
  12  -5  -4    3.30    0.50
  12   0   5    1.10    1.20
  12   0  -5    1.20    0.40
  12   0   5    1.40    1.00
  12   0   5    0.80    0.50
  12   0  -5    0.80    0.50
 -12   0  -5    0.70    0.60
  12   0   5    2.50    1.00
  12   0   5    0.70    0.60
  12   0  -5    1.40    0.50
  12   0   5    1.10    0.90
  12   0   5    1.20    0.70
  12   0   5    1.30    0.50
  12   0   5   -0.50    0.90
  12  -1   5  235.28   17.30
  12  -1   5  215.18   17.30
  12  -1   5  216.18   17.30
  12  -1   5  218.48   17.10
  12  -1   5  211.48   17.10
  12  -1   5  234.58   17.20
  12  -1   5  221.38   17.10
  12   1  -5  223.58   17.20
 -12  -1  -5  256.17   17.20
 -12   1  -5  262.37   17.20
  12   1   5  219.78   17.30
  12   1   5  219.98   17.30
  12   1   5  225.88   17.30
  12  -1  -5  264.37   17.10
  12  -1  -5  246.88   17.10
  12   1   5  234.58   17.10
  12   1   5  213.88   17.10
  12   1   5  198.18   17.20
  12  -1  -5  256.27   17.20
  12   2  -5    0.60    0.50
 -12  -2  -5   -0.10    0.70
  12   2  -5    0.40    0.90
  12  -2   5   -0.10    0.90
  12  -2   5   -0.50    0.90
  12   2  -5    0.50    0.60
  12  -2   5    0.30    0.60
  12  -2   5    0.50    0.50
  12  -2   5    0.90    0.70
  12  -2   5   -0.60    1.30
  12  -2   5    0.70    0.60
  12   2   5    1.00    1.10
  12  -2  -5    0.70    0.40
  12   2   5    0.40    0.50
  12  -2  -5    0.70    0.40
  12   2   5    0.30    0.90
  12   2   5    1.70    2.00
  12  -2  -5    1.80    0.60
  12  -2  -5    0.70    0.60
  12   2   5   -1.00    1.60
  12  -2  -5    1.10    0.80
 -12   2  -5   -0.20    0.70
  12  -3   5  101.29    9.10
  12   3  -5  118.89    9.00
  12  -3   5  126.99    9.00
  12  -3   5  116.99    9.10
  12  -3   5  103.79    9.00
 -12   3   5  118.79    9.00
  12   3  -5  119.39    9.00
  12  -3   5  105.79    8.90
  12   3  -5  133.69    8.90
  12   3  -5  118.79    8.90
 -12  -3  -5  125.49    8.90
  12  -3  -5  133.69    8.90
  12   3   5  122.49    8.90
  12   3   5  108.29    9.10
  12  -3  -5  128.29    9.00
 -12   3  -5  123.39    9.00
  12   4  -5    0.20    0.60
 -12   4   5    0.30    0.80
 -12  -4  -5    0.50    0.60
  12  -4   5   -0.90    0.90
  12   4  -5   -0.20    0.90
  12  -4   5    1.00    0.80
  12  -4   5   -0.50    0.60
  12  -4  -5    0.20    0.40
 -12   4  -5    0.40    0.70
  12   4   5    1.20    0.90
  12   4   5   -0.60    0.70
  12  -4  -5    0.30    0.60
  12   0   6    4.20    1.10
 -12   0  -6    5.00    1.00
  12   0   6    2.60    1.30
  12   0   6    3.80    1.10
  12   0  -6    5.20    0.90
  12   0  -6    4.70    0.80
  12   0   6    3.40    0.90
  12   0   6    5.30    0.90
  12   0  -6    5.30    0.70
 -12  -1  -6    6.70    1.00
  12  -1   6    4.80    1.30
  12  -1   6    4.80    1.30
  12  -1   6    6.20    1.10
 -12   1   6    6.10    0.90
  12  -1   6    9.70    1.60
  12  -1   6    6.10    1.00
  12   1  -6    5.50    1.20
  12   1  -6    7.80    0.80
  12  -1   6    6.30    1.30
  12  -1  -6    9.00    1.00
  12   1   6    6.50    1.30
  12   1   6    8.10    1.00
 -12   1  -6    5.90    1.00
  12  -1  -6    8.20    0.90
  12  -1  -6    8.60    0.80
  12   1   6    6.60    1.30
  12  -2   6    2.00    1.10
  12  -2   6    2.20    0.70
  12  -2   6    2.10    1.00
  12   2  -6    3.70    0.90
  12   2  -6    3.20    0.50
 -12  -2  -6    3.00    0.90
  12  -2   6    2.40    0.70
  12   2  -6    3.50    1.00
  12  -2   6    2.80    0.70
  12   2   6    4.10    1.30
 -12   2  -6    2.10    0.70
  12   2   6    2.20    0.90
  12   2   6    3.40    0.60
  12  -2  -6    3.20    0.50
  12  -2  -6    3.60    0.80
  12   2   6    2.00    1.40
  12  -3   6    2.70    0.70
  12  -3   6    2.60    0.80
  12   3  -6    3.00    0.60
  12   3  -6    1.40    0.80
  12  -3   6    2.70    1.50
 -12  -3  -6    1.90    0.80
  12  -3   6    2.30    0.70
  12   3   6    2.90    0.60
  12   3   6    2.10    0.90
 -12   3  -6    2.70    0.80
  12  -3  -6    2.80    0.50
  12   3   6    3.50    1.40
  12   0   7    8.80    1.30
  12   0  -7    9.80    1.00
  12   0   7    7.10    1.70
 -12   0  -7    5.60    1.30
  12   0   7    7.10    1.50
  12   0   7    9.20    1.70
  12   0  -7    8.50    1.10
  12   0   7    6.50    1.60
  12  -1   7   -0.70    1.10
  12  -1   7    0.40    0.70
  12   1  -7    0.10    1.20
  12   1  -7    0.10    0.60
  12   1  -7    0.60    0.40
  12  -1   7    0.00    0.60
 -12  -1  -7    0.60    0.70
  12  -1  -7    0.70    0.50
  12   1   7    1.30    1.10
  12  -1  -7   -0.30    0.40
  12  -1  -7    0.50    0.60
  12   1   7    0.30    0.50
  12   1   7   -0.50    1.10
 -12   1  -7   -0.20    0.70
  13   0   0    0.50    0.60
  13   0   0   -0.10    0.40
  13   0   0   -0.40    0.70
  13   0   0    0.40    0.60
  13   0   0   -0.30    0.80
  13   0   0   -0.60    0.40
  13   0   0    0.10    0.50
  13   0   0    1.00    0.40
  13   0   0    0.60    0.30
  13   1   0    0.30    0.30
  13  -1   0    0.30    0.50
  13   1   0    0.30    0.40
  13  -1   0    0.10    0.60
  13  -1   0   -0.30    0.60
  13   1   0   -0.50    0.70
  13   1   0    0.10    0.60
  13  -1   0   -0.10    0.90
  13  -1   0    0.00    0.40
  13   1   0   -0.20    0.40
  13   1   0    0.30    0.60
  13  -2   0    1.00    0.50
  13  -2   0   -0.30    0.60
  13   2   0   -0.10    0.60
  13  -2   0    0.40    0.90
  13  -2   0   -0.40    0.60
  13   2   0    0.30    0.70
  13  -2   0   -0.10    0.60
  13   2   0    0.20    0.40
  13  -3   0    0.00    0.60
  13   3   0    0.90    0.60
  13  -3   0   -0.80    0.60
  13  -3   0    0.60    0.50
  13  -3   0    0.00    0.70
  13  -3   0    0.10    0.80
 -13   3   0   -0.40    0.60
  13   3   0    1.00    0.70
  13  -3   0   -0.80    0.50
 -13  -3   0   -0.90    0.70
  13  -4   0   -0.30    0.80
  13   4   0    0.80    1.20
 -13  -4   0   -0.10    0.70
  13  -4   0    0.70    0.70
  13   4   0    0.60    0.70
  13   4   0   -0.10    0.60
  13  -4   0   -0.80    0.60
  13  -4   0    0.10    0.50
 -13   4   0   -1.10    0.70
  13  -4   0    0.00    0.60
 -13  -5   0   -0.90    0.70
  13  -5   0   -1.10    0.90
  13   5   0    0.20    0.50
  13  -5   0   -0.10    0.50
  13  -5   0    0.10    0.70
  13  -5   0   -0.10    0.80
  13   0  -1   94.89    6.30
  13   0   1   86.59    6.30
  13   0   1   85.29    6.30
  13   0  -1   75.89    6.30
  13   0  -1   85.59    6.20
  13   0   1   77.49    6.40
  13   0   1   70.59    6.30
  13   0  -1   78.79    6.40
  13   0   1   87.49    6.30
  13   0   1   87.79    6.40
  13   0  -1   82.49    6.30
  13   0  -1   87.79    6.40
  13   0   1   86.49    6.40
  13   0  -1   92.49    6.40
  13   0   1   70.59    6.50
  13  -1   1  170.38   14.60
  13  -1   1  204.98   14.50
  13   1  -1  188.18   14.40
  13  -1   1  200.58   14.40
  13   1  -1  198.98   14.50
  13   1  -1  172.28   14.40
  13   1  -1  162.28   14.40
  13   1  -1  220.98   14.40
  13  -1   1  202.38   14.50
  13   1  -1  197.38   14.50
  13  -1   1  193.28   14.60
  13  -1  -1  195.88   14.40
  13  -1  -1  164.28   14.50
  13  -1  -1  212.98   14.50
  13  -1  -1  205.88   14.40
  13   1   1  182.38   14.60
  13   1   1  204.78   14.60
  13  -1  -1  205.88   14.50
  13   1   1  176.38   14.50
  13   1   1  207.58   14.50
  13  -1  -1  188.88   14.50
  13  -1  -1  190.08   14.50
  13  -1  -1  199.68   14.50
  13   1   1  214.58   14.40
  13   1   1  193.78   14.40
  13  -2   1   61.09    4.60
 -13   2   1   49.80    4.50
  13   2  -1   58.19    4.40
  13   2  -1   53.49    4.50
  13   2  -1   65.39    4.50
  13   2  -1   55.19    4.60
  13  -2   1   61.99    4.50
  13  -2   1   59.59    4.40
  13  -2   1   55.69    4.70
  13   2   1   64.99    4.60
  13  -2  -1   58.49    4.40
  13  -2  -1   62.69    4.50
  13   2   1   55.99    4.70
  13  -2  -1   58.69    4.50
  13   2   1   56.29    4.40
  13  -2  -1   50.79    4.60
  13  -2  -1   57.09    4.50
  13   2   1   54.99    4.50
  13  -2  -1   61.49    4.50
  13  -3   1   96.09    8.10
  13   3  -1  102.49    8.10
  13   3  -1  102.39    8.30
  13  -3   1  107.19    8.10
  13   3  -1  105.59    8.20
  13  -3   1  102.99    8.30
  13   3  -1  102.49    8.30
 -13  -3  -1  111.19    8.10
  13  -3   1  111.79    8.20
  13  -3   1  114.29    8.20
  13  -3  -1  106.89    8.10
  13  -3  -1  115.79    8.10
  13  -3  -1  115.09    8.20
  13  -3  -1  105.29    8.10
  13   3   1  109.39    8.10
  13  -3  -1  112.39    8.20
  13   3   1  104.39    8.10
  13   3   1  118.19    8.30
  13  -4   1   28.80    2.40
  13  -4   1   32.10    2.50
 -13   4   1   25.90    2.60
  13  -4   1   29.60    2.40
 -13  -4  -1   31.30    2.40
  13   4  -1   25.40    2.50
  13   4  -1   29.10    2.50
  13   4  -1   31.70    2.70
  13  -4   1   29.70    2.50
  13   4  -1   29.70    3.10
  13  -4  -1   28.20    2.50
  13   4   1   26.20    2.40
  13  -4  -1   31.10    2.40
  13  -4  -1   32.10    2.60
  13  -4  -1   31.00    2.50
  13   4   1   33.00    3.00
 -13   4  -1   29.50    2.60
  13  -5   1   39.10    3.10
  13  -5   1   39.80    3.20
  13  -5   1   36.60    3.10
 -13  -5  -1   42.00    3.10
  13   5  -1   43.60    3.10
  13  -5  -1   38.30    3.10
  13  -5  -1   36.60    3.30
  13  -5  -1   41.20    3.30
  13   5   1   42.00    3.10
 -13  -5   1   39.00    3.20
  13   0   2   55.09    5.00
  13   0  -2   62.49    4.90
  13   0  -2   58.19    4.70
  13   0   2   53.49    4.80
  13   0  -2   63.39    4.80
  13   0   2   67.39    4.80
 -13   0  -2   72.89    4.90
  13   0  -2   60.09    4.90
  13   0   2   57.89    5.00
  13   0   2   64.59    4.80
  13   0   2   69.49    5.00
  13   0   2   69.39    4.90
  13  -1   2    2.10    0.70
  13  -1   2    1.50    0.70
  13  -1   2    1.90    0.50
  13   1  -2    1.20    0.50
  13  -1   2    1.70    1.10
  13  -1   2    1.40    0.90
  13   1  -2    1.70    0.60
  13   1  -2    2.60    0.50
  13   1  -2    2.60    0.70
  13  -1   2    1.60    0.50
  13  -1   2    1.40    0.60
  13   1  -2    1.90    0.70
  13   1   2    2.10    0.80
  13   1   2    2.10    0.70
  13   1   2    1.70    0.80
  13  -1  -2    2.50    0.60
  13  -1  -2    1.40    0.40
  13   1   2    2.10    0.60
  13   1   2    1.60    0.90
  13  -1  -2    1.50    0.60
  13   1   2    1.20    0.50
  13   1   2    2.80    0.40
  13  -1  -2    1.70    0.50
  13  -2   2   42.30    3.20
  13   2  -2   36.00    3.30
  13   2  -2   36.60    3.30
  13   2  -2   45.10    3.20
  13  -2   2   46.90    3.60
  13   2  -2   37.40    3.40
  13  -2  -2   41.60    3.30
  13  -2  -2   48.40    3.30
  13  -2  -2   42.00    3.20
  13   2   2   39.80    3.40
  13  -2  -2   40.60    3.30
  13   2   2   37.60    3.60
  13  -3   2   -1.70    1.00
  13   3  -2    1.00    0.60
  13   3  -2    0.90    0.70
  13   3  -2   -0.20    1.00
  13   3  -2    1.20    0.60
 -13  -3  -2    0.50    0.60
  13  -3   2    0.00    0.60
  13  -3   2   -1.00    0.60
  13  -3   2   -0.80    0.60
  13  -3   2    0.40    0.50
  13   3   2   -1.90    2.20
  13   3   2    0.60    0.60
  13   3   2    0.20    0.60
  13  -3  -2    0.90    0.70
  13   3   2   -1.00    1.00
  13  -3  -2    0.90    0.50
  13  -3  -2    0.60    0.60
  13  -3  -2    0.10    0.60
  13  -4   2   12.80    1.40
  13  -4   2   13.30    1.80
  13   4  -2   12.70    1.60
  13   4  -2   18.00    1.80
  13  -4   2   14.80    1.40
  13   4  -2   14.30    1.40
  13  -4   2   14.80    1.60
  13  -4   2   14.30    1.60
  13  -4   2   14.60    1.50
  13   4   2   13.70    2.20
  13  -4  -2   15.90    1.30
  13  -4  -2   16.20    1.60
  13  -4  -2   15.60    1.50
 -13   4  -2   12.90    1.60
  13   4   2   14.10    1.40
  13  -4  -2   12.80    1.40
  13  -5   2    0.10    0.80
  13  -5   2   -0.10    0.50
 -13  -5  -2    0.50    0.60
  13   5  -2   -0.20    0.50
  13  -5   2   -0.60    0.50
  13  -5  -2    0.00    0.40
  13  -5  -2   -0.30    0.40
  13   5   2    0.00    0.50
  13   0   3   42.80    3.50
  13   0   3   42.80    3.50
  13   0   3   36.90    4.00
  13   0  -3   48.70    3.60
 -13   0  -3   49.30    3.50
  13   0   3   38.30    3.70
  13   0  -3   47.20    3.40
  13   0  -3   49.00    3.50
  13   0   3   47.20    3.40
  13   0   3   44.00    3.60
  13   0   3   42.50    3.70
  13   0  -3   44.10    3.40
  13  -1   3   76.09    6.00
  13   1  -3   78.49    5.60
  13  -1   3   68.49    5.70
  13  -1   3   71.79    5.80
  13  -1   3   73.99    5.70
  13  -1   3   66.89    5.60
  13  -1   3   66.39    5.80
  13  -1   3   74.09    5.60
  13   1   3   62.69    5.80
  13  -1  -3   82.29    5.50
  13  -1  -3   79.09    5.60
  13  -1  -3   74.79    5.50
  13   1   3   75.79    5.60
  13   1   3   76.59    5.70
  13   1   3   70.49    6.10
  13  -1  -3   83.59    5.60
  13   1   3   62.59    5.70
  13   1   3   68.69    5.80
  13  -2   3   29.00    2.50
  13   2  -3   27.20    2.40
  13  -2   3   31.10    2.80
  13  -2   3   28.70    2.60
  13   2  -3   34.30    2.40
  13  -2   3   28.30    2.70
  13   2  -3   28.60    2.50
  13  -2  -3   32.90    2.30
  13   2   3   23.80    2.90
  13  -2  -3   29.00    2.30
  13   2   3   30.90    2.50
 -13   2  -3   26.50    2.60
  13   2   3   28.70    2.80
  13   2   3   35.30    2.80
  13  -3   3   32.50    3.20
  13  -3   3   39.20    3.00
  13   3  -3   39.90    3.10
  13  -3   3   36.20    3.20
  13   3  -3   36.80    3.20
 -13  -3  -3   39.20    2.90
  13  -3   3   35.10    3.00
  13   3  -3   32.80    2.90
  13   3  -3   39.90    3.00
  13  -3  -3   41.50    3.00
  13  -3  -3   39.30    2.90
  13  -3  -3   39.80    3.00
  13   3   3   31.70    2.90
  13   3   3   31.00    3.30
  13   3   3   35.50    3.30
  13  -3  -3   37.00    3.00
  13   4  -3    9.50    1.20
  13   4  -3    9.50    1.50
 -13  -4  -3   10.40    1.20
  13  -4   3    9.60    1.30
  13  -4   3   10.40    1.30
  13   4  -3    9.50    1.30
  13  -4   3   10.10    1.70
  13  -4   3    8.60    1.20
  13   4   3   11.30    1.20
  13  -4  -3   11.10    1.30
  13  -4  -3   11.40    1.10
  13  -4  -3   11.30    1.20
  13   5  -3   12.00    1.20
  13  -5   3   12.10    1.40
  13   5  -3   12.00    1.50
  13  -5   3   10.40    1.20
  13   5  -3    9.10    1.40
  13  -5  -3   12.30    1.20
  13   5   3   10.30    1.20
  13  -5  -3   14.70    1.40
  13  -5  -3   13.40    1.10
  13   0   4   34.20    2.70
  13   0   4   32.60    2.80
  13   0  -4   34.90    2.70
 -13   0  -4   36.90    2.80
  13   0   4   32.60    3.00
  13  -1   4    5.10    0.80
  13  -1   4    3.20    0.90
  13  -1   4    4.70    0.80
  13  -1   4    4.40    0.70
  13  -1   4    4.90    1.10
  13   1  -4    5.80    0.70
  13   1  -4    6.10    0.90
  13  -1   4    3.80    1.20
  13  -1   4    3.60    0.90
  13  -1   4    3.20    0.80
  13  -1  -4    6.30    1.00
  13   1   4    4.40    1.00
  13   1   4    4.60    0.80
  13  -1  -4    4.80    0.80
 -13   1  -4    4.90    1.00
  13   1   4    2.40    1.40
  13  -1  -4    4.50    0.60
  13   1   4    3.90    0.70
  13   1   4    3.80    1.00
  13   1   4    5.10    0.90
  13  -1  -4    5.20    0.80
  13   1   4    3.40    1.00
  13   1   4    2.80    1.20
 -13  -2  -4   21.40    2.40
  13  -2   4   20.30    2.00
  13   2  -4   25.80    1.90
  13  -2   4   20.10    2.00
  13   2  -4   24.70    2.00
  13   2  -4   17.50    2.30
  13   2  -4   23.40    2.20
  13  -2   4   17.80    2.40
  13  -2   4   22.00    2.10
  13   2   4   20.30    2.30
  13  -2  -4   26.60    2.00
  13   2   4   19.40    2.50
  13  -2  -4   23.80    1.80
 -13   2  -4   22.20    2.00
  13   2   4   20.80    2.40
  13  -2  -4   23.80    1.80
  13   2   4   22.60    2.00
  13   3  -4    2.10    0.70
 -13  -3  -4    2.00    0.70
  13  -3   4    2.10    0.90
  13   3  -4    1.40    0.90
  13  -3   4    1.20    0.60
  13  -3   4    2.00    1.00
  13   3  -4    2.20    0.60
  13   3  -4    1.30    0.60
  13  -3   4    2.40    0.70
  13   3   4    2.40    0.60
 -13   3  -4    0.80    0.80
  13  -3  -4    2.10    0.70
  13  -3  -4    2.80    0.50
  13  -3  -4    4.00    0.80
  13   3   4    2.80    1.30
  13   3   4    1.30    0.90
  13   3   4    2.00    1.30
  13  -3  -4    2.20    0.60
 -13  -4  -4   10.00    1.20
  13  -4   4    7.70    1.10
  13   4  -4    8.70    1.30
  13   4  -4    7.30    1.40
  13   4   4   10.40    1.10
  13  -4  -4   11.00    1.10
  13  -4  -4   10.10    1.00
  13   0   5    5.40    1.00
 -13   0  -5    6.10    1.00
  13   0   5    4.20    1.10
  13   0   5    6.10    1.50
  13   0   5    5.30    1.00
  13   0   5    5.60    1.30
  13   0   5    6.00    1.30
  13   0   5    3.80    1.20
  13   0   5    5.00    1.00
  13   1  -5   31.10    2.30
  13  -1   5   23.60    2.30
  13  -1   5   27.30    2.30
  13  -1   5   25.30    2.30
  13  -1   5   26.40    2.50
  13  -1   5   28.60    2.70
  13  -1   5   28.10    2.90
  13   1   5   24.20    2.90
  13  -1  -5   32.10    2.30
  13   1   5   22.70    2.30
  13   1   5   26.70    2.30
  13   1   5   25.00    2.60
  13  -1  -5   30.00    2.10
  13   1   5   26.80    2.80
 -13   1  -5   30.70    2.40
  13  -2   5    3.50    0.80
  13   2  -5    4.40    0.90
  13  -2   5    3.30    0.70
  13   2  -5    5.10    0.80
  13  -2   5    5.60    1.20
  13  -2   5    5.30    1.20
  13   2  -5    5.30    1.20
  13  -2   5    4.60    1.10
  13  -2  -5    5.90    0.80
  13   2   5    3.70    1.00
  13   2   5    5.50    0.90
  13  -2  -5    5.60    1.00
  13   2   5    2.90    1.30
  13  -2  -5    6.70    0.70
  13  -2  -5    6.20    1.00
  13  -3   5   14.80    2.00
  13   3  -5   20.20    1.50
  13  -3   5   14.30    1.60
  13   3  -5   16.00    1.60
  13  -3   5   15.00    1.80
  13   3  -5   13.70    1.90
 -13  -3  -5   17.10    1.70
  13  -3   5   19.50    1.60
  13  -3   5   21.60    2.00
 -13   3  -5   12.80    2.20
  13   3   5   16.00    2.50
  13   3   5   15.50    2.00
  13   3   5   17.70    1.60
 -13   0  -6    0.40    0.60
  13   0   6    0.70    1.10
  13   0  -6    1.40    0.40
  13   0  -6    1.20    0.60
  13   0   6    1.60    1.20
  13   0   6    1.80    0.60
  13   0   6    0.40    0.80
  13  -1   6   22.10    2.20
 -13  -1  -6   23.00    2.00
  13   1  -6   27.30    2.00
  13  -1   6   23.80    2.10
  13   1  -6   25.20    1.90
  13   1   6   19.10    2.70
  13  -1  -6   24.90    2.00
  13  -1  -6   25.80    1.90
  13   1   6   21.40    2.30
  13   1   6   19.50    2.50
 -13   1  -6   21.70    2.00
  13   1   6   23.20    2.00
  13  -2   6    0.40    0.70
  13  -2   6    0.50    1.30
  13   2  -6    1.20    0.60
  13   2  -6    1.20    1.30
  13  -2   6    0.40    0.60
  13   2  -6    1.60    0.50
  13  -2   6    0.60    0.70
 -13  -2  -6    1.40    0.70
  13  -2   6    2.00    1.10
 -13   2  -6    0.80    0.70
  13  -2  -6    1.40    0.60
  13   2   6    0.80    1.30
  13   2   6    1.20    0.70
  13  -2  -6    0.90    0.60
  14   0   0  137.79   10.20
  14   0   0  138.19   10.10
  14   0   0  134.39   10.10
  14   0   0  132.79   10.20
  14   0   0  135.29   10.30
  14  -1   0  241.48   18.40
  14   1   0  220.58   18.40
  14  -1   0  229.48   18.50
  14   1   0  271.17   18.40
  14   1   0  251.77   18.50
  14  -1   0  247.78   18.40
  14  -1   0  253.67   18.40
  14   1   0  246.88   18.50
  14  -1   0  249.38   18.50
  14  -1   0  271.77   18.40
  14   1   0  237.98   18.50
  14   1   0  249.08   18.40
  14  -2   0   89.79    7.00
  14  -2   0   99.09    7.00
 -14   2   0   80.69    7.10
  14   2   0   94.69    7.00
  14   2   0   94.49    7.00
  14  -2   0   99.89    7.10
  14   2   0   87.79    7.10
  14   3   0  123.39    9.40
 -14   3   0  118.99    9.40
  14  -3   0  125.69    9.40
  14  -3   0  133.29    9.40
  14   3   0  125.69    9.50
  14   3   0  126.69    9.40
  14  -3   0  128.99    9.40
  14  -3   0  115.59    9.30
 -14   4   0   31.60    3.10
  14  -4   0   36.60    2.80
  14  -4   0   40.80    2.90
  14  -4   0   33.00    2.90
  14   4   0   31.40    2.90
  14   4   0   39.30    2.90
  14  -5   0   44.90    3.60
  14  -5   0   47.00    3.60
  14   5   0   47.60    3.60
  14   0   1   12.30    1.40
  14   0  -1   12.80    1.50
  14   0  -1   12.40    1.20
  14   0  -1   11.50    1.50
  14   0   1   13.20    1.60
  14   0  -1   13.90    1.30
  14   0  -1   12.20    1.20
  14   0   1   13.10    1.20
  14   0  -1   13.60    1.70
  14   0   1    9.70    1.40
  14   0   1   11.70    1.20
  14   0   1   11.70    1.20
  14  -1   1  105.19    8.00
  14  -1   1  111.99    8.10
  14   1  -1  102.29    8.00
  14  -1   1  108.79    7.90
  14  -1   1  109.89    7.90
  14   1  -1  103.79    8.00
  14   1  -1   94.49    7.90
  14  -1   1   89.19    8.10
  14   1   1  111.89    8.10
  14   1   1  108.79    7.90
  14  -1  -1  108.39    7.90
  14   1   1  112.99    8.10
  14  -1  -1  104.99    8.20
  14  -1  -1  115.39    8.10
  14   1   1   87.79    8.20
  14  -1  -1  113.09    7.90
  14   2  -1    9.10    1.20
  14  -2   1    9.20    1.20
  14  -2   1    8.30    1.30
  14   2  -1   10.60    1.50
  14   2  -1   10.70    1.10
  14  -2   1    9.20    1.00
  14  -2   1    9.60    1.60
  14   2   1   11.40    1.50
  14   2   1    9.20    1.60
  14   2   1    6.40    1.20
  14  -2  -1   10.80    1.10
  14  -2  -1    8.80    1.20
  14  -2  -1    8.60    1.30
[truncated: 303,844 more chars]
