# Supplementary material for: Crystal structures of the two salts 2-methyl-1H-imidazol-3-ium nitrate–2-methyl-1H-imidazole (1/1) and 2-methyl-1H-imidazol-3-ium nitrate
Source: Acta Crystallogr E Crystallogr Commun. 2016 Mar 11;72(Pt 4):482–5. doi: 10.1107/S2056989016003789 (PMC4910320; doi:10.1107/S2056989016003789)
Supplement: Supplementary file 2 [file e-72-00482-Isup2.hkl]

#
# h,k,l, Fc-squared, Fo-squared, sigma(Fo-squared), status flag
#
data_I
_shelx_title ' diop511_a.res in C2/c'
_shelx_refln_list_code          4
_shelx_F_calc_maximum      160.33
_exptl_crystal_F_000       480.00
_reflns_d_resolution_high  0.7695

loop_
 _space_group_symop_operation_xyz
 'x, y, z'
 '-x, y, -z+1/2'
 'x+1/2, y+1/2, z'
 '-x+1/2, y+1/2, -z+1/2'
 '-x, -y, -z'
 'x, -y, z-1/2'
 '-x+1/2, -y+1/2, -z'
 'x+1/2, -y+1/2, z-1/2'

_cell_length_a    10.1879
_cell_length_b    10.0912
_cell_length_c    11.9055
_cell_angle_alpha  90.000
_cell_angle_beta  115.188
_cell_angle_gamma  90.000

_shelx_F_squared_multiplier     1.000

loop_
 _refln_index_h
 _refln_index_k
 _refln_index_l
 _refln_F_squared_calc
 _refln_F_squared_meas
 _refln_F_squared_sigma
 _refln_observed_status
   2   0   0      10609.93      10509.78       294.63 o
   4   0   0       2723.48       2849.85        49.14 o
   6   0   0          9.16          8.72         1.02 o
   8   0   0        165.21        162.90         4.46 o
  10   0   0        569.78        544.59        17.44 o
   1   1   0       1028.11        920.35        26.28 o
   3   1   0       2847.22       2809.77        40.89 o
   5   1   0          6.41         11.87         0.82 o
   7   1   0        842.85        876.61        13.32 o
   9   1   0        251.80        237.41         4.89 o
  11   1   0         26.06         22.67         1.82 o
   0   2   0       2395.26       2454.16       101.15 o
   2   2   0       3898.71       3900.19       106.01 o
   4   2   0        633.46        689.14         9.07 o
   6   2   0        344.62        323.12         4.66 o
   8   2   0        994.29        943.25        23.10 o
  10   2   0         71.70         65.79         3.16 o
   1   3   0       7450.30       7629.73       156.24 o
   3   3   0        266.72        324.70         5.85 o
   5   3   0        298.62        275.75         4.21 o
   7   3   0         72.61         88.47         2.58 o
   9   3   0         49.65         38.63         2.41 o
  11   3   0         50.14         54.38         2.63 o
   0   4   0       5875.20       6232.02       169.22 o
   2   4   0       1274.75       1258.39        21.91 o
   4   4   0        308.42        332.08         4.49 o
   6   4   0        732.95        699.28        10.83 o
   8   4   0        294.39        273.29         5.04 o
  10   4   0         49.46         55.11         2.32 o
   1   5   0       1121.22       1167.22        17.30 o
   3   5   0       2182.18       2177.10        32.83 o
   5   5   0         82.81         78.36         2.03 o
   7   5   0       1067.24        960.48        14.82 o
   9   5   0          0.90          2.06         1.25 o
  11   5   0         47.13         55.77         8.48 o
   0   6   0       1937.09       1940.26        43.58 o
   2   6   0        593.22        601.31         8.58 o
   4   6   0        244.35        250.08         3.66 o
   6   6   0         10.77         14.77         1.11 o
   8   6   0         78.70         71.96         2.35 o
  10   6   0         92.56        112.13         4.36 o
   1   7   0        524.76        482.14         8.16 o
   3   7   0        257.73        244.70         3.98 o
   5   7   0       1450.71       1439.29        19.11 o
   7   7   0         51.14         47.16         1.99 o
   9   7   0        223.87        212.00         4.40 o
   0   8   0         11.99         11.51         1.45 o
   2   8   0        165.17        180.93         3.40 o
   4   8   0        405.01        379.67         6.29 o
   6   8   0         98.09         80.34         2.84 o
   8   8   0         43.18         50.38         2.62 o
   1   9   0          0.16          1.47         1.17 o
   3   9   0         24.25         23.22         1.58 o
   5   9   0          0.85         -1.23         1.23 o
   7   9   0          9.60         10.92         1.80 o
   0  10   0        285.54        272.03         8.92 o
   2  10   0        146.92        146.60         9.42 o
   4  10   0        164.53        164.22         4.22 o
   6  10   0         16.03         16.73         1.91 o
   1  11   0         43.05         47.13         2.14 o
   3  11   0          5.99          6.22         1.53 o
   5  11   0        268.41        244.22         8.68 o
   0  12   0        640.76        615.54        15.02 o
   2  12   0          0.61          0.30         1.29 o
   4  12   0         54.41         53.05         2.99 o
   1  13   0          0.29          2.24         1.43 o
 -11   1   1          3.50          4.39         1.92 o
  -9   1   1        558.12        544.99         9.52 o
  -7   1   1         30.31         29.42         1.20 o
  -5   1   1        351.10        396.59         5.40 o
  -3   1   1       1164.30       1183.03        25.85 o
  -1   1   1        250.91        226.62        15.66 o
   1   1   1       5045.03       5177.25       104.13 o
   3   1   1       4902.37       4853.82        76.16 o
   5   1   1       4120.03       4177.99        51.77 o
   7   1   1        130.38        128.63         2.61 o
   9   1   1          7.31          5.15         1.28 o
  11   1   1        117.36        123.24         4.61 o
 -12   2   1         20.10         17.65         2.04 o
 -10   2   1          3.12          1.03         1.61 o
  -8   2   1       1399.24       1320.94        19.87 o
  -6   2   1        700.51        719.58        10.19 o
  -4   2   1       1946.02       2009.02        31.76 o
  -2   2   1      25707.22      27425.65       756.94 o
   0   2   1       5995.48       6037.88       173.04 o
   2   2   1          0.16         20.33         2.16 o
   4   2   1        605.25        578.98         6.94 o
   6   2   1          7.76         34.21         1.43 o
   8   2   1        353.26        328.05         5.78 o
  10   2   1         38.18         44.73         1.97 o
 -11   3   1        468.24        448.58        10.45 o
  -9   3   1         35.48         28.18         1.78 o
  -7   3   1          2.09          0.57         0.83 o
  -5   3   1        382.58        411.34         6.43 o
  -3   3   1        129.31        133.00         2.68 o
  -1   3   1       6196.90       5772.39       221.99 o
   1   3   1      15062.05      15356.02       376.91 o
   3   3   1         37.42         38.71         1.58 o
   5   3   1        253.16        258.05         3.83 o
   7   3   1         17.39         20.40         1.47 o
   9   3   1          3.72          4.66         1.35 o
  11   3   1          8.71         12.21         2.27 o
 -10   4   1          9.59         18.14         1.86 o
  -8   4   1        439.29        419.49         7.07 o
  -6   4   1         61.47         83.85         2.16 o
  -4   4   1       2438.60       2628.31        38.46 o
  -2   4   1        369.51        348.51         6.37 o
   0   4   1       1136.45       1172.22        14.41 o
   2   4   1       1579.19       1624.30        19.91 o
   4   4   1       1804.99       1839.70        23.91 o
   6   4   1        276.72        286.41         4.65 o
   8   4   1         25.94         34.06         1.73 o
  10   4   1         10.45         12.58         1.48 o
 -11   5   1          9.11          9.84         2.11 o
  -9   5   1         24.22         25.04         1.55 o
  -7   5   1        587.87        549.27         8.86 o
  -5   5   1         44.12         50.52         1.36 o
  -3   5   1       7608.05       8032.40       138.02 o
  -1   5   1        736.89        702.73        10.52 o
   1   5   1        106.43        129.43         2.14 o
   3   5   1        298.58        315.51         3.74 o
   5   5   1        243.50        220.53         3.51 o
   7   5   1        102.63         90.37         2.37 o
   9   5   1        133.04        134.24         3.13 o
 -10   6   1          2.35          3.53         1.58 o
  -8   6   1         33.82         23.55         1.68 o
  -6   6   1          2.89          8.65         1.62 o
  -4   6   1        782.18        789.44        11.24 o
  -2   6   1       2068.01       2044.04        25.11 o
   0   6   1        380.05        384.81         9.33 o
   2   6   1         48.37         57.55         1.27 o
   4   6   1         55.63         53.54         1.39 o
   6   6   1         10.74          9.34         1.02 o
   8   6   1         38.13         42.10         2.04 o
  10   6   1         30.99         36.47         2.29 o
  -9   7   1        168.92        163.44         4.63 o
  -7   7   1          7.40          6.70         1.10 o
  -5   7   1         73.52         72.51         2.05 o
  -3   7   1        911.35        926.98        13.12 o
  -1   7   1         38.85         36.47         1.45 o
   1   7   1         13.73         23.91         1.07 o
   3   7   1         37.37         33.93         1.16 o
   5   7   1       1260.12       1230.29        17.49 o
   7   7   1         75.60         65.30         2.51 o
   9   7   1          4.06          4.49         1.83 o
  -8   8   1        296.05        281.83         6.36 o
  -6   8   1          0.01          0.23         1.09 o
  -4   8   1       1365.98       1343.58        21.86 o
  -2   8   1        112.26        108.01         2.78 o
   0   8   1          1.98          4.61         1.04 o
   2   8   1        143.87        153.14         3.16 o
   4   8   1         40.55         41.28         1.74 o
   6   8   1        388.56        373.51         6.91 o
   8   8   1          7.86         14.07         2.01 o
  -9   9   1        267.32        287.31        10.81 o
  -7   9   1        292.89        273.96         8.98 o
  -5   9   1        105.54        104.59         2.81 o
  -3   9   1         99.42         90.31         2.62 o
  -1   9   1         82.61         77.26         2.70 o
   1   9   1        483.51        446.44         9.46 o
   3   9   1        346.19        332.31         6.11 o
   5   9   1         61.29         61.46         2.80 o
   7   9   1         14.26         16.47         1.99 o
  -8  10   1          2.32          4.90         5.54 o
  -6  10   1        252.49        253.77         6.39 o
  -4  10   1         36.76         38.28         2.08 o
  -2  10   1        159.59        152.31         6.63 o
   0  10   1         27.28         25.78         1.69 o
   2  10   1         35.59         30.26         2.08 o
   4  10   1        682.59        664.60        12.76 o
   6  10   1         18.45         19.34         2.04 o
  -5  11   1         26.50         27.49         2.72 o
  -3  11   1        158.04        156.57         4.65 o
  -1  11   1         12.68         12.63         1.35 o
   1  11   1        319.05        315.73         5.98 o
   3  11   1         48.62         50.42         2.92 o
   5  11   1          6.21          9.23         5.44 o
  -4  12   1          1.44          0.00         1.57 o
  -2  12   1          3.82          3.99         1.49 o
   0  12   1          0.00          1.13         1.27 o
   2  12   1         97.85        103.24         3.74 o
   4  12   1          3.86          3.91         1.60 o
  -1  13   1          0.03          0.42         1.61 o
   1  13   1          4.25          6.88         2.52 o
 -12   0   2         40.39         36.46         4.08 o
 -10   0   2       1318.10       1216.46        28.59 o
  -8   0   2         31.55         45.10         2.52 o
  -6   0   2       2163.82       2254.25        43.51 o
  -4   0   2       1335.57       1294.65        25.19 o
  -2   0   2       1062.62       1134.08        43.79 o
   0   0   2       2318.10       2375.82        66.15 o
   2   0   2      16343.93      16746.80       465.54 o
   4   0   2       1054.41       1041.71        29.78 o
   6   0   2         43.71         53.43         3.40 o
   8   0   2          0.05         -0.18         1.37 o
  10   0   2         50.15         42.87         3.24 o
 -11   1   2         12.27          9.76         2.07 o
  -9   1   2        114.03        104.99         3.02 o
  -7   1   2       1486.91       1501.44        20.86 o
  -5   1   2          0.18          2.81         0.51 o
  -3   1   2       1312.10       1472.73        28.48 o
  -1   1   2       6017.11       5887.54       134.57 o
   1   1   2       6423.98       5883.81       225.87 o
   3   1   2       1543.23       1574.79        24.91 o
   5   1   2       2144.13       2206.10        28.59 o
   7   1   2        140.61        137.37         2.85 o
   9   1   2        170.89        184.87         3.58 o
  11   1   2          0.45          2.02         1.86 o
 -12   2   2          0.33          3.76         1.70 o
 -10   2   2         71.41         72.36         3.31 o
  -8   2   2         53.78         55.41         1.90 o
  -6   2   2       1491.60       1492.90        23.46 o
  -4   2   2       2280.78       2281.64        39.49 o
  -2   2   2       5376.89       5103.17       189.02 o
   0   2   2          9.43         10.52         0.45 o
   2   2   2        158.19        134.65         2.39 o
   4   2   2         96.05         91.28         1.59 o
   6   2   2        228.54        215.73         4.26 o
   8   2   2         49.84         51.66         1.84 o
  10   2   2         43.22         48.19         2.26 o
 -11   3   2        244.95        242.35         5.43 o
  -9   3   2        144.18        119.19         2.99 o
  -7   3   2          9.47         10.90         0.91 o
  -5   3   2        148.99        149.09         2.76 o
  -3   3   2        188.12        157.46         3.15 o
  -1   3   2       3899.21       3689.32        63.45 o
   1   3   2        983.78        886.86        14.14 o
   3   3   2        561.68        617.99         8.83 o
   5   3   2         96.08         94.12         2.15 o
   7   3   2        358.50        342.66         6.49 o
   9   3   2        235.80        244.39         4.59 o
 -12   4   2         80.13         96.86         3.92 o
 -10   4   2        204.74        189.30         4.16 o
  -8   4   2          8.50         14.00         1.24 o
  -6   4   2          0.47          0.54         0.69 o
  -4   4   2          3.59          2.00         0.55 o
  -2   4   2        799.16        750.48        13.19 o
   0   4   2        329.56        386.54         6.99 o
   2   4   2        198.04        194.71         2.39 o
   4   4   2        106.86        134.77         2.07 o
   6   4   2        130.36        139.61         3.20 o
   8   4   2         41.54         56.81         2.22 o
  10   4   2         26.92         31.12         1.94 o
 -11   5   2          0.92          6.89         1.83 o
  -9   5   2         66.72         83.44         2.60 o
  -7   5   2        582.80        559.78         9.01 o
  -5   5   2         28.03         26.00         1.17 o
  -3   5   2       1621.60       1640.31        27.31 o
  -1   5   2        165.70        146.35         2.35 o
   1   5   2        617.73        615.56         8.21 o
   3   5   2        904.52        838.61         9.28 o
   5   5   2        670.51        663.90         8.69 o
   7   5   2          4.27          2.52         1.13 o
   9   5   2          0.02          1.91         1.54 o
 -10   6   2        247.85        240.98         4.56 o
  -8   6   2         44.53         65.31         2.29 o
  -6   6   2         41.11         48.35         1.71 o
  -4   6   2          0.79          1.21         0.65 o
  -2   6   2       2015.79       2178.13        31.97 o
   0   6   2        388.23        399.72         6.30 o
   2   6   2       3208.56       3277.13        38.27 o
   4   6   2         96.66         90.73         1.88 o
   6   6   2        154.38        156.29         3.15 o
   8   6   2        306.98        310.79         5.66 o
  -9   7   2         89.41        100.53         3.02 o
  -7   7   2        513.42        533.13         9.29 o
  -5   7   2         94.87         95.37         2.59 o
  -3   7   2        725.80        694.58        11.56 o
  -1   7   2        110.28        106.15         2.96 o
   1   7   2         74.78         82.57         2.02 o
   3   7   2         47.14         55.12         1.57 o
   5   7   2         83.83         73.14         2.24 o
   7   7   2        186.33        203.68         4.17 o
   9   7   2         53.81         55.49         3.09 o
 -10   8   2         19.92         22.99         2.74 o
  -8   8   2         24.63         22.69         1.72 o
  -6   8   2        795.03        775.39        12.10 o
  -4   8   2       1738.84       1689.49        28.84 o
  -2   8   2         27.08         33.37         1.83 o
   0   8   2        300.83        317.79         5.90 o
   2   8   2         14.74         14.15         1.07 o
   4   8   2          0.04          0.94         1.00 o
   6   8   2          1.60          1.06         1.29 o
   8   8   2         27.78         30.53         2.14 o
  -9   9   2          1.17          2.36         3.46 o
  -7   9   2          3.75          4.39         1.48 o
  -5   9   2        171.99        173.39         3.95 o
  -3   9   2        638.73        610.22        11.46 o
  -1   9   2        488.74        462.00         8.75 o
   1   9   2        463.00        460.41         8.07 o
   3   9   2         29.65         33.91         1.92 o
   5   9   2         39.31         42.56         2.56 o
   7   9   2        126.71        134.96         4.63 o
  -8  10   2         36.10         30.16         2.80 o
  -6  10   2        513.60        497.87        10.91 o
  -4  10   2         92.55         84.85         2.80 o
  -2  10   2         82.95         89.17         4.28 o
   0  10   2          3.03          3.35         1.36 o
   2  10   2         88.17         86.76         3.00 o
   4  10   2        372.83        366.57         7.61 o
   6  10   2         46.67         48.93         3.63 o
  -7  11   2         28.83         39.91         5.27 o
  -5  11   2        223.67        202.62         7.83 o
  -3  11   2          0.94          1.17         1.25 o
  -1  11   2        179.18        172.92         3.95 o
   1  11   2         28.37         31.92         1.71 o
   3  11   2        102.16        102.51         3.96 o
   5  11   2         69.48         58.81         3.40 o
  -4  12   2        172.42        177.46         5.52 o
  -2  12   2        131.50        144.13         3.83 o
   0  12   2        150.86        151.48         3.69 o
   2  12   2        374.74        378.15         7.92 o
  -1  13   2         98.76        103.22         9.51 o
 -11   1   3        221.06        196.36         5.05 o
  -9   1   3         76.50         72.55         2.70 o
  -7   1   3        632.09        604.07         7.45 o
  -5   1   3        288.22        268.91         4.61 o
  -3   1   3        643.10        571.03        11.26 o
  -1   1   3      11036.45      11274.70       311.78 o
   1   1   3       4239.85       4601.10       102.08 o
   3   1   3       2809.79       3063.55        37.08 o
   5   1   3       1969.94       1959.05        22.17 o
   7   1   3       1259.40       1247.96        15.18 o
   9   1   3         25.97         25.62         1.56 o
 -12   2   3         95.36         86.77         3.75 o
 -10   2   3         89.86         84.08         3.41 o
  -8   2   3         58.23         73.03         1.91 o
  -6   2   3       1663.77       1724.93        26.59 o
  -4   2   3         13.43         19.53         1.17 o
  -2   2   3        937.90       1075.89        20.93 o
   0   2   3        532.08        415.06         5.90 o
   2   2   3         49.14         51.91         1.08 o
   4   2   3        111.54        176.27         2.40 o
   6   2   3         13.64         23.66         1.30 o
   8   2   3        161.96        156.06         3.01 o
  10   2   3        215.38        222.37         6.17 o
 -11   3   3        141.64        148.19         5.88 o
  -9   3   3       1312.16       1262.29        20.70 o
  -7   3   3       1374.30       1273.34        16.76 o
  -5   3   3        916.11        930.91        17.74 o
  -3   3   3       1700.47       1963.34        43.90 o
  -1   3   3        354.36        367.63         6.92 o
   1   3   3         76.24         95.31         1.48 o
   3   3   3       2402.02       2456.21        27.50 o
   5   3   3        299.07        293.96         4.72 o
   7   3   3         15.30         30.44         2.08 o
   9   3   3         53.29         55.63         2.38 o
 -12   4   3         12.85         14.29         2.49 o
 -10   4   3        102.20        113.72         3.69 o
  -8   4   3         53.25         56.82         2.25 o
  -6   4   3        129.71        144.50         2.85 o
  -4   4   3       1041.49       1172.11        17.41 o
  -2   4   3          0.96          1.70         0.65 o
   0   4   3         34.47         47.13         1.13 o
   2   4   3        873.89        872.37         9.23 o
   4   4   3        793.09        811.69         9.92 o
   6   4   3        883.55        869.16        12.77 o
   8   4   3         98.02         73.27         2.53 o
  10   4   3          1.94          2.06         1.75 o
 -11   5   3         24.78         30.31         2.39 o
  -9   5   3          3.95         13.44         1.43 o
  -7   5   3         12.17         11.63         1.08 o
  -5   5   3        773.01        830.15        13.65 o
  -3   5   3       1793.67       1641.75        24.51 o
  -1   5   3        619.07        603.85         7.81 o
   1   5   3         63.83         52.93         1.14 o
   3   5   3        304.37        310.39         3.77 o
   5   5   3        143.82        135.42         2.64 o
   7   5   3         10.59          7.98         1.29 o
   9   5   3        102.22        103.84         3.79 o
 -10   6   3        116.01        112.52         3.56 o
  -8   6   3        304.07        289.67         5.33 o
  -6   6   3        816.05        748.40        13.10 o
  -4   6   3        597.96        581.69         7.97 o
  -2   6   3        309.69        307.35         4.39 o
   0   6   3        587.28        633.32         8.07 o
   2   6   3         50.60         57.33         1.36 o
   4   6   3         52.99         57.88         1.63 o
   6   6   3         18.62         15.07         1.49 o
   8   6   3        136.51        122.16         3.43 o
  -9   7   3          2.64          4.96         1.58 o
  -7   7   3         27.41         28.52         2.13 o
  -5   7   3       1337.86       1340.12        23.90 o
  -3   7   3        474.02        464.73         6.53 o
  -1   7   3        235.13        216.69         3.83 o
   1   7   3        387.59        359.18         4.69 o
   3   7   3         51.15         52.35         1.79 o
   5   7   3         80.68         81.09         2.42 o
   7   7   3         53.54         59.94         3.25 o
 -10   8   3        155.62        159.43         6.66 o
  -8   8   3         51.17         47.00         2.27 o
  -6   8   3        189.69        177.25         4.32 o
  -4   8   3        156.68        153.81         3.77 o
  -2   8   3        364.94        360.54         8.96 o
   0   8   3         83.38         89.72         2.81 o
   2   8   3         80.66         74.58         2.18 o
   4   8   3        126.06        123.45         2.83 o
   6   8   3         81.99         81.79         2.83 o
   8   8   3          0.02         -0.89         2.04 o
  -9   9   3        206.50        226.94        10.05 o
  -7   9   3         60.26         72.61         2.69 o
  -5   9   3         40.61         42.10         2.60 o
  -3   9   3        159.00        154.34         4.26 o
  -1   9   3         28.65         27.21         1.86 o
   1   9   3        104.13         96.87         2.73 o
   3   9   3         87.84         84.51         2.89 o
   5   9   3         12.61         17.13         1.84 o
   7   9   3          7.91          6.82         2.77 o
  -8  10   3         29.24         32.33         3.51 o
  -6  10   3        886.05        906.50        15.17 o
  -4  10   3        258.81        278.46         8.51 o
  -2  10   3        162.91        152.06         3.58 o
   0  10   3         37.38         37.85         1.74 o
   2  10   3        178.17        171.63         4.09 o
   4  10   3          4.83          4.73         2.40 o
   6  10   3          6.34          6.64         4.24 o
  -7  11   3         41.91         52.94         5.54 o
  -5  11   3        206.53        189.63         5.12 o
  -3  11   3          6.64          6.08         1.40 o
  -1  11   3        131.53        123.33         3.17 o
   1  11   3         18.26         22.68         1.98 o
   3  11   3          2.23          6.13         1.67 o
  -4  12   3          9.78         11.12         2.00 o
  -2  12   3         37.18         36.07         2.19 o
   0  12   3          3.95          4.43         1.52 o
   2  12   3        218.48        216.19         6.16 o
 -12   0   4          6.66          7.66         3.74 o
 -10   0   4        439.57        435.24        11.29 o
  -8   0   4        304.37        337.75         6.73 o
  -6   0   4          2.83          7.15         0.94 o
  -2   0   4       1800.19       1655.52        69.57 o
   0   0   4       1104.90       1129.02        22.39 o
   2   0   4         75.15        105.25         2.45 o
   4   0   4       2090.24       2148.58        37.53 o
   6   0   4       3208.11       3334.64        53.05 o
   8   0   4       1146.92       1135.75        20.71 o
  10   0   4        138.99        131.62         6.53 o
 -11   1   4         13.69         16.46         1.91 o
  -9   1   4        115.44        104.99         2.68 o
  -7   1   4         12.56          9.26         0.82 o
  -5   1   4       2239.86       2296.81        27.13 o
  -3   1   4        826.66        884.11        17.25 o
  -1   1   4         26.37         22.86         0.75 o
   1   1   4        957.44        965.90        15.41 o
   3   1   4       1227.79       1229.56        12.92 o
   5   1   4        109.33        113.89         1.97 o
   7   1   4         51.80         62.27         1.76 o
   9   1   4          8.06          9.24         1.75 o
 -12   2   4        184.63        174.63         5.17 o
 -10   2   4         55.85         49.60         2.46 o
  -8   2   4         34.03         40.78         1.41 o
  -6   2   4        151.66        130.29         2.23 o
  -4   2   4       3679.59       3718.98        50.64 o
  -2   2   4       4822.54       5143.74       102.19 o
   0   2   4         30.78         29.32         0.79 o
   2   2   4         34.68         37.88         0.84 o
   4   2   4        371.03        346.92         4.56 o
   6   2   4        131.81        127.44         2.26 o
   8   2   4          0.13          5.78         1.30 o
 -11   3   4          6.96          9.58         1.86 o
  -9   3   4        132.42        139.85         3.12 o
  -7   3   4         81.20         90.18         1.70 o
  -5   3   4          3.43          4.28         0.54 o
  -3   3   4        110.66        131.08         3.43 o
  -1   3   4          1.99         -0.02         0.34 o
   1   3   4       1872.16       1971.60        23.64 o
   3   3   4        236.06        191.33         2.52 o
   5   3   4         21.08         19.61         1.00 o
   7   3   4        340.87        351.81         5.79 o
   9   3   4        111.29        126.69         3.40 o
 -12   4   4         40.91         43.04         4.06 o
 -10   4   4          6.44         10.54         1.69 o
  -8   4   4          5.00          3.65         0.97 o
  -6   4   4        142.73        127.73         2.60 o
  -4   4   4        155.39        145.01         2.22 o
  -2   4   4        398.55        386.26         5.02 o
   0   4   4        320.57        342.50         3.98 o
   2   4   4        339.83        357.61         4.06 o
   4   4   4         44.88         31.32         1.24 o
   6   4   4        163.53        158.03         3.77 o
   8   4   4        704.85        720.25        14.52 o
 -11   5   4          2.90          4.17         1.80 o
  -9   5   4        111.11        127.02         3.33 o
  -7   5   4        140.93        120.23         2.91 o
  -5   5   4        749.74        767.18        12.67 o
  -3   5   4         62.22         65.66         1.50 o
  -1   5   4         48.98         46.10         1.09 o
   1   5   4        814.15        775.03         9.57 o
   3   5   4        224.21        221.26         3.02 o
   5   5   4        327.96        326.63         6.35 o
   7   5   4         19.06         30.15         1.90 o
   9   5   4         88.17         86.88         4.32 o
 -10   6   4        220.37        250.21         5.70 o
  -8   6   4         26.07         29.65         1.57 o
  -6   6   4         91.91         84.00         2.58 o
  -4   6   4        227.31        212.99         3.60 o
  -2   6   4        379.30        387.85         5.50 o
   0   6   4         81.48         76.15         1.64 o
   2   6   4        148.96        144.22         2.34 o
   4   6   4        415.00        399.87         5.85 o
   6   6   4         13.70         11.06         1.50 o
   8   6   4         57.10         65.27         3.80 o
 -11   7   4         15.18         18.61         2.28 o
  -9   7   4        456.86        475.78         9.59 o
  -7   7   4        163.89        163.70         3.70 o
  -5   7   4        694.20        678.95        10.71 o
  -3   7   4        223.97        207.21         3.40 o
  -1   7   4        436.81        386.70         6.80 o
   1   7   4        988.71        949.69        13.57 o
   3   7   4        242.49        237.91         3.93 o
   5   7   4         10.02         11.88         1.41 o
   7   7   4         86.55        100.17         3.49 o
 -10   8   4        151.81        171.80         7.62 o
  -8   8   4        211.95        238.33         5.11 o
  -6   8   4        593.59        569.58        13.95 o
  -4   8   4        453.10        470.02         9.29 o
  -2   8   4        467.06        431.41         7.51 o
   0   8   4        140.33        135.51         2.79 o
   2   8   4        112.79        115.25         2.67 o
   4   8   4        104.80        104.36         2.96 o
   6   8   4         16.22         12.08         1.89 o
  -9   9   4         63.05         70.02         3.93 o
  -7   9   4        361.25        341.66         6.48 o
  -5   9   4         47.00         42.65         2.60 o
  -3   9   4         50.50         48.56         2.88 o
  -1   9   4          0.21          1.55         1.18 o
   1   9   4         51.28         60.06         2.32 o
   3   9   4        222.72        235.21         5.35 o
   5   9   4          1.29          1.10         1.71 o
  -8  10   4          0.55          2.29         1.98 o
  -6  10   4         38.89         35.99         2.03 o
  -4  10   4        676.44        690.28        14.43 o
  -2  10   4        298.86        293.86         5.79 o
   0  10   4         14.05         13.88         1.55 o
   2  10   4         22.60         24.34         2.08 o
   4  10   4          0.68          0.18         1.84 o
  -7  11   4          0.24          1.37         2.33 o
  -5  11   4         13.42         11.93         1.44 o
  -3  11   4          6.25          6.06         1.29 o
  -1  11   4        145.91        143.18         4.02 o
   1  11   4          7.01          9.42         1.57 o
   3  11   4         53.43         50.03         3.17 o
  -4  12   4          8.60         12.62         1.62 o
  -2  12   4         41.39         40.87         2.28 o
   0  12   4          6.28          3.91         1.60 o
   2  12   4          0.41         -2.14         2.14 o
 -11   1   5          3.79          3.13         1.51 o
  -9   1   5         44.85         39.33         1.61 o
  -7   1   5        137.84        151.36         2.51 o
  -5   1   5          2.50         23.22         0.89 o
  -3   1   5         44.92         49.90         2.27 o
  -1   1   5       1098.51       1064.04        19.62 o
   1   1   5        616.90        520.72         5.41 o
   3   1   5         20.65         12.33         0.74 o
   5   1   5        512.62        479.94         6.24 o
   7   1   5          8.91         12.39         1.05 o
   9   1   5        267.24        239.25         9.38 o
 -12   2   5         41.28         44.11         3.52 o
 -10   2   5        147.70        149.37         3.22 o
  -8   2   5        497.67        466.75         6.65 o
  -6   2   5        751.26        824.89        10.98 o
  -4   2   5         45.83         43.63         1.12 o
  -2   2   5       3274.58       3253.20        45.57 o
   0   2   5        775.43        810.62         9.51 o
   2   2   5        679.42        725.08         7.76 o
   4   2   5       1612.85       1658.47        21.45 o
   6   2   5       1766.18       1735.69        19.88 o
   8   2   5         26.50         31.97         1.75 o
 -11   3   5          2.23          4.79         1.90 o
  -9   3   5          0.69          2.14         1.20 o
  -7   3   5       1389.30       1423.02        18.76 o
  -5   3   5       1886.79       1826.09        23.74 o
  -3   3   5        249.30        213.79         2.98 o
  -1   3   5        204.10        217.18         2.52 o
   1   3   5        823.30        792.60         9.49 o
   3   3   5         81.85         90.66         1.71 o
   5   3   5         11.99         31.85         2.76 o
   7   3   5         49.30         54.79         2.24 o
   9   3   5         14.32         15.14         1.96 o
 -12   4   5          6.13          9.86         2.18 o
 -10   4   5          9.88          9.74         1.74 o
  -8   4   5        442.34        433.20         7.13 o
  -6   4   5       1053.15       1081.85        14.35 o
  -4   4   5       1447.48       1591.79        20.74 o
  -2   4   5       1276.43       1386.89        15.19 o
   0   4   5         86.13         84.09         1.38 o
   2   4   5        455.93        460.26         5.54 o
   4   4   5        334.02        325.04         4.89 o
   6   4   5          3.47          3.92         1.32 o
   8   4   5         15.03         18.79         2.14 o
 -11   5   5         44.02         42.59         3.00 o
  -9   5   5          0.09          2.49         1.41 o
  -7   5   5        630.09        589.72        10.18 o
  -5   5   5        275.08        273.98         4.11 o
  -3   5   5        495.21        459.68         5.53 o
  -1   5   5       1608.16       1561.96        17.68 o
   1   5   5          6.53          4.23         0.57 o
   3   5   5       1318.42       1388.55        17.40 o
   5   5   5        233.95        237.32         4.52 o
   7   5   5         94.45        108.77         3.12 o
 -10   6   5         20.22         30.90         2.06 o
  -8   6   5        491.71        476.23         7.87 o
  -6   6   5        379.01        375.83         8.68 o
  -4   6   5         20.81         17.94         1.30 o
  -2   6   5         24.56         42.23         1.63 o
   0   6   5        277.68        304.34         4.29 o
   2   6   5        239.12        266.44         3.79 o
   4   6   5        208.08        194.51         3.58 o
   6   6   5        200.89        227.44         5.56 o
   8   6   5         22.55         22.92         2.05 o
 -11   7   5          2.18          4.37         1.94 o
  -9   7   5          0.00          0.88         1.62 o
  -7   7   5         78.87         86.21         2.74 o
  -5   7   5        927.72        897.75        13.83 o
  -3   7   5         46.83         51.20         1.79 o
  -1   7   5        225.02        246.76         3.76 o
   1   7   5        399.63        388.67         5.70 o
   3   7   5        478.44        468.06         7.67 o
   5   7   5         53.20         54.89         2.99 o
   7   7   5          4.80          7.13         1.80 o
 -10   8   5          7.51         11.36         3.60 o
  -8   8   5        149.59        163.43         4.36 o
  -6   8   5        999.80        949.55        17.52 o
  -4   8   5        915.12        899.31        17.11 o
  -2   8   5        220.44        206.44         3.96 o
   0   8   5        262.89        250.69         4.63 o
   2   8   5        156.01        161.82         3.28 o
   4   8   5        545.73        553.86         9.65 o
   6   8   5         11.39         15.36         2.68 o
  -9   9   5          0.03         -0.05         2.69 o
  -7   9   5        138.31        139.71         3.61 o
  -5   9   5        394.71        391.04         8.85 o
  -3   9   5        792.47        797.91        14.81 o
  -1   9   5        728.43        731.72        13.70 o
   1   9   5       1010.54       1030.49        15.94 o
   3   9   5         14.29         15.06         1.62 o
   5   9   5         32.15         39.91         2.71 o
  -8  10   5         33.13         37.16         2.56 o
  -6  10   5          7.68          6.76         1.94 o
  -4  10   5         60.42         59.16         2.64 o
  -2  10   5         29.98         22.54         1.52 o
   0  10   5        182.82        191.46         4.65 o
   2  10   5         63.34         65.64         2.64 o
   4  10   5         15.90         16.20         2.22 o
  -7  11   5          4.55          3.78         1.60 o
  -5  11   5        188.00        194.39         6.14 o
  -3  11   5         68.98         78.23         2.77 o
  -1  11   5         77.22         79.42         2.99 o
   1  11   5          2.20          3.72         1.49 o
   3  11   5         13.54         15.11         2.25 o
  -4  12   5          3.49          5.74         1.51 o
  -2  12   5        186.89        186.55         5.15 o
   0  12   5         18.52         19.11         1.97 o
 -12   0   6        422.18        422.33        11.18 o
 -10   0   6       2450.64       2387.64        42.02 o
  -8   0   6       2760.07       2686.08        46.90 o
  -6   0   6          0.63          3.78         0.81 o
  -4   0   6       1692.09       1791.31        29.07 o
  -2   0   6        454.25        531.34         8.12 o
   0   0   6       3808.93       4043.07        51.92 o
   2   0   6        252.19        304.95         7.42 o
   4   0   6        944.47        928.23        16.17 o
   6   0   6        100.80        117.06         3.76 o
   8   0   6        137.16        150.93         6.28 o
 -11   1   6         22.62         21.96         1.60 o
  -9   1   6        131.88        132.89         2.52 o
  -7   1   6         32.57         39.69         1.34 o
  -5   1   6         50.59         41.16         1.08 o
  -3   1   6        406.80        403.22         4.80 o
  -1   1   6       1253.51       1301.33        13.11 o
   1   1   6        791.35        809.54         9.92 o
   3   1   6        159.38        145.87         2.23 o
   5   1   6         41.84         44.33         1.46 o
   7   1   6        397.70        390.25         5.65 o
 -12   2   6          3.93          6.02         2.13 o
 -10   2   6        227.14        242.05         4.42 o
  -8   2   6       1017.29        948.62        12.84 o
  -6   2   6        217.62        230.51         3.42 o
  -4   2   6        318.33        336.07         3.96 o
  -2   2   6       3224.26       3142.92        33.64 o
   0   2   6       1881.85       1906.91        19.14 o
   2   2   6        844.79        846.06         9.45 o
   4   2   6         35.19         29.78         1.67 o
   6   2   6        123.79        120.87         2.41 o
   8   2   6         21.91         18.51         2.01 o
 -11   3   6        101.88        115.29         3.62 o
  -9   3   6        666.07        616.43         8.70 o
  -7   3   6         78.47         81.50         2.37 o
  -5   3   6        409.23        433.32         5.47 o
  -3   3   6        656.68        696.33         7.75 o
  -1   3   6         24.42         15.32         0.54 o
   1   3   6        777.51        819.18        12.43 o
   3   3   6        154.01        137.72         2.67 o
   5   3   6          8.82          8.74         1.17 o
   7   3   6         67.35         61.71         2.66 o
 -12   4   6        204.20        216.08        12.49 o
 -10   4   6        275.02        267.58         5.80 o
  -8   4   6         59.15         58.05         1.71 o
  -6   4   6         77.36         56.18         1.50 o
  -4   4   6        587.44        627.01         8.09 o
  -2   4   6       2074.55       2135.43        25.72 o
   0   4   6          1.18          5.40         0.53 o
   2   4   6        285.11        285.67         4.29 o
   4   4   6        402.87        387.49         6.10 o
   6   4   6         56.29         51.94         2.42 o
   8   4   6         36.99         32.36         2.70 o
 -11   5   6         66.48         65.41         4.18 o
  -9   5   6         27.94         25.82         1.63 o
  -7   5   6        279.55        244.33         5.28 o
  -5   5   6          6.54          7.41         0.70 o
  -3   5   6        351.11        345.71         4.54 o
  -1   5   6          4.72          4.95         0.59 o
   1   5   6         10.01         13.59         0.82 o
   3   5   6          1.97          2.57         0.84 o
   5   5   6         54.19         49.02         2.30 o
   7   5   6        190.50        180.96         4.57 o
 -10   6   6         10.50         12.48         1.79 o
  -8   6   6         68.36         61.26         2.18 o
  -6   6   6        166.25        165.87         3.70 o
  -4   6   6        201.46        202.36         3.05 o
  -2   6   6        392.17        376.93         5.22 o
   0   6   6         66.82         67.99         1.93 o
   2   6   6       1207.37       1229.69        16.40 o
   4   6   6         14.70         20.58         1.64 o
   6   6   6         92.04         95.01         3.66 o
 -11   7   6         19.01         26.57         2.40 o
  -9   7   6         69.94         66.25         2.59 o
  -7   7   6         44.39         46.43         2.29 o
  -5   7   6       1544.07       1474.81        22.22 o
  -3   7   6       1214.86       1202.76        16.05 o
  -1   7   6       1214.09       1221.18        18.49 o
   1   7   6          1.03         13.30         1.33 o
   3   7   6          2.05          3.76         1.18 o
   5   7   6        184.85        177.61         4.99 o
 -10   8   6         51.06         49.61         3.58 o
  -8   8   6        256.21        259.32         4.97 o
  -6   8   6         72.92         70.43         3.27 o
  -4   8   6         18.23         19.05         1.81 o
  -2   8   6         28.10         31.78         1.55 o
   0   8   6        227.09        225.52         4.77 o
   2   8   6        300.62        306.90         5.45 o
   4   8   6          7.90          7.42         1.72 o
   6   8   6        137.42        148.08         8.33 o
  -9   9   6          1.46          4.20         2.08 o
  -7   9   6         72.04         65.27         3.08 o
  -5   9   6         18.43         19.36         1.60 o
  -3   9   6          0.35          1.31         1.64 o
  -1   9   6        124.97        122.84         3.32 o
   1   9   6          0.10          0.99         2.13 o
   3   9   6          0.44          0.58         1.39 o
   5   9   6        121.50        126.19         8.05 o
  -8  10   6        110.80        111.64         4.03 o
  -6  10   6         43.91         42.01         2.37 o
  -4  10   6        141.06        136.30         3.83 o
  -2  10   6        243.00        251.12         5.66 o
   0  10   6        215.86        220.14         5.13 o
   2  10   6        147.68        151.02         4.44 o
   4  10   6          0.78          0.55         2.77 o
  -5  11   6        307.60        317.50        10.24 o
  -3  11   6        210.70        208.67         4.57 o
  -1  11   6         82.90         80.83         3.04 o
   1  11   6         19.36         21.73         2.97 o
  -2  12   6          0.10          3.19         1.57 o
 -13   1   7          3.61          3.60         4.99 o
 -11   1   7         45.50         49.14         2.33 o
  -9   1   7        416.09        389.30         5.49 o
  -7   1   7        717.51        754.71         8.89 o
  -5   1   7       2454.23       2659.61        53.02 o
  -3   1   7        979.38        936.49        10.28 o
  -1   1   7        237.89        249.36         2.66 o
   1   1   7        106.72         95.43         1.92 o
   3   1   7        252.60        227.13         3.49 o
   5   1   7        881.75        824.20        13.01 o
   7   1   7         26.33         22.17         1.52 o
 -12   2   7        635.95        595.91        18.96 o
 -10   2   7        370.24        350.42         5.62 o
  -8   2   7        158.80        138.29         2.50 o
  -6   2   7        145.97        173.85         2.68 o
  -4   2   7       1571.05       1673.59        18.16 o
  -2   2   7        189.06        213.62         2.58 o
   0   2   7        166.27        123.26         1.74 o
   2   2   7        133.70        142.89         2.23 o
   4   2   7          7.11          6.44         0.98 o
   6   2   7        114.46        100.62         2.40 o
 -11   3   7        171.37        166.55         7.21 o
  -9   3   7        244.88        228.10         3.85 o
  -7   3   7        134.14        113.16         2.14 o
  -5   3   7         16.53         17.81         0.76 o
  -3   3   7        770.68        797.73        10.71 o
  -1   3   7       2432.22       2497.00        30.79 o
   1   3   7         17.34         20.09         0.99 o
   3   3   7       1616.11       1552.45        20.51 o
   5   3   7          3.73          7.86         1.16 o
   7   3   7          0.01         -0.61         1.80 o
 -12   4   7         14.38         13.22         2.37 o
 -10   4   7         38.45         44.78         2.18 o
  -8   4   7         79.55         78.99         2.11 o
  -6   4   7        442.40        409.06         5.36 o
  -4   4   7        609.94        563.92         6.48 o
  -2   4   7         13.50         15.13         0.71 o
   0   4   7        347.68        375.02         4.49 o
   2   4   7         16.41         23.92         1.27 o
   4   4   7        214.25        206.27         4.13 o
   6   4   7         24.72         27.98         1.82 o
 -11   5   7        310.70        312.18         6.83 o
  -9   5   7          6.49          4.21         1.36 o
  -7   5   7       1165.86       1158.21        14.73 o
  -5   5   7        126.00        128.08         2.20 o
  -3   5   7         14.06         11.74         0.72 o
  -1   5   7         92.19         90.26         1.78 o
   1   5   7         77.32         99.29         2.11 o
   3   5   7        367.70        356.94         5.73 o
   5   5   7          5.87         11.62         1.51 o
   7   5   7         47.89         40.28         3.72 o
 -10   6   7        254.96        234.56         6.92 o
  -8   6   7         11.44          8.62         1.33 o
  -6   6   7         10.74         10.42         1.09 o
  -4   6   7         61.10         66.86         2.30 o
  -2   6   7        266.72        286.66         4.42 o
   0   6   7        746.72        737.27        10.74 o
   2   6   7        285.42        265.53         4.52 o
   4   6   7        116.11        124.45         3.36 o
   6   6   7         40.63         43.74         2.74 o
 -11   7   7         49.81         61.18         4.89 o
  -9   7   7          8.53          5.48         1.47 o
  -7   7   7          0.00         -1.03         1.34 o
  -5   7   7         54.78         58.59         1.84 o
  -3   7   7        403.22        382.12         5.41 o
  -1   7   7        169.57        189.06         3.74 o
   1   7   7        225.42        215.40         3.71 o
   3   7   7        216.65        208.16         4.45 o
   5   7   7          6.94          7.27         1.78 o
 -10   8   7          0.60          3.49         2.40 o
  -8   8   7          1.78          2.75         1.35 o
  -6   8   7        101.98        105.22         3.18 o
  -4   8   7        561.56        580.59         8.78 o
  -2   8   7        264.28        279.40         9.32 o
   0   8   7        314.14        307.66         5.80 o
   2   8   7         10.53         12.89         1.36 o
   4   8   7         23.08         25.07         2.15 o
  -9   9   7         14.95         17.20         2.49 o
  -7   9   7        138.18        145.24         3.81 o
  -5   9   7        324.94        316.54         6.71 o
  -3   9   7        170.75        173.57         3.73 o
  -1   9   7        147.75        150.47         3.38 o
   1   9   7         39.77         46.45         2.34 o
   3   9   7        442.83        438.22        18.27 o
  -8  10   7          1.54          4.83         2.05 o
  -6  10   7         91.88         91.49         3.31 o
  -4  10   7         39.94         42.79         2.45 o
  -2  10   7          0.90          2.90         1.39 o
   0  10   7        432.27        456.03         8.94 o
   2  10   7        258.06        239.19         7.96 o
  -5  11   7         20.08         28.38         2.80 o
  -3  11   7         31.17         30.96         2.98 o
  -1  11   7         64.12         69.55         5.60 o
   1  11   7         47.27         54.07         3.43 o
 -12   0   8        271.41        256.95        12.29 o
 -10   0   8        416.10        404.43        10.85 o
  -8   0   8        356.18        345.92         7.05 o
  -6   0   8        155.02        116.26         3.34 o
  -4   0   8         48.01         56.04         2.20 o
  -2   0   8          4.97          7.44         0.74 o
   0   0   8        780.35        808.37        10.83 o
   2   0   8        673.40        642.40        10.10 o
   4   0   8        251.94        240.98         4.99 o
   6   0   8          6.42          5.60         1.76 o
 -13   1   8          0.26         10.53         4.43 o
 -11   1   8        385.69        380.12         7.27 o
  -9   1   8       1029.69       1030.98        13.98 o
  -7   1   8        177.63        195.18         2.98 o
  -5   1   8        921.77        889.22        10.77 o
  -3   1   8        500.62        528.07         8.13 o
  -1   1   8         69.24         64.20         1.11 o
   1   1   8        171.28        150.91         2.21 o
   3   1   8        107.10        115.03         2.20 o
   5   1   8         34.61         44.35         1.87 o
   7   1   8          2.72          3.60         3.40 o
 -12   2   8         71.13         77.83         4.60 o
 -10   2   8         88.38         92.09         2.59 o
  -8   2   8         97.28         90.90         2.14 o
  -6   2   8        499.31        462.29         6.34 o
  -4   2   8         15.66         19.19         0.86 o
  -2   2   8         44.16         43.93         0.96 o
   0   2   8        477.59        443.43         5.20 o
   2   2   8         69.82         81.09         1.79 o
   4   2   8        188.04        184.34         3.53 o
   6   2   8         18.55         23.13         1.67 o
 -11   3   8        175.69        178.25         4.37 o
  -9   3   8        727.18        730.24        10.20 o
  -7   3   8        297.21        311.86         4.56 o
  -5   3   8         87.94         95.00         1.70 o
  -3   3   8        170.49        164.22         2.33 o
  -1   3   8        444.69        455.95         5.33 o
   1   3   8        265.17        257.88         4.27 o
   3   3   8         45.34         46.83         1.79 o
   5   3   8          9.42         11.64         1.29 o
 -12   4   8         38.34         36.86         3.79 o
 -10   4   8         24.56         24.35         1.72 o
  -8   4   8         77.18         80.23         2.14 o
  -6   4   8        260.13        267.99         4.00 o
  -4   4   8          0.61          5.17         0.73 o
  -2   4   8         86.09         97.70         1.83 o
   0   4   8        300.28        301.32         4.30 o
   2   4   8         18.30         21.90         1.52 o
   4   4   8         11.77         10.44         1.53 o
   6   4   8         32.78         33.71         2.05 o
 -11   5   8          5.28          0.89         1.93 o
  -9   5   8        200.53        186.95         4.10 o
  -7   5   8          9.38          7.92         0.99 o
  -5   5   8        499.51        487.01         6.60 o
  -3   5   8        550.81        607.88         8.05 o
  -1   5   8         76.89         83.99         2.07 o
   1   5   8        548.84        517.22         7.34 o
   3   5   8        113.22        118.88         2.93 o
   5   5   8         12.05         17.69         1.71 o
 -10   6   8         54.13         49.13         2.21 o
  -8   6   8        981.38        997.28        15.72 o
  -6   6   8         89.44         75.24         1.98 o
  -4   6   8          1.58          2.78         0.82 o
  -2   6   8         74.71         75.38         2.49 o
   0   6   8          0.81          2.79         1.00 o
   2   6   8        485.43        492.80         8.07 o
   4   6   8        341.16        342.80         7.10 o
  -9   7   8         53.98         46.35         2.46 o
  -7   7   8        247.64        238.03         5.21 o
  -5   7   8         60.67         62.95         1.96 o
  -3   7   8        681.34        658.76         9.25 o
  -1   7   8        142.92        141.29         3.18 o
   1   7   8        590.30        606.61         9.05 o
   3   7   8        156.36        154.18         3.72 o
   5   7   8          0.04          1.76         2.66 o
 -10   8   8         11.76         15.50         3.00 o
  -8   8   8         20.95         22.25         1.93 o
  -6   8   8        316.40        311.22         5.73 o
  -4   8   8        115.31        114.18         2.66 o
  -2   8   8        214.30        215.12         4.39 o
   0   8   8       1178.85       1174.13        16.69 o
   2   8   8        354.91        357.59         8.98 o
   4   8   8        215.85        226.86         7.94 o
  -9   9   8         35.75         45.02         3.28 o
  -7   9   8         17.92         19.24         1.89 o
  -5   9   8          3.65          2.44         1.54 o
  -3   9   8         53.32         53.37         2.31 o
  -1   9   8        485.13        509.42         8.33 o
   1   9   8        321.90        317.02         6.63 o
   3   9   8         22.53         20.89         2.52 o
  -6  10   8        155.75        165.20         5.41 o
  -4  10   8        122.45        122.30         4.06 o
  -2  10   8         32.31         35.37         2.02 o
   0  10   8         15.68         15.74         1.86 o
  -3  11   8          0.16          1.22         2.08 o
  -1  11   8         72.64         71.84         4.60 o
 -11   1   9        700.45        703.90        11.21 o
  -9   1   9        478.36        472.97         7.40 o
  -7   1   9        836.21        810.72        10.53 o
  -5   1   9        217.39        184.04         2.85 o
  -3   1   9        567.33        527.65         6.06 o
  -1   1   9        412.26        419.48         4.97 o
   1   1   9        249.27        208.35         3.14 o
   3   1   9          0.03          7.34         1.27 o
   5   1   9         57.42         61.32         2.19 o
 -12   2   9         31.97         23.22         2.85 o
 -10   2   9         12.38         15.18         1.35 o
  -8   2   9        371.10        372.72         5.65 o
  -6   2   9         30.62         22.97         1.10 o
  -4   2   9        485.81        515.42         6.52 o
  -2   2   9         75.24         80.23         1.36 o
   0   2   9        471.34        424.52         6.07 o
   2   2   9         11.57          9.70         1.01 o
   4   2   9         70.98         82.34         2.40 o
   6   2   9         33.45         36.51         2.22 o
 -11   3   9        407.83        402.63        10.32 o
  -9   3   9        126.96        127.78         2.99 o
  -7   3   9        791.66        820.79        11.25 o
  -5   3   9         62.21         57.17         1.55 o
  -3   3   9        203.09        198.32         2.82 o
  -1   3   9        281.00        268.24         3.38 o
   1   3   9       1090.31       1105.88        14.83 o
   3   3   9        110.29        126.96         3.36 o
   5   3   9        154.95        155.38         3.82 o
 -12   4   9         44.76         49.58         4.33 o
 -10   4   9        109.24        101.30         3.30 o
  -8   4   9        260.37        236.56         3.90 o
  -6   4   9          1.08          3.92         0.94 o
  -4   4   9       1063.06        984.74        11.49 o
  -2   4   9         95.26         91.63         1.87 o
   0   4   9          5.64          9.09         0.93 o
   2   4   9        306.44        288.27         5.10 o
   4   4   9        145.62        134.88         3.90 o
 -11   5   9         10.40         16.56         2.07 o
  -9   5   9         13.14         18.83         1.50 o
  -7   5   9        161.51        169.56         3.26 o
  -5   5   9        260.72        247.51         3.67 o
  -3   5   9         47.82         48.02         1.68 o
  -1   5   9        286.97        278.57         4.61 o
   1   5   9          8.92         12.20         1.37 o
   3   5   9          0.00         11.00         1.76 o
   5   5   9        129.98        137.78         5.02 o
 -10   6   9          0.75          0.75         1.73 o
  -8   6   9         16.51         14.55         1.42 o
  -6   6   9         27.80         25.34         1.42 o
  -4   6   9         82.96         71.29         1.99 o
  -2   6   9        314.28        300.29         4.74 o
   0   6   9        366.72        377.80         6.98 o
   2   6   9         73.09         75.36         2.61 o
   4   6   9         16.63         19.29         1.81 o
  -9   7   9        194.86        205.88         6.57 o
  -7   7   9        188.30        189.90         4.21 o
  -5   7   9         30.90         31.56         1.62 o
  -3   7   9         32.82         34.79         1.67 o
  -1   7   9         27.75         26.92         1.51 o
   1   7   9          1.46          3.24         1.31 o
   3   7   9         29.82         31.37         2.14 o
  -8   8   9          0.22          1.05         1.77 o
  -6   8   9         61.81         70.45         3.45 o
  -4   8   9        266.80        275.96         5.45 o
  -2   8   9        115.58        118.33         3.62 o
   0   8   9         50.23         57.06         2.24 o
   2   8   9        398.97        391.00         7.88 o
  -7   9   9         75.72         75.24         4.24 o
  -5   9   9          1.26          3.19         2.36 o
  -3   9   9         89.06         94.29         2.94 o
  -1   9   9         15.95         24.07         1.71 o
   1   9   9        147.58        135.88         8.26 o
  -6  10   9          5.08          2.35         3.00 o
  -4  10   9         33.13         36.64         2.35 o
  -2  10   9        263.78        254.23         9.35 o
   0  10   9          4.27          1.25         2.32 o
 -12   0  10        100.79        108.58         8.18 o
 -10   0  10       1278.24       1325.95        30.88 o
  -8   0  10         26.61         24.90         2.02 o
  -6   0  10       1934.48       2041.67        40.15 o
  -4   0  10       3235.66       3231.68        56.18 o
  -2   0  10       2082.93       1980.72        27.48 o
   0   0  10        880.85        800.12        14.62 o
   2   0  10         90.06         99.96         3.34 o
   4   0  10         72.37         76.90         3.40 o
 -11   1  10          7.72          4.81         1.55 o
  -9   1  10        150.53        157.22         3.33 o
  -7   1  10        874.43        884.92        12.13 o
  -5   1  10         30.02         31.98         1.25 o
  -3   1  10         50.11         47.95         1.23 o
  -1   1  10        535.89        487.55         6.28 o
   1   1  10          3.00          4.48         0.98 o
   3   1  10          7.27         13.89         1.28 o
   5   1  10          1.37          5.30         1.81 o
 -12   2  10        350.45        379.72        10.12 o
 -10   2  10          1.14          1.65         1.25 o
  -8   2  10          4.33          8.28         1.08 o
  -6   2  10         21.93         17.48         1.07 o
  -4   2  10        356.81        347.22         4.65 o
  -2   2  10        411.31        392.00         4.62 o
   0   2  10          6.55          6.65         0.93 o
   2   2  10        376.56        366.93         5.56 o
   4   2  10        137.58        143.57         3.34 o
 -11   3  10         15.09         13.06         1.50 o
  -9   3  10          2.80          2.53         1.17 o
  -7   3  10         31.50         28.92         1.36 o
  -5   3  10         15.56         16.09         1.01 o
  -3   3  10        475.47        443.17         5.54 o
  -1   3  10        450.94        414.52         5.46 o
   1   3  10          1.86          1.19         1.01 o
   3   3  10         41.14         39.23         2.01 o
   5   3  10         38.19         38.26         3.48 o
 -12   4  10         79.77         86.76         7.21 o
 -10   4  10         10.68         10.04         1.51 o
  -8   4  10          0.75          3.83         1.10 o
  -6   4  10         69.69         64.56         2.07 o
  -4   4  10         55.73         47.83         1.55 o
  -2   4  10        439.26        438.98         6.41 o
   0   4  10        308.45        287.53         6.09 o
   2   4  10        184.54        195.15         3.67 o
   4   4  10        188.42        186.06         5.01 o
 -11   5  10        173.99        186.81         6.07 o
  -9   5  10        250.91        261.60         5.58 o
  -7   5  10        603.55        610.70         8.26 o
  -5   5  10          1.12          5.10         0.91 o
  -3   5  10        445.10        441.27         6.90 o
  -1   5  10          2.47          6.46         1.30 o
   1   5  10        205.04        209.41         3.87 o
   3   5  10         35.36         39.08         2.02 o
 -10   6  10        142.58        138.03         4.39 o
  -8   6  10         61.08         71.85         2.45 o
  -6   6  10        488.97        501.35         7.74 o
  -4   6  10         77.53         80.48         2.36 o
  -2   6  10        234.78        228.33         4.39 o
   0   6  10        135.35        137.77         3.41 o
   2   6  10        207.69        200.87         6.70 o
  -9   7  10         32.20         37.07         2.61 o
  -7   7  10          6.84          9.46         1.57 o
  -5   7  10        114.80        114.74         2.86 o
  -3   7  10        375.08        387.39         6.62 o
  -1   7  10          9.45          9.44         1.34 o
   1   7  10         52.05         59.11         2.75 o
  -8   8  10         39.18         44.37         5.56 o
  -6   8  10         26.71         34.03         2.12 o
  -4   8  10        121.44        116.63         3.19 o
  -2   8  10        132.38        130.29         2.96 o
   0   8  10         68.10         67.22         2.97 o
  -7   9  10         44.54         49.63         3.80 o
  -5   9  10         26.46         30.78         3.92 o
  -3   9  10          2.23          3.02         1.33 o
  -1   9  10         34.44         32.58         2.04 o
  -4  10  10         77.76         96.56         5.49 o
 -11   1  11          1.49         -0.01         1.44 o
  -9   1  11        312.66        338.97         6.56 o
  -7   1  11         22.30         34.98         1.62 o
  -5   1  11         10.62         16.40         1.23 o
  -3   1  11         80.32         83.06         1.64 o
  -1   1  11        164.59        153.66         2.72 o
   1   1  11        757.68        703.70         9.83 o
   3   1  11         23.62         16.99         1.55 o
 -12   2  11         19.12         14.12         2.34 o
 -10   2  11          0.29          3.27         1.63 o
  -8   2  11        165.77        159.20         3.14 o
  -6   2  11       2379.40       2364.31        30.87 o
  -4   2  11       1046.37       1074.22        11.64 o
  -2   2  11        772.01        717.45         8.96 o
   0   2  11        128.37        131.78         2.85 o
   2   2  11         21.65         20.54         1.54 o
   4   2  11          1.16          0.77         1.56 o
 -11   3  11          0.37         -0.80         1.81 o
  -9   3  11        486.64        491.88        11.35 o
  -7   3  11        233.73        253.63         5.02 o
  -5   3  11         17.30         14.63         1.00 o
  -3   3  11        117.38        117.01         2.17 o
  -1   3  11          9.84         14.65         1.26 o
   1   3  11         18.84         22.58         1.95 o
   3   3  11         19.89         22.60         1.59 o
 -10   4  11          1.51          1.03         1.54 o
  -8   4  11          0.33          3.14         1.13 o
  -6   4  11         75.89         77.95         2.17 o
  -4   4  11        184.65        186.93         3.35 o
  -2   4  11         78.02         58.66         2.00 o
   0   4  11          2.88          5.09         1.15 o
   2   4  11          1.48          5.75         1.38 o
 -11   5  11        204.57        232.65         8.14 o
  -9   5  11         38.15         34.72         2.54 o
  -7   5  11        365.35        348.19         5.46 o
  -5   5  11        988.84        952.83        13.00 o
  -3   5  11        216.30        223.13         4.12 o
  -1   5  11         47.35         51.14         2.48 o
   1   5  11          0.16          3.17         1.60 o
   3   5  11         44.58         38.44         2.49 o
 -10   6  11         35.33         42.25         4.01 o
  -8   6  11         33.75         25.16         1.74 o
  -6   6  11        154.17        146.53         3.61 o
  -4   6  11        306.81        298.60         5.11 o
  -2   6  11         29.55         26.78         2.04 o
   0   6  11         25.60         37.23         2.00 o
   2   6  11          1.37          1.77         2.28 o
  -9   7  11         87.45         93.12         6.66 o
  -7   7  11        116.56        101.53         5.51 o
  -5   7  11        269.81        248.94         4.83 o
  -3   7  11          8.28          4.67         1.39 o
  -1   7  11        113.88        127.63         3.60 o
   1   7  11        172.03        173.14         5.16 o
  -8   8  11         11.23         13.66         2.76 o
  -6   8  11         21.49         25.58         2.48 o
  -4   8  11        248.40        235.71         8.55 o
  -2   8  11          2.98          2.85         1.45 o
   0   8  11         29.25         31.21         2.93 o
  -5   9  11        118.27        124.53         6.07 o
  -3   9  11         55.58         52.19         3.22 o
 -10   0  12         89.09         85.26         4.42 o
  -8   0  12       2069.97       2185.17        48.69 o
  -6   0  12        456.66        474.17        10.48 o
  -4   0  12        242.06        232.85         5.08 o
  -2   0  12         96.46        110.42         3.32 o
   0   0  12         12.04         42.96         3.80 o
   2   0  12          5.70          4.23         2.01 o
 -11   1  12         22.86         27.63         2.06 o
  -9   1  12          7.76          8.31         1.40 o
  -7   1  12         58.69         61.39         2.18 o
  -5   1  12        282.05        250.32         5.27 o
  -3   1  12        261.58        288.27         4.98 o
  -1   1  12        537.36        478.20         6.88 o
   1   1  12         53.30         48.94         1.95 o
   3   1  12          3.69          0.42         2.68 o
 -10   2  12        281.52        296.84         8.45 o
  -8   2  12         18.76         19.66         1.50 o
  -6   2  12          7.21          9.83         1.15 o
  -4   2  12         35.57         29.68         1.40 o
  -2   2  12          2.36          2.89         1.69 o
   0   2  12         13.16         14.26         1.35 o
   2   2  12          4.72          3.18         1.50 o
 -11   3  12         21.76         28.29         2.40 o
  -9   3  12        120.41        105.88         3.58 o
  -7   3  12        122.79        111.74         2.80 o
  -5   3  12          0.46          1.10         0.99 o
  -3   3  12        280.39        266.00         4.41 o
  -1   3  12        258.42        257.75         5.09 o
   1   3  12         25.80         17.20         1.45 o
 -10   4  12         28.59         38.15         2.91 o
  -8   4  12        270.58        256.15         5.41 o
  -6   4  12        295.60        297.72         4.77 o
  -4   4  12         28.89         25.50         1.44 o
  -2   4  12        299.12        310.86         5.91 o
   0   4  12         36.54         32.82         1.89 o
   2   4  12         27.01         34.68         2.52 o
  -9   5  12          1.70          0.31         1.71 o
  -7   5  12          0.14          1.02         1.44 o
  -5   5  12         85.99         68.58         2.32 o
  -3   5  12         33.24         38.02         2.00 o
  -1   5  12        212.73        202.93         5.84 o
   1   5  12         17.98         22.27         5.40 o
  -8   6  12         48.49         54.28         4.92 o
  -6   6  12         12.26         11.61         1.61 o
  -4   6  12        289.04        301.54         5.82 o
  -2   6  12        546.84        535.89        16.17 o
   0   6  12         57.79         59.30         3.04 o
  -7   7  12         33.07         31.75         2.35 o
  -5   7  12         68.96         71.30         2.97 o
  -3   7  12        154.28        146.74         3.92 o
  -1   7  12         46.79         49.41         2.67 o
  -6   8  12         14.71         16.32         2.40 o
  -4   8  12         13.51         17.17         2.28 o
 -11   1  13         28.60         36.67         2.21 o
  -9   1  13          8.67          5.47         1.48 o
  -7   1  13        275.60        275.13         4.26 o
  -5   1  13       1047.40       1045.02        14.12 o
  -3   1  13        751.34        747.67        11.63 o
  -1   1  13         93.24         92.30         2.67 o
   1   1  13        181.77        198.26         4.78 o
 -10   2  13         60.44         61.17         3.44 o
  -8   2  13         14.79         15.81         1.41 o
  -6   2  13         41.22         37.25         1.71 o
  -4   2  13         10.13         22.11         1.40 o
  -2   2  13          6.58         23.98         1.58 o
   0   2  13         17.38         27.18         3.04 o
  -9   3  13        115.82        141.74         4.11 o
  -7   3  13          7.05          0.44         1.19 o
  -5   3  13          1.18          1.56         1.13 o
  -3   3  13         56.11         57.83         2.60 o
  -1   3  13        151.15        137.78         3.63 o
   1   3  13         49.54         52.80         2.84 o
 -10   4  13          1.60         -1.07         1.85 o
  -8   4  13        126.70        127.26         4.82 o
  -6   4  13        219.06        228.15         4.54 o
  -4   4  13        367.07        328.24         5.90 o
  -2   4  13         91.55        110.56         3.63 o
   0   4  13         36.58         37.52         3.74 o
  -9   5  13         18.88         22.51         2.24 o
  -7   5  13         63.19         63.64         2.83 o
  -5   5  13          5.74          4.45         1.41 o
  -3   5  13          7.91         15.12         1.75 o
  -1   5  13          2.76          2.68         2.32 o
  -8   6  13         59.87         66.19         4.12 o
  -6   6  13         67.94         72.69         3.40 o
  -4   6  13          0.12          1.28         1.44 o
  -2   6  13          2.62          7.45         1.63 o
  -5   7  13          8.92         11.42         2.18 o
 -10   0  14         33.67         31.46         4.85 o
  -8   0  14          2.78         12.44         4.43 o
  -6   0  14         53.82         47.68         3.20 o
  -4   0  14         54.05         62.74         4.42 o
  -2   0  14         48.70         55.06         3.60 o
   0   0  14         55.96         49.06         4.99 o
  -9   1  14          1.09          3.65         1.42 o
  -7   1  14         22.99         17.81         1.47 o
  -5   1  14         60.79         78.90         3.25 o
  -3   1  14         62.40         53.68         2.21 o
  -1   1  14        247.17        289.75         7.40 o
  -8   2  14         28.59         32.53         2.20 o
  -6   2  14         67.37         81.40         4.26 o
  -4   2  14          6.66          8.35         1.88 o
  -2   2  14          4.00          4.25         1.76 o
  -9   3  14        136.76        132.89         3.91 o
  -7   3  14         30.68         28.71         1.92 o
  -5   3  14         13.59         17.88         1.90 o
  -3   3  14          7.43         10.07         1.63 o
  -1   3  14         50.19         58.25         2.67 o
  -8   4  14         74.46         58.96         2.94 o
  -6   4  14         33.53         33.27         3.39 o
  -4   4  14          5.39          7.38         1.65 o
  -2   4  14          7.06         10.95         1.65 o
  -7   5  14          6.46         12.95         2.00 o
  -5   5  14         88.27         99.06         3.52 o
  -3   5  14         60.04         46.01         2.52 o
  -7   1  15         11.22          6.58         1.55 o
  -5   1  15          0.58          1.56         1.82 o
  -3   1  15        243.18        244.72         6.06 o
  -6   2  15          0.07          3.87         1.84 o
  -4   2  15          6.06         11.66         2.06 o
  -5   3  15          9.87          4.27         2.78 o
