# Supplementary material for: Crystal structures of the two salts 2-methyl-1H-imidazol-3-ium nitrate–2-methyl-1H-imidazole (1/1) and 2-methyl-1H-imidazol-3-ium nitrate
Source: Acta Crystallogr E Crystallogr Commun. 2016 Mar 11;72(Pt 4):482–5. doi: 10.1107/S2056989016003789 (PMC4910320; doi:10.1107/S2056989016003789)
Supplement: Supplementary file 3 [file e-72-00482-IIsup3.hkl]

#
# h,k,l, Fc-squared, Fo-squared, sigma(Fo-squared), status flag
#
data_II
_shelx_title ' diop181_a.res in Pnma'
_shelx_refln_list_code          4
_shelx_F_calc_maximum       78.00
_exptl_crystal_F_000       304.00
_reflns_d_resolution_high  0.7684

loop_
 _space_group_symop_operation_xyz
 'x, y, z'
 '-x+1/2, -y, z+1/2'
 '-x, y+1/2, -z'
 'x+1/2, -y+1/2, -z+1/2'
 '-x, -y, -z'
 'x-1/2, y, -z-1/2'
 'x, -y-1/2, z'
 '-x-1/2, y-1/2, z-1/2'

_cell_length_a    14.1402
_cell_length_b     6.2297
_cell_length_c     7.4571
_cell_angle_alpha  90.000
_cell_angle_beta   90.000
_cell_angle_gamma  90.000

_shelx_F_squared_multiplier     1.000

loop_
 _refln_index_h
 _refln_index_k
 _refln_index_l
 _refln_F_squared_calc
 _refln_F_squared_meas
 _refln_F_squared_sigma
 _refln_observed_status
   4   0   0        353.66        330.84         8.61 o
   6   0   0        495.91        496.94        21.14 o
   8   0   0        102.72         92.98         2.60 o
  10   0   0          5.07          2.52         0.17 o
  12   0   0         44.55         46.01         1.23 o
  14   0   0         75.39         76.86         2.58 o
  16   0   0          1.05          1.22         0.23 o
  18   0   0          5.75          5.76         0.59 o
   2   1   0         17.11         24.74         0.90 o
   4   1   0        918.47        894.43        37.99 o
   6   1   0       2405.56       2393.82       101.91 o
   8   1   0         30.32         28.79         0.46 o
  10   1   0        100.54        108.05         2.14 o
  12   1   0          0.00          0.13         0.07 o
  14   1   0        119.87        140.68         3.01 o
  16   1   0          2.28          1.26         0.18 o
  18   1   0          4.30          2.72         0.32 o
   2   2   0        412.19        411.84        10.07 o
   4   2   0        154.51        162.75         3.61 o
   6   2   0        227.33        218.64         3.51 o
   8   2   0         41.38         33.98         0.59 o
  10   2   0          4.97          2.95         0.16 o
  12   2   0         30.96         28.66         0.70 o
  14   2   0         55.67         52.56         1.51 o
  16   2   0          0.67          0.94         0.18 o
   2   3   0         54.05         40.71         0.92 o
   4   3   0        361.25        335.97         5.99 o
   6   3   0        836.90        867.10        13.89 o
   8   3   0         18.59         21.05         0.43 o
  10   3   0         42.63         41.43         0.91 o
  12   3   0          0.14         -0.02         0.11 o
  14   3   0         66.73         70.78         1.88 o
  16   3   0          1.58          0.18         0.15 o
   0   4   0       6083.94       5662.52       417.50 o
   2   4   0         96.83         88.02         1.91 o
   4   4   0         33.51         30.82         0.59 o
   6   4   0         55.78         48.71         0.95 o
   8   4   0          4.76          4.14         0.17 o
  10   4   0          2.93          2.78         0.16 o
  12   4   0         12.60         10.46         0.36 o
  14   4   0         22.94         20.34         0.87 o
   2   5   0          2.46          2.17         0.13 o
   4   5   0         60.99         57.77         1.31 o
   6   5   0        152.50        156.49         3.49 o
   8   5   0          9.27          9.59         0.28 o
  10   5   0          7.81          7.91         0.28 o
  12   5   0          0.11          0.18         0.12 o
  14   5   0         23.09         26.35         1.18 o
   0   6   0        894.47       1000.13        41.59 o
   2   6   0         23.98         23.51         1.10 o
   4   6   0          7.12          7.64         0.30 o
   6   6   0         11.72         12.99         0.39 o
   8   6   0          0.09          0.00         0.12 o
  10   6   0          0.83          0.70         0.17 o
  12   6   0          3.44          3.15         0.21 o
   2   7   0          0.19         -0.10         0.13 o
   4   7   0          9.29          8.87         0.61 o
   6   7   0         21.56         30.66         2.43 o
   8   7   0          3.87          3.92         0.29 o
   0   8   0        122.96        195.71        10.25 o
   2   8   0          5.69          6.50         0.56 o
   3   0   1        428.86        474.20        24.94 o
   4   0   1         30.02         24.05         0.64 o
   5   0   1         47.98         33.15         1.05 o
   6   0   1         22.62         24.25         0.57 o
   7   0   1        149.92        155.25         2.86 o
   8   0   1        448.25        514.10         8.67 o
   9   0   1        106.48        112.16         2.14 o
  10   0   1          2.63          2.21         0.09 o
  11   0   1        194.47        203.19         4.00 o
  12   0   1        164.75        162.38         2.99 o
  13   0   1         52.41         47.55         0.93 o
  14   0   1          9.22          7.02         0.22 o
  15   0   1         47.11         48.11         1.22 o
  16   0   1         12.77         11.44         0.36 o
  17   0   1          0.28         -0.10         0.18 o
  18   0   1          2.59          2.33         0.40 o
   0   1   1        369.10        380.75        16.15 o
   1   1   1          0.02          0.33         0.02 o
   2   1   1       1541.55       1769.50        75.89 o
   4   1   1         40.30         47.53         0.86 o
   5   1   1        194.24        240.02         3.57 o
   6   1   1        774.91        932.00        11.75 o
   7   1   1          0.52          1.15         0.05 o
   8   1   1        514.83        609.73         7.18 o
   9   1   1        281.99        303.06         3.83 o
  10   1   1        178.81        183.54         2.32 o
  11   1   1        133.41        122.30         1.71 o
  12   1   1         22.45         17.14         0.27 o
  13   1   1        107.95        110.66         1.64 o
  14   1   1         54.29         60.16         1.13 o
  15   1   1          7.00          5.77         0.17 o
  16   1   1         12.84         12.69         0.31 o
  17   1   1          0.32          0.43         0.13 o
  18   1   1          4.01          5.98         0.30 o
   1   2   1       1645.29       1630.77        53.48 o
   2   2   1       2103.81       2029.39       149.66 o
   3   2   1        204.23        220.54         3.53 o
   4   2   1          3.78          3.14         0.08 o
   5   2   1         44.87         36.99         0.48 o
   6   2   1         16.62         18.17         0.23 o
   7   2   1         98.20         91.94         1.08 o
   8   2   1        267.94        282.35         3.46 o
   9   2   1         73.23         69.86         0.90 o
  10   2   1          1.22          0.78         0.05 o
  11   2   1        134.67        138.58         1.98 o
  12   2   1        112.07        106.62         1.72 o
  13   2   1         39.79         33.03         0.59 o
  14   2   1          7.02          5.21         0.18 o
  15   2   1         35.13         32.82         0.74 o
  16   2   1          9.26          8.63         0.31 o
  17   2   1          0.17         -0.08         0.12 o
   0   3   1         44.09         53.20         1.09 o
   1   3   1          0.62          0.58         0.04 o
   2   3   1        437.02        433.46         5.92 o
   3   3   1        800.06        747.97        10.22 o
   4   3   1         11.10         10.43         0.16 o
   5   3   1         41.24         42.38         0.58 o
   6   3   1        235.90        225.90         2.89 o
   7   3   1          0.05          0.17         0.05 o
   8   3   1        225.17        230.99         3.06 o
   9   3   1        112.40        104.66         1.42 o
  10   3   1         90.21         85.80         1.31 o
  11   3   1         61.58         58.15         0.93 o
  12   3   1         11.13          8.51         0.20 o
  13   3   1         61.86         61.32         1.09 o
  14   3   1         26.19         27.03         0.54 o
  15   3   1          3.92          3.14         0.16 o
  16   3   1          6.83          6.17         0.28 o
   1   4   1        338.37        311.93         4.18 o
   2   4   1        416.24        382.57         4.97 o
   3   4   1         47.53         43.79         0.62 o
   4   4   1          0.02          0.05         0.05 o
   5   4   1         13.03         12.78         0.21 o
   6   4   1          9.13          9.34         0.17 o
   7   4   1         19.00         18.73         0.31 o
   8   4   1         72.68         72.45         1.04 o
   9   4   1         22.52         20.75         0.36 o
  10   4   1          0.01         -0.03         0.08 o
  11   4   1         50.67         53.12         0.92 o
  12   4   1         38.35         36.56         0.65 o
  13   4   1         19.76         16.85         0.35 o
  14   4   1          3.25          2.07         0.12 o
  15   4   1         14.80         13.21         0.51 o
   0   5   1         14.85         15.36         0.47 o
   1   5   1          1.15          0.84         0.08 o
   2   5   1         74.55         74.69         1.31 o
   3   5   1        144.11        139.48         2.50 o
   4   5   1          1.45          1.39         0.10 o
   5   5   1          6.44          6.33         0.17 o
   6   5   1         37.00         34.26         0.59 o
   7   5   1          0.04          0.26         0.07 o
   8   5   1         57.09         57.30         0.96 o
   9   5   1         26.72         25.32         0.49 o
  10   5   1         30.56         29.40         0.54 o
  11   5   1         18.17         17.89         0.35 o
  12   5   1          3.24          2.34         0.17 o
  13   5   1         21.90         22.64         0.57 o
  14   5   1          6.89          7.09         0.28 o
   1   6   1         41.56         41.74         0.91 o
   2   6   1         73.14         78.90         1.47 o
   3   6   1          9.84         10.90         0.28 o
   4   6   1          0.05          0.01         0.08 o
   5   6   1          2.22          2.42         0.12 o
   6   6   1          4.14          4.03         0.15 o
   7   6   1          1.48          1.44         0.09 o
   8   6   1         13.45         13.11         0.31 o
   9   6   1          3.67          3.53         0.18 o
  10   6   1          0.13          0.11         0.09 o
  11   6   1         13.06         15.28         0.58 o
  12   6   1          7.88          8.68         0.30 o
   0   7   1          6.00          6.26         0.34 o
   1   7   1          0.95          0.35         0.12 o
   2   7   1         12.39         14.33         0.35 o
   3   7   1         23.26         25.13         0.63 o
   4   7   1          0.08          0.03         0.09 o
   5   7   1          0.68          0.93         0.09 o
   6   7   1          3.81          4.65         0.19 o
   7   7   1          0.03          0.21         0.11 o
   8   7   1         11.03         15.00         0.49 o
   9   7   1          4.38          5.57         0.31 o
   1   8   1          5.13          7.10         0.44 o
   0   0   2         89.73         69.18         2.28 o
   1   0   2       1277.94       1225.13        52.21 o
   2   0   2         43.74         33.73         0.91 o
   3   0   2         11.18         26.93         0.90 o
   4   0   2       1010.15        971.28        82.02 o
   5   0   2        196.79        251.04         6.98 o
   6   0   2        531.43        623.36        17.06 o
   7   0   2          0.92          1.68         0.07 o
   8   0   2        185.13        195.16         3.38 o
   9   0   2         24.25         25.88         0.48 o
  10   0   2        403.24        447.12         8.21 o
  11   0   2        116.78        104.37         1.88 o
  12   0   2         26.02         22.53         0.49 o
  13   0   2         35.63         35.90         0.85 o
  14   0   2         93.56         84.89         2.12 o
  15   0   2         13.66         10.73         0.34 o
  16   0   2         10.71         10.28         0.37 o
  17   0   2          5.07          7.14         0.46 o
   1   1   2        440.19        430.78         8.17 o
   2   1   2         37.44         39.80         0.65 o
   3   1   2        546.53        575.29         9.43 o
   4   1   2          0.50          0.70         0.04 o
   5   1   2        563.65        679.05         9.79 o
   6   1   2        102.07        108.14         1.48 o
   7   1   2        109.13        108.19         1.41 o
   8   1   2         70.80         60.49         0.81 o
   9   1   2          5.31          3.65         0.08 o
  10   1   2        131.56        124.18         1.62 o
  11   1   2        140.27        141.25         2.09 o
  12   1   2        232.59        237.17         3.64 o
  13   1   2          0.77          1.11         0.07 o
  14   1   2         48.60         50.55         0.83 o
  15   1   2        110.89        107.49         1.83 o
  16   1   2          1.26          2.57         0.14 o
  17   1   2          4.01          3.28         0.20 o
   0   2   2          6.45          4.70         0.24 o
   1   2   2        725.90        740.69        11.33 o
   2   2   2         11.99         11.68         0.19 o
   3   2   2          0.24          1.24         0.05 o
   4   2   2        504.88        491.72         6.61 o
   5   2   2         85.56         94.09         1.27 o
   6   2   2        277.89        290.80         3.67 o
   7   2   2          0.72          0.69         0.04 o
   8   2   2        106.49        112.73         1.47 o
   9   2   2         12.80         12.33         0.19 o
  10   2   2        288.52        316.65         4.33 o
  11   2   2         77.81         70.47         1.05 o
  12   2   2         22.81         19.74         0.32 o
  13   2   2         24.20         23.54         0.55 o
  14   2   2         65.06         60.97         1.45 o
  15   2   2          9.70          7.42         0.23 o
  16   2   2          7.66          8.00         0.30 o
  17   2   2          3.85          4.92         0.29 o
   1   3   2         91.65         84.32         1.20 o
   2   3   2          1.48          1.03         0.05 o
   3   3   2        189.41        175.04         2.40 o
   4   3   2          0.91          1.12         0.06 o
   5   3   2        200.55        195.36         2.54 o
   6   3   2         31.60         34.91         0.54 o
   7   3   2         45.78         40.93         0.60 o
   8   3   2         22.72         20.37         0.32 o
   9   3   2          4.06          3.25         0.10 o
  10   3   2         55.42         52.21         0.82 o
  11   3   2         69.15         67.20         1.07 o
  12   3   2        122.93        120.99         2.32 o
  13   3   2          0.04          0.11         0.10 o
  14   3   2         30.37         32.37         0.70 o
  15   3   2         62.28         60.12         1.36 o
  16   3   2          0.50          1.00         0.15 o
   0   4   2          0.00          2.63         0.39 o
   1   4   2        170.73        148.46         2.15 o
   2   4   2          2.00          1.95         0.11 o
   3   4   2          0.10          0.18         0.05 o
   4   4   2         96.18         87.58         1.25 o
   5   4   2         14.53         13.99         0.26 o
   6   4   2         70.78         67.47         1.10 o
   7   4   2          1.25          0.88         0.07 o
   8   4   2         32.06         31.88         0.53 o
   9   4   2          2.96          2.38         0.10 o
  10   4   2        118.40        124.12         1.92 o
  11   4   2         27.92         25.38         0.48 o
  12   4   2         13.78         12.18         0.28 o
  13   4   2          8.57          8.23         0.22 o
  14   4   2         24.17         22.90         0.58 o
  15   4   2          3.71          2.42         0.21 o
   1   5   2         20.26         18.93         0.38 o
   2   5   2          0.09          0.16         0.06 o
   3   5   2         35.61         33.45         0.67 o
   4   5   2          0.01          0.10         0.07 o
   5   5   2         34.49         31.32         0.56 o
   6   5   2          6.29          6.67         0.18 o
   7   5   2         17.45         15.96         0.38 o
   8   5   2          2.10          1.84         0.11 o
   9   5   2          1.49          1.37         0.09 o
  10   5   2         11.18         10.91         0.25 o
  11   5   2         20.32         19.83         0.42 o
  12   5   2         37.92         39.57         0.87 o
  13   5   2          0.14         -0.06         0.10 o
   0   6   2          0.05          0.86         0.26 o
   1   6   2         29.39         29.76         0.62 o
   2   6   2          0.56          0.54         0.09 o
   3   6   2          0.04          0.10         0.08 o
   4   6   2         11.48         12.82         0.30 o
   5   6   2          1.73          2.16         0.11 o
   6   6   2         13.27         13.39         0.34 o
   7   6   2          1.46          1.24         0.08 o
   8   6   2          7.09          7.40         0.21 o
   9   6   2          0.36          0.19         0.08 o
  10   6   2         32.48         40.22         0.97 o
  11   6   2          6.68          7.98         0.34 o
   1   7   2          4.03          4.13         0.19 o
   2   7   2          0.00         -0.10         0.10 o
   3   7   2          5.29          5.60         0.20 o
   4   7   2          0.01         -0.01         0.10 o
   5   7   2          4.52          4.75         0.21 o
   6   7   2          0.98          1.15         0.12 o
   7   7   2          4.93          6.03         0.21 o
   8   7   2          0.04          0.05         0.08 o
   1   0   3        318.31        326.09         7.22 o
   2   0   3         63.58         44.50         0.99 o
   3   0   3         75.71         71.77         1.73 o
   4   0   3         16.68         25.69         0.61 o
   5   0   3         14.14          9.82         0.23 o
   6   0   3       1222.22       1373.28        46.88 o
   7   0   3         67.88         82.94         1.85 o
   8   0   3        277.78        275.03         5.60 o
   9   0   3          1.01          0.81         0.06 o
  10   0   3          3.36          2.86         0.14 o
  11   0   3         17.03         18.59         0.40 o
  12   0   3        160.06        164.70         3.52 o
  13   0   3         21.41         25.45         0.58 o
  14   0   3         23.26         22.90         0.58 o
  15   0   3         38.94         35.26         0.97 o
  16   0   3          8.22         12.56         0.53 o
  17   0   3          2.08          1.63         0.26 o
   0   1   3        425.92        530.46        10.44 o
   1   1   3        677.98        689.27        10.33 o
   2   1   3       1755.22       2026.82        57.30 o
   3   1   3        149.30        190.30         2.40 o
   4   1   3         12.14         15.72         0.22 o
   5   1   3         30.29         29.40         0.41 o
   6   1   3        156.80        175.09         2.43 o
   7   1   3        364.30        383.09         5.23 o
   8   1   3          0.39          0.59         0.04 o
   9   1   3         18.39         18.47         0.27 o
  10   1   3          0.20          0.16         0.05 o
  11   1   3         22.45         23.52         0.37 o
  12   1   3        196.86        202.59         3.19 o
  13   1   3         43.87         41.66         0.76 o
  14   1   3         31.92         33.87         0.57 o
  15   1   3          1.32          1.36         0.09 o
  16   1   3          0.01          0.15         0.11 o
  17   1   3          0.28          0.04         0.12 o
   1   2   3        146.53        132.71         1.82 o
   2   2   3         22.74         15.64         0.24 o
   3   2   3         37.72         32.17         0.44 o
   4   2   3          3.91          7.75         0.12 o
   5   2   3          7.97          7.01         0.12 o
   6   2   3        783.24        848.38        11.03 o
   7   2   3         44.51         52.72         0.70 o
   8   2   3        180.44        181.24         2.44 o
   9   2   3          1.03          0.67         0.06 o
  10   2   3          2.93          2.23         0.10 o
  11   2   3         11.35         10.58         0.23 o
  12   2   3        119.53        119.32         2.33 o
  13   2   3         14.86         16.98         0.39 o
  14   2   3         17.57         15.93         0.41 o
  15   2   3         28.88         27.73         0.85 o
  16   2   3          5.96          8.30         0.34 o
   0   3   3         79.27         81.62         1.68 o
   1   3   3        242.40        233.92         3.31 o
   2   3   3        510.52        493.08         7.24 o
   3   3   3         41.18         40.01         0.56 o
   4   3   3          4.57          4.30         0.09 o
   5   3   3         11.11         10.64         0.18 o
   6   3   3         53.00         54.28         0.78 o
   7   3   3        146.89        147.57         2.18 o
   8   3   3          1.95          1.91         0.08 o
   9   3   3         11.66         12.00         0.23 o
  10   3   3          0.79          0.56         0.09 o
  11   3   3          9.93         10.26         0.25 o
  12   3   3        112.13        115.77         2.18 o
  13   3   3         22.27         21.00         0.43 o
  14   3   3         18.23         19.37         0.54 o
  15   3   3          0.57          0.44         0.12 o
  16   3   3          0.05         -0.12         0.15 o
   1   4   3         29.30         22.59         0.34 o
   2   4   3          6.17          4.94         0.13 o
   3   4   3          5.04          3.65         0.12 o
   4   4   3          4.50          5.26         0.13 o
   5   4   3          0.19          0.43         0.06 o
   6   4   3        240.26        253.65         4.29 o
   7   4   3         11.79         12.17         0.25 o
   8   4   3         62.57         63.76         1.10 o
   9   4   3          0.70          0.30         0.08 o
  10   4   3          1.22          0.84         0.08 o
  11   4   3          4.04          3.36         0.13 o
  12   4   3         51.74         52.65         0.97 o
  13   4   3          5.03          5.87         0.21 o
  14   4   3          7.95          7.05         0.40 o
   0   5   3          6.96          7.14         0.29 o
   1   5   3         51.13         53.00         1.00 o
   2   5   3         87.58         89.32         1.53 o
   3   5   3          8.89          7.95         0.20 o
   4   5   3          0.93          0.84         0.08 o
   5   5   3          2.75          2.17         0.11 o
   6   5   3         13.19         13.00         0.28 o
   7   5   3         33.74         35.14         0.70 o
   8   5   3          1.45          1.02         0.09 o
   9   5   3          4.54          4.64         0.15 o
  10   5   3          0.84          0.60         0.09 o
  11   5   3          2.53          2.37         0.15 o
  12   5   3         40.63         45.87         1.19 o
  13   5   3          6.54          6.81         0.24 o
   1   6   3          4.45          3.93         0.15 o
   2   6   3          1.95          2.16         0.11 o
   3   6   3          0.20          0.09         0.09 o
   4   6   3          5.57          5.33         0.18 o
   5   6   3          0.40          0.29         0.09 o
   6   6   3         48.25         53.39         1.08 o
   7   6   3          1.76          1.92         0.11 o
   8   6   3         14.92         16.98         0.40 o
   9   6   3          0.30          0.28         0.13 o
  10   6   3          0.32          0.39         0.10 o
   0   7   3          0.06          0.36         0.25 o
   1   7   3          9.08         10.68         0.32 o
   2   7   3         11.65         15.33         0.43 o
   3   7   3          1.42          1.81         0.13 o
   4   7   3          0.09          0.19         0.11 o
   5   7   3          0.44          0.33         0.09 o
   6   7   3          2.16          2.67         0.14 o
   7   7   3          5.37          6.93         0.22 o
   0   0   4         24.88         30.67         0.82 o
   1   0   4         22.06         15.11         0.31 o
   2   0   4         17.87         26.54         0.51 o
   3   0   4        328.81        356.05         6.54 o
   4   0   4        689.12        738.06        14.48 o
   5   0   4        159.67        186.36         3.66 o
   6   0   4         18.06         14.82         0.30 o
   7   0   4        214.43        231.17         4.72 o
   8   0   4          3.70          2.47         0.10 o
   9   0   4         79.90         78.01         1.50 o
  10   0   4        244.37        249.76         4.75 o
  11   0   4         11.12          9.09         0.25 o
  12   0   4          0.77          1.53         0.13 o
  13   0   4         18.17         19.46         0.71 o
  14   0   4          0.30          0.22         0.11 o
  15   0   4          1.17          3.48         0.22 o
  16   0   4          1.52          2.30         0.21 o
   1   1   4        305.12        332.90         4.39 o
   2   1   4        171.79        170.66         2.09 o
   3   1   4         43.10         39.00         0.48 o
   4   1   4        556.10        653.55         8.12 o
   5   1   4          0.22          0.07         0.03 o
   6   1   4          7.01          6.91         0.13 o
   7   1   4         28.15         33.23         0.51 o
   8   1   4         28.67         31.54         0.45 o
   9   1   4        147.83        156.53         2.27 o
  10   1   4        207.96        207.37         2.94 o
  11   1   4          7.80          7.81         0.21 o
  12   1   4         10.92         11.23         0.24 o
  13   1   4          1.19          2.64         0.10 o
  14   1   4         13.58         13.62         0.30 o
  15   1   4          6.69          6.03         0.24 o
  16   1   4          0.19          0.28         0.12 o
   0   2   4         13.34         12.20         0.25 o
   1   2   4          9.65          5.71         0.10 o
   2   2   4         13.80         16.88         0.22 o
   3   2   4        163.73        162.62         2.05 o
   4   2   4        439.08        460.92         6.29 o
   5   2   4         82.08         86.37         1.26 o
   6   2   4         14.24         13.35         0.22 o
   7   2   4        140.69        149.81         2.21 o
   8   2   4          1.98          1.02         0.06 o
   9   2   4         54.27         53.43         0.88 o
  10   2   4        175.04        179.62         3.05 o
  11   2   4          6.98          5.84         0.18 o
  12   2   4          0.77          1.24         0.09 o
  13   2   4         13.48         12.75         0.30 o
  14   2   4          0.23          0.29         0.08 o
  15   2   4          1.05          2.40         0.17 o
  16   2   4          1.01          1.20         0.18 o
   1   3   4        119.80        114.02         1.69 o
   2   3   4         76.00         68.55         0.93 o
   3   3   4         18.15         16.25         0.24 o
   4   3   4        227.62        241.33         3.55 o
   5   3   4          0.40          0.58         0.06 o
   6   3   4          5.43          5.17         0.13 o
   7   3   4         15.52         15.72         0.28 o
   8   3   4         10.94         10.14         0.21 o
   9   3   4         74.38         78.58         1.28 o
  10   3   4        106.43        105.20         2.18 o
  11   3   4          4.57          4.04         0.20 o
  12   3   4          6.09          6.55         0.18 o
  13   3   4          0.55          1.23         0.10 o
  14   3   4          8.78          9.64         0.45 o
  15   3   4          3.86          3.02         0.25 o
   0   4   4          4.41          2.91         0.14 o
   1   4   4          1.44          0.77         0.07 o
   2   4   4          9.17          8.38         0.18 o
   3   4   4         37.18         32.39         0.56 o
   4   4   4        134.70        133.25         2.26 o
   5   4   4         18.24         16.50         0.31 o
   6   4   4          7.30          7.46         0.18 o
   7   4   4         47.31         48.07         0.86 o
   8   4   4          0.26          0.00         0.10 o
   9   4   4         21.23         19.98         0.40 o
  10   4   4         70.51         72.64         1.36 o
  11   4   4          2.29          1.85         0.10 o
  12   4   4          0.77          0.52         0.09 o
  13   4   4          5.64          5.46         0.27 o
  14   4   4          0.12          0.10         0.11 o
   1   5   4         16.92         17.39         0.33 o
   2   5   4         24.37         22.53         0.44 o
   3   5   4          3.58          3.69         0.13 o
   4   5   4         54.51         58.39         1.07 o
   5   5   4          0.15          0.30         0.08 o
   6   5   4          2.59          1.91         0.11 o
   7   5   4          8.13          7.72         0.21 o
   8   5   4          2.23          1.85         0.11 o
   9   5   4         20.80         23.02         0.51 o
  10   5   4         33.23         36.66         0.81 o
  11   5   4          1.77          1.97         0.14 o
  12   5   4          2.07          2.20         0.14 o
   0   6   4          1.26          0.76         0.13 o
   1   6   4          0.02          0.12         0.09 o
   2   6   4          4.91          4.45         0.15 o
   3   6   4          5.61          5.76         0.18 o
   4   6   4         27.56         30.04         0.61 o
   5   6   4          2.75          3.09         0.14 o
   6   6   4          2.78          2.86         0.15 o
   7   6   4         10.95         12.57         0.33 o
   8   6   4          0.01          0.03         0.10 o
   9   6   4          5.42          6.41         0.24 o
   1   7   4          1.48          1.49         0.13 o
   2   7   4          6.06          6.79         0.27 o
   3   7   4          0.41          0.38         0.12 o
   4   7   4          9.54         11.90         0.36 o
   5   7   4          0.07          0.02         0.09 o
   1   0   5         24.50         20.83         0.46 o
   2   0   5         37.67         35.98         0.82 o
   3   0   5        129.92        148.04         3.64 o
   4   0   5         54.12         47.68         1.03 o
   5   0   5        315.56        357.31         6.78 o
   6   0   5        106.55         97.93         1.94 o
   7   0   5          4.99          5.20         0.16 o
   8   0   5        111.48        112.10         2.51 o
   9   0   5          7.64          9.88         0.27 o
  10   0   5         94.03         94.53         1.95 o
  11   0   5          2.51          3.89         0.17 o
  12   0   5          0.67          0.59         0.10 o
  13   0   5          4.97          3.03         0.21 o
  14   0   5          1.78          3.32         0.21 o
  15   0   5          0.34          0.15         0.13 o
   0   1   5       1142.18       1229.27        24.48 o
   1   1   5          4.58          3.54         0.11 o
   2   1   5        151.50        154.62         1.98 o
   3   1   5          4.64          2.81         0.07 o
   4   1   5         58.17         53.42         0.75 o
   5   1   5          8.35          9.19         0.15 o
   6   1   5        106.47        113.18         1.61 o
   7   1   5         20.47         21.91         0.34 o
   8   1   5          1.39          2.32         0.08 o
   9   1   5        282.27        283.45         4.10 o
  10   1   5         13.76         14.18         0.33 o
  11   1   5          6.87          8.37         0.18 o
  12   1   5        124.43        131.24         2.23 o
  13   1   5         14.63         15.66         0.36 o
  14   1   5          0.32          0.46         0.09 o
  15   1   5          0.60          0.30         0.12 o
   1   2   5         19.18         16.08         0.22 o
   2   2   5         25.85         23.52         0.34 o
   3   2   5         79.49         78.37         1.05 o
   4   2   5         30.97         26.86         0.40 o
   5   2   5        214.17        227.52         3.23 o
   6   2   5         81.12         81.32         1.17 o
   7   2   5          4.11          3.68         0.10 o
   8   2   5         81.87         82.77         1.29 o
   9   2   5          5.40          6.53         0.15 o
  10   2   5         64.33         65.48         1.10 o
  11   2   5          1.65          2.17         0.10 o
  12   2   5          0.36          0.29         0.08 o
  13   2   5          3.50          2.94         0.14 o
  14   2   5          1.41          2.12         0.14 o
  15   2   5          0.16          0.17         0.12 o
   0   3   5        487.82        453.95        10.08 o
   1   3   5          1.93          3.02         0.17 o
   2   3   5         76.37         67.79         1.06 o
   3   3   5          2.12          1.58         0.07 o
   4   3   5         24.48         20.95         0.35 o
   5   3   5          4.56          3.48         0.11 o
   6   3   5         45.94         42.98         0.77 o
   7   3   5          9.50          9.90         0.22 o
   8   3   5          0.00          0.07         0.08 o
   9   3   5        149.42        149.63         2.42 o
  10   3   5          9.18          8.39         0.20 o
  11   3   5          2.96          3.28         0.14 o
  12   3   5         67.99         67.95         1.27 o
  13   3   5          9.54          9.69         0.37 o
  14   3   5          0.08          0.17         0.13 o
   1   4   5          8.93          6.93         0.16 o
   2   4   5          5.88          5.44         0.15 o
   3   4   5         23.07         19.75         0.37 o
   4   4   5         10.12          8.02         0.21 o
   5   4   5         78.92         75.19         1.37 o
   6   4   5         36.00         35.22         0.66 o
   7   4   5          2.57          1.93         0.11 o
   8   4   5         33.84         35.09         0.73 o
   9   4   5          2.35          2.84         0.12 o
  10   4   5         20.86         22.01         0.46 o
  11   4   5          0.56          0.58         0.09 o
  12   4   5          0.03          0.09         0.11 o
   0   5   5        133.25        129.18         3.38 o
   1   5   5          0.45          0.65         0.13 o
   2   5   5         21.52         19.56         0.37 o
   3   5   5          0.79          0.81         0.08 o
   4   5   5          5.76          5.46         0.16 o
   5   5   5          2.12          1.59         0.09 o
   6   5   5         12.31         11.61         0.28 o
   7   5   5          2.19          2.16         0.12 o
   8   5   5          0.30          0.27         0.09 o
   9   5   5         47.53         50.20         1.10 o
  10   5   5          4.26          4.20         0.17 o
   1   6   5          3.02          2.88         0.15 o
   2   6   5          0.50          0.51         0.10 o
   3   6   5          4.65          4.81         0.18 o
   4   6   5          2.35          2.37         0.13 o
   5   6   5         20.13         21.46         0.52 o
   6   6   5         10.09         11.75         0.31 o
   7   6   5          1.11          1.04         0.10 o
   0   0   6        767.06        849.51        19.68 o
   1   0   6        213.89        214.20         3.94 o
   2   0   6         32.87         40.21         0.79 o
   3   0   6        117.62        134.16         2.56 o
   4   0   6         28.96         27.74         0.67 o
   5   0   6         50.53         52.35         1.02 o
   6   0   6        224.58        253.76         5.00 o
   7   0   6         12.37         12.64         0.33 o
   8   0   6         76.38         81.29         1.76 o
   9   0   6        157.70        196.92         4.21 o
  10   0   6         16.69         16.74         0.41 o
  11   0   6          3.73          2.73         0.16 o
  12   0   6          2.08          2.66         0.17 o
  13   0   6          0.33          0.63         0.13 o
  14   0   6          0.22          0.45         0.14 o
   1   1   6          2.21          1.23         0.06 o
   2   1   6         27.66         28.47         0.42 o
   3   1   6          0.33          0.04         0.05 o
   4   1   6         74.67         70.65         1.03 o
   5   1   6         69.23         74.40         1.13 o
   6   1   6        166.39        151.36         2.24 o
   7   1   6         48.05         45.67         0.71 o
   8   1   6         44.06         41.40         0.68 o
   9   1   6         27.80         33.76         0.57 o
  10   1   6          0.19          0.68         0.08 o
  11   1   6         60.77         61.99         1.14 o
  12   1   6          2.45          4.13         0.19 o
  13   1   6          8.14         13.41         0.35 o
  14   1   6          0.88          3.56         0.17 o
   0   2   6        528.73        521.72        10.63 o
   1   2   6        147.96        139.89         2.07 o
   2   2   6         17.91         18.74         0.31 o
   3   2   6         79.91         80.79         1.38 o
   4   2   6         22.15         21.72         0.35 o
   5   2   6         38.59         38.36         0.60 o
   6   2   6        155.75        167.07         2.64 o
   7   2   6          8.01          7.63         0.18 o
   8   2   6         59.33         59.89         1.04 o
   9   2   6        111.23        123.33         2.10 o
  10   2   6         12.38         11.72         0.27 o
  11   2   6          2.21          1.31         0.09 o
  12   2   6          1.80          1.69         0.11 o
  13   2   6          0.32          0.59         0.11 o
   1   3   6          1.11          0.47         0.07 o
   2   3   6         15.20         13.29         0.25 o
   3   3   6          1.06          0.60         0.08 o
   4   3   6         35.30         32.03         0.62 o
   5   3   6         36.74         37.24         0.69 o
   6   3   6         91.18         80.26         1.42 o
   7   3   6         23.84         21.24         0.42 o
   8   3   6         27.00         23.88         0.47 o
   9   3   6         14.46         15.54         0.33 o
  10   3   6          0.12          0.15         0.09 o
  11   3   6         34.68         33.55         0.69 o
  12   3   6          1.15          1.48         0.12 o
   0   4   6        204.03        191.17         4.48 o
   1   4   6         57.52         52.62         0.99 o
   2   4   6          3.43          3.10         0.15 o
   3   4   6         31.60         27.57         0.54 o
   4   4   6         10.46          9.08         0.24 o
   5   4   6         16.81         15.58         0.35 o
   6   4   6         58.23         56.48         1.10 o
   7   4   6          2.51          2.29         0.12 o
   8   4   6         28.26         28.61         0.64 o
   9   4   6         42.91         45.94         0.97 o
  10   4   6          5.51          5.08         0.18 o
  11   4   6          0.49          0.20         0.10 o
   1   5   6          0.53          0.16         0.09 o
   2   5   6          5.83          5.33         0.17 o
   3   5   6          1.24          0.90         0.09 o
   4   5   6          8.84          8.40         0.22 o
   5   5   6         11.35         11.30         0.28 o
   6   5   6         29.67         27.84         0.63 o
   7   5   6          6.28          5.93         0.21 o
   8   5   6         11.03         10.35         0.33 o
   0   6   6         53.37         54.59         2.79 o
   1   6   6         14.81         14.33         0.51 o
   2   6   6          0.22          0.28         0.13 o
   3   6   6          8.54          7.40         0.29 o
   4   6   6          3.23          3.83         0.21 o
   1   0   7         15.26         16.74         0.57 o
   2   0   7        272.95        313.61         6.24 o
   3   0   7        178.74        203.01         4.38 o
   4   0   7          7.17          5.43         0.24 o
   5   0   7         31.18         34.56         0.77 o
   6   0   7          0.03         -0.09         0.09 o
   7   0   7          2.28          2.69         0.14 o
   8   0   7          6.79          7.54         0.23 o
   9   0   7          8.14          7.25         0.23 o
  10   0   7          0.77          1.42         0.12 o
  11   0   7          5.20          5.91         0.27 o
  12   0   7          2.17          4.72         0.27 o
   0   1   7         16.52         15.39         0.43 o
   1   1   7          0.89          0.44         0.09 o
   2   1   7        127.63        123.23         2.15 o
   3   1   7        132.81        131.26         2.12 o
   4   1   7          0.10          0.04         0.06 o
   5   1   7         35.80         36.74         0.65 o
   6   1   7         51.80         56.16         0.86 o
   7   1   7          2.61          2.86         0.10 o
   8   1   7         21.54         19.32         0.35 o
   9   1   7          0.12          0.12         0.07 o
  10   1   7          8.41          9.89         0.21 o
  11   1   7          0.11          0.18         0.08 o
  12   1   7          0.29          0.13         0.09 o
   1   2   7          9.58          9.65         0.22 o
   2   2   7        202.12        206.96         3.70 o
   3   2   7        128.26        127.92         2.30 o
   4   2   7          4.58          3.57         0.16 o
   5   2   7         23.41         23.09         0.41 o
   6   2   7          0.07         -0.07         0.07 o
   7   2   7          1.87          1.73         0.09 o
   8   2   7          5.29          5.19         0.16 o
   9   2   7          6.01          5.07         0.17 o
  10   2   7          0.61          1.02         0.08 o
  11   2   7          3.67          3.46         0.15 o
   0   3   7         12.50          9.31         0.31 o
   1   3   7          0.37         -0.02         0.08 o
   2   3   7         69.05         55.87         1.02 o
   3   3   7         65.34         56.86         1.11 o
   4   3   7          0.06          0.09         0.08 o
   5   3   7         15.16         12.72         0.27 o
   6   3   7         29.15         26.82         0.54 o
   7   3   7          1.44          1.10         0.09 o
   8   3   7         11.41          8.76         0.22 o
   9   3   7          0.10          0.03         0.11 o
  10   3   7          5.64          6.43         0.25 o
   1   4   7          2.16          2.06         0.11 o
   2   4   7         86.95         81.77         1.63 o
   3   4   7         50.21         45.12         0.95 o
   4   4   7          1.09          0.88         0.09 o
   5   4   7         10.32          8.98         0.23 o
   6   4   7          0.19          0.05         0.09 o
   7   4   7          1.15          0.56         0.11 o
   8   4   7          2.43          2.11         0.18 o
   0   5   7          6.24          4.00         0.31 o
   1   5   7          0.08          0.19         0.13 o
   2   5   7         23.11         19.51         0.90 o
   3   5   7         18.41         16.31         0.50 o
   4   5   7          0.02         -0.01         0.10 o
   5   5   7          3.18          3.17         0.18 o
   0   0   8          3.26          3.63         0.24 o
   1   0   8         16.83         14.95         0.41 o
   2   0   8         29.03         38.79         1.03 o
   3   0   8         23.58         34.40         1.36 o
   4   0   8          0.79          0.76         0.11 o
   5   0   8         20.70         21.07         0.60 o
   6   0   8         21.90         29.87         0.78 o
   7   0   8          2.95          5.03         0.21 o
   8   0   8          1.58          2.27         0.14 o
   9   0   8          0.71          1.57         0.12 o
  10   0   8          1.62          3.54         0.24 o
   1   1   8         19.21         20.31         0.49 o
   2   1   8          0.80          0.49         0.07 o
   3   1   8         44.98         52.25         1.14 o
   4   1   8          2.51          2.37         0.10 o
   5   1   8          5.83          6.78         0.17 o
   6   1   8          6.67          7.52         0.18 o
   7   1   8          4.50          2.09         0.10 o
   8   1   8          1.11          2.21         0.10 o
   9   1   8          0.14         -0.03         0.08 o
  10   1   8          0.82          1.64         0.11 o
   0   2   8          3.30          3.48         0.22 o
   1   2   8         12.96          8.79         0.25 o
   2   2   8         20.90         19.85         0.41 o
   3   2   8         17.13         19.01         0.40 o
   4   2   8          0.45          0.33         0.08 o
   5   2   8         14.82         11.37         0.28 o
   6   2   8         15.64         15.90         0.32 o
   7   2   8          2.55          3.07         0.14 o
   8   2   8          1.09          1.19         0.10 o
   9   2   8          0.42          0.80         0.09 o
   1   3   8          9.79          7.48         0.20 o
   2   3   8          0.50          0.26         0.09 o
   3   3   8         23.30         21.47         0.52 o
   4   3   8          2.13          1.45         0.11 o
   5   3   8          3.61          3.33         0.17 o
   6   3   8          3.93          2.86         0.13 o
   7   3   8          2.66          1.09         0.09 o
   0   4   8          2.61          2.50         0.27 o
   1   4   8          6.22          4.11         0.22 o
   2   4   8          8.49          6.75         0.24 o
   3   4   8          7.16          7.53         0.25 o
   4   4   8          0.07          0.12         0.09 o
   5   4   8          5.75          3.82         0.50 o
   1   0   9         11.69         17.18         0.54 o
   2   0   9          3.15          4.81         0.25 o
   3   0   9          1.13          1.22         0.12 o
   4   0   9          4.36          5.07         0.25 o
   5   0   9          3.37          4.63         0.23 o
   6   0   9          5.89          5.73         0.30 o
   0   1   9         23.55         25.44         0.89 o
   1   1   9          0.45          0.13         0.07 o
   2   1   9          0.21          0.05         0.08 o
   3   1   9          2.04          3.62         0.18 o
   4   1   9          6.05         10.63         0.37 o
   5   1   9          0.94          0.53         0.11 o
   6   1   9          0.01          0.04         0.10 o
   1   2   9          8.99          8.52         0.34 o
   2   2   9          2.45          2.93         0.17 o
   3   2   9          0.78          0.36         0.12 o
   4   2   9          3.39          2.18         0.19 o
   5   2   9          2.94          2.55         0.19 o
   0   3   9         12.87         11.44         1.02 o
   1   3   9          0.15         -0.08         0.20 o
                                                
